# Supplementary material for: A biobank of pediatric patient-derived-xenograft models in cancer precision medicine trial MAPPYACTS for relapsed and refractory tumors
Source: Commun Biol. 2023 Sep 18;6:949. doi: 10.1038/s42003-023-05320-0 (PMC10507044; doi:10.1038/s42003-023-05320-0)
Supplement: Supplementary file 4 — Supplementary Data 1 [file 42003_2023_5320_MOESM4_ESM.xlsx]

## Sheet: Suppl. Data 1
PDX name	Diagnosis subtype	Primary tumor location	Disease status to frontline treatment	Biopsy/PDX origin site	PDX origin	Prior therapy	Prior chemotherapy agents	Age at inclusion years	Gender	Gender	SNV considered with therapeutic index	Actionable targets CNV	Fusion	ITCC-P4 ID	Lab ref PDX / Other name	Center PDX developed	Implantion site (SC: subcutaneous, FP: sub interscaplular fat pad); IV: intraveous	Mouse strain P0	Implantation P2	Mouse strain P2	Histology	WES/RNA-Seq
Sarcoma
Osteosarcoma
IC-OS-1	Osteosarcoma - osteoblastic	femur right	refractory	lung	metastasis	Chemo	Methotrexate; VP-16, ifosfamide; cisplatin, doxorubicin	17.3507	Male	Male	BRAF p.Asp594His VP	CDK4 ampli 2.17Mb (14 cop); ERBB4 ampli 8.41Mb (8 cop); PTEN isodisomy		ITCC-P4_s13_OS0186	IC-pPDX-26M1	IC	FP+(SC, did not grow)	CB17 SCID ♀ (CR) (CB17/Icr-Prkdcscid/IcrIcoCrl)			HES	ITCC-P4
IC-OS-4	Osteosarcoma - osteoblastic	tibia left	refractory	lung	metastasis	Chemo	Methotrexate; VP-16, ifosfamide;	15.5589	Female	Female		RET gain 0.38Mb (>8 cop); CDK4 ampli 1.47Mb (>19 cop); NOTCH1 gain 3.89 Mb (>8 cop)		ITCC-P4_s13_OS0215	IC-pPDX-70	IC	FP+SC	CB17 SCID ♀ (CR) (CB17/Icr-Prkdcscid/IcrIcoCrl)			HES	ITCC-P4
IC-OS-5	Osteosarcoma - osteoblastic	femur left	relapse	lung	metastasis	Chemo	Methotrexate; VP-16, ifosfamide; cisplatin, doxorubicin	17.4795	Female	Female	TP53 p.Pro87GlnfsTer36 VP hetero	PTEN del homo 70kb		ITCC-P4_s13_OS0205	IC-pPDX-56	IC	FP	NSG ♀ (NOD.Cg-Prkdcscid IL2rgtm1Wjl/SzJ)			HES	ITCC-P4
GR-OS-9	Osteosarcoma - osteoblastic	femur left	relapse	lung	metastasis	Chemo	Methotrexate; etoposide, ifosfamide; cisplatin, doxorubicin	17.1863	Male	Male	TP53 p.Cys135Tyr VP	CDKN2A/2B del hetero; ATRX del (1 cop)		ITCC-P4_s04_OS0383		GR	SC+PT	NSG	SC+PT	NOG/NSG	HES	GR + ITCC-P4
IC-OS-6	Osteosarcoma - osteoblastic	femur right	relapse	subcutaneous	metastasis	Chemo	Methotrexate; VP-16, ifosfamide; cisplatin, doxorubicin; gemcitabine, docetaxel, zoledronic acid, carboplatin, VP-16; cyclophosphamide, thiotepa, sorafenib	17.3562	Male	Male	TP53 p.Leu194Pro VP			ITCC-P4_s13_OS0210	IC-pPDX-61	IC	FP	NSG ♀ (NOD.Cg-Prkdcscid IL2rgtm1Wjl/SzJ)		NOG/NSG	HES	ITCC-P4
GR-OS-10	Osteosarcoma	femur left	refractory	liver	metastasis	Chemo	Methotrexate; etoposide, ifosfamide; cisplatin, doxorubicin	17.5562	Male	Male	TP53 p.Ser241Ala VP; ATRX p.L1539fs VP	IGF1R ampli (>40 cop)		ITCC-P4_s04_OS0384		GR	PT	NSG	SC+PT	NOG/NSG	HES	GR + ITCC-P4
GR-OS-11	Osteosarcoma - fibroblastic	femur right	relapse	popliteal mass	metastasis	Chemo	Methotrexate; etoposide, ifosfamide; cisplatin, doxorubicin	15.7918	Female	Female		PDGFA ampli (5 cop);VEGFA ampli (5 cop); CDKN2A/2B del homo; CCND3 ampli (5 cop)	TP53::PI4KB	ITCC-P4_s04_OS0385		GR	SC	?	SC+PT	NSG	HES	GR + ITCC-P4
GR-OS-12	Osteosarcoma	tibia multifocal	refractory	pelvic subcutaneous	metastasis	Chemo	Doxorubicin, cisplatin, ifosfamide	16.7205	Female	Female	RB1 p.Tyr321Ter VP	IGF1R ampli (13 cop)		ITCC-P4_s04_OS0386		GR	SC	NSG	SC+PT	NSG	HES	GR + ITCC-P4
CLB-OS-1	Osteosarcoma	femur left	relapse	lung	metastasis	Chemo	Doxorubicin, cisplatin, ifosfamide	14	Male	Male		CMYC ampli (>14 cop); MAP2K4 ampli (> 6 cop)		-	M-221OS1-P1-2	CLB	SC	NSG	SC	CB17 SCID	HES	Not yet
IC-OS-7	Osteosarcoma - osteoblastic	femur left	relapse	lung	metastasis	Chemo	Methotrexate; etoposide, ifosfamide	13.1507	Female	Female		TP53 del homo; MAP2K4 ampli (>20 cop); KRAS ampli (>5 cop); STK31 ampli (>23 cop)		ITCC-P4_s13_OS0226	IC-pPDX-84	IC	FP	NSG ♂ (NOD.Cg-Prkdcscid IL2rgtm1Wjl/SzJ)			HES	ITCC-P4
IC-OS-8	Osteosarcoma	femur left	relapse	scapula bone	metastasis	Chemo	Methotrexate; etoposide, ifosfamide	13.0329	Male	Male		AKT1 gain (>9 cop)		ITCC-P4_s13_OS0234	IC-pPDX-96	IC	FP	NSG ♂ (NOD.Cg-Prkdcscid IL2rgtm1Wjl/SzJ)			HES	ITCC-P4
GR-OS-15	Osteosarcoma	femur left	refractory	LN axillar	metastasis	Chemo	Methotrexate; etoposide, ifosfamide; cisplatin, doxorubicin	13.5178	Male	Male		MYC ampli (50 cop)		ITCC-P4_s04_OS0387		GR	SC+PT	NSG	SC+PT	NSG	HES	GR + ITCC-P4
NAN-OS-2	Osteosarcoma	tibia/fibula	relapse	parietal-thoracic	metastasis	Chemo + RT	Doxorubicin, etoposide, ifosfamide; cisplatin; methotrexate, carboplatin; gemcitabine, oxaliplatine	30.7562	Male	Male	TSC2 p.Glu114Ter VP; TP53 p.Ile195Phe VP; TP53 p.Arg110 Cys VP			-		NAN	PT	SCID	PT	SCID
IC-OS-9	Osteosarcoma	tibia left	relapse	pleural	metastasis	Chemo	Methotrexate; etoposide, ifosfamide; cisplatin, doxorubicin; carboplatin	10.6	Male	Male	PIK3R1 p.Gln221Ter VP; PIK3R1 p.Gln241Ter VP	RB1 del homo; PIK3R1 LOH		ITCC-P4_s13_OS0504	IC-pPDX-176	IC	FP	Swiss Nude ♀ Crl:NU(Ico)-Foxn1nu			HES	ITCC-P4
GR-OS-17	Osteosarcoma - giant cell	humerus right	relapse	lung	metastasis	Chemo	Methotrexate; etoposide, ifosfamide; cisplatin, doxorubicin, thiotepa, cyclophosphamide, rapamycine; carboplatin	19.8274	Male	Male		VEGFA ampli (10 cop); NF1 del; CDKN2A/B del; ATM loss (1 copy)	TP53::HMGA1	ITCC-P4_s04_OS0388		GR	SC+PT	NSG	SC+PT	NSG	HES	GR + ITCC-P4
IC-OS-11	Osteosarcoma - osteoblastic	tibia right	relapse	lung	metastasis	Chemo	Methotrexate; etoposide, ifosfamide	17.1315	Female	Female		FGF9 ampli (>8 cop)		ITCC-P4_s13_OS0262	IC-pPDX-143	IC	FP+(SC, did not grow)	Swiss Nude ♀ Crl:NU(Ico)-Foxn1nu			HES	ITCC-P4
IC-OS-12	Osteosarcoma - osteoblastic/chondroblastic	femur right	relapse	tibia	metastasis	Chemo	Methotrexate; etoposide, ifosfamide; cisplatin, doxorubicin	14.3973	Male	Male	TP53 p.Cys275Tyr VP	TP53 LOH		ITCC-P4_s13_OS0426	IC-pPDX-150	IC	FP	Swiss Nude ♀ Crl:NU(Ico)-Foxn1nu			HES	ITCC-P4
NAN-OS-3	Osteosarcoma - sclerosing	tibia left	relapse	tibia/femur	primary	Chemo	Methotrexate; etoposide, ifosfamide; cisplatin, doxorubicin	14.1589	Female	Female	SMARCC1 c.1166-1G>A VP	TP53 gain (5 copies)	TP53::?	-		NAN	FP	SCID	FP	SCID		Planned
STBG-OS-3	Osteosarcoma	femur right	refractory	LN inguinal	metastasis	Chemo	Doxorubicin, cisplatin, ifosfamide	13.5178	Female	Female	not done	not done	not done	-		STBG
GR-OS-18	Osteosarcoma	femur right	refractory	femur muscle	primary	Chemo	Methotrexate, doxorubicin; etoposide, ifosfamide; cisplatin; lenvatinib	15.7616	Male	Male	PTEN p.Gly382GlufsTer12 VP			ITCC-P4_s04_OS0470		GR	PT	NSG	SC+PT	NSG	HES	GR + ITCC-P4
GR-OS-19	Osteosarcoma	femur left	relapse	lung	metastasis	Chemo	Methotrexate, doxorubicin; ifosfamide, cisplatin	17.8986	Female	Female				ITCC-P4_s04_OS0450		GR	PT	NSG	SC+PT	NSG	HES	GR + ITCC-P4
IC-OS-13	Osteosarcoma within Bloom syndrome	tibia left	refractory	angle bone left	metastasis	Chemo	Methotrexate; etoposide, ifosfamide; cisplatin, doxorubicin	19.2	Female	Female	BLM p.Gln752Ter VP; BLM p.Arg959Ter VP	TP53 del	FGFR3::TACC3	ITCC-P4_s13_OS0431		IC	FP	Swiss Nude ♀ Crl:NU(Ico)-Foxn1nu			HES	ITCC-P4
STBG-OS-4	Osteosarcoma	tibia left	relapse	lung	metastasis	Chemo	Methotrexate; etoposide, ifosfamide	13.0274	Male	Male	TP53 p.Tyr220Cys VP	TERT ampli (>10 cop)		-		STBG					HES	Not yet
IC-OS-14	Osteosarcoma - osteoblastic and chondroblastic	femur right	relapse	lung	metastasis	Chemo	Methotrexate; etoposide, ifosfamide; cisplatin, doxorubicin; lenvatinib	16.2	Female	Female	TSC2 p.Phe1509SerfsTer67 VP	AKT1 ampli 1.18 Mb >18cop		ITCC-P4_s13_OS0444		IC	IC-pPDX-172	FP	Swiss Nude ♀ Crl:NU(Ico)-Foxn1nu		HES	ITCC-P4
GR-OS-20	Osteosarcoma - osteoblastic	femur left	relapse	lung	metastasis	Chemo	Methotrexate; etoposide, ifosfamide; cisplatin, doxorubicin	20.5945	Male	Male				ITCC-P4_s04_OS0582		GR	SC+PT	NSG	SC+PT	NSG	HES	GR + ITCC-P4
NAN-OS-5	Osteosarcoma	femur left	relapse	lung	metastasis	Chemo	Methotrexate; etoposide, ifosfamide, cyclophosphamide; cisplatin, doxorubicin, thiotepa	16.1945	Male	Male	TP53 p.Pro278Arg VP; PDPK1 p.Pro405Ala VP	RB1 del 0.2cop <1Mb; ATRX del 0.5 cop <1Mb; TP53 LOH		-		NAN	FP	NSG	FP	NSG		Planned
INTMI-OS-1	Osteosarcoma	femur right	relapse	arm left	metastasis	Chemo	Methotrexate; cisplatin, doxorubicin, ifosfamide; gemcitabine, docetaxel; etoposide, lenvatinib	20.4	Male	Male	ATRX p.Thr887ArgfsTer19 VP; TMB 2.26 mut/MB	CDKN2A/B del; NF1 del		ITCCP4_s05_OS0691		INTMI	both flanks	SCID				ITCC-P4
Ewing sarcoma
IC-EW-1	Ewing sarcoma	vertebral D3	relapse	retro-peritoneal pararenal	metastasis	Chemo	Vincristine, ifosfamide, actinomycine; doxorubicin, etoposide, cyclophosphamide	5.1589	Male	Male		STAG2 del 0.02Mb homo	EWSR1::FLI1	ITCC-P4_s13_ES0180	IC-pPDX-18	IC	FP	CB17 SCID ♀ (CR) (CB17/Icr-Prkdcscid/IcrIcoCrl)			HES	ITCC-P4
CLB-EW-2	Ewing sarcoma	iliac right	relapse	lung	metastasis	Chemo	Vincristine, ifosfamide, actinomycine; doxorubicin, etoposide, cyclophosphamide; temozolomide, irinotecan	16.5671	Male	Male	PRKDC p.Leu1798Met VLP		FUS::ERG	-	M-121EWS1-P1-1	CLB	SC	NSG	SC	CB17 SCID	HES	Not yet
GR-EW-3	Ewing sarcoma	femur right	refractory	femur	primary	Chemo	Vincristine, ifosfamide, doxorubicin, cyclophosphamide, etoposide	15.3753	Male	Male	TP53 p.Arg273Cys VP	TP53 LOH; CDK4 ampli (16 cop)	EWSR1::FLI1	ITCC-P4_s04_ES0312		GR	SC	NSG	SC+PT	NOG/NSG	HES	GR + ITCC-P4
IC-EW-2	Ewing sarcoma	intraperitoneal	refractory	LN mediastinal	metastasis	Chemo	Vincristine, ifosfamide, doxorubicin, cyclophosphamide, etoposide, carboplatin, actinomycine; temozolomide, irinotecan; vinblastine, celecoxib; CHIP (mitomycine, cisplatin, irinotecan)	8.2411	Female	Female			EWSR1::FLI1	ITCC-P4_s13_ES0222	IC-pPDX-80	IC	FP	NSG ♀ (NOD.Cg-Prkdcscid IL2rgtm1Wjl/SzJ)			HES	ITCC-P4
GR-EW-5	Ewing sarcoma	femur left	relapse	lung	metastasis	Chemo	Vincristine, ifosfamide, doxorubicin, cyclophosphamide, etoposide, actinomycine, zoledronic acid	15.3342	Female	Female	ARID2 p.Tyr1099GlyfsTer7 VP	CHEK1 del (1 cop)	EWSR1::FLI1	ITCC-P4_s04_ES0316		GR	SC	NSG	SC	NSG	HES	GR + ITCC-P4
IC-EW-3	Ewing sarcoma	iliac left	refractory	iliac left	primary	Chemo	Vincristine, ifosfamide, doxorubicin, cyclophosphamide, etoposide; temozolomide, irinotecan	13.4795	Male	Male	TP53 p.Arg175His VP; RECQL4 p.Pro466Leu VP	TP53 LOH; CDKN2A/2B del homo	EWSR1::FLI1	ITCC-P4_s13_ES0202	IC-pPDX-87 + Diag tu PDX	IC	FP	NSG ♀ (NOD.Cg-Prkdcscid IL2rgtm1Wjl/SzJ)			HES	ITCC-P4
GR-EW-7	Ewing sarcoma	pelvis right	relapse	subperitoneal muscular	metastasis	Chemo + RT	Vincristine, ifosfamide, doxorubicin, cyclophosphamide, etoposide; temozolomide, irinotecan; melphalan, busulfan; vinblastine, vinorelbine	18.3096	Male	Male	RAD54B p.Lys132Asn VUS; TOP2A p.Lys607ArgfsTer11 VP		EWSR1::FLI1	ITCC-P4_s04_ES0317		GR	SC+PT	NOG/NSG	SC	NSG	HES	GR + ITCC-P4
GR-EW-9	Ewing sarcoma	femur left	relapse	lung	metastasis	Chemo	Vincristine, ifosfamide, doxorubicin, cyclophosphamide, etoposide, actinomycine; temozolomide, irinotecan	8.9	Male	Male			EWSR1::FLI1	ITCC-P4_s04_ES0413		GR	SC	NSG	SC	NSG	HES	ITCC-P4
GR-EW-10	Ewing sarcoma (Secondary Ewing?)	humerus right	relapse	lung	metastasis	Chemo	Vincristine, ifosfamide, doxorubicin, etoposide; temozolomide, irinotecan; actinomycine, cyclophosphamide, vinorelbine	23.5973	Female	Female			EWSR1::FLI1	ITCC-P4_s04_ES0412		GR	PT	NSG	SC	NSG	HES	ITCC-P4
NAN-EWS-2	Ewing sarcoma	scapula right	refractory	scapula bone right	primary	Chemo + RT	Vincristine, ifosfamide, doxorubicin, cyclophosphamide, etoposide; melphalan, busulfan; vinblastine	6.6274	Male	Male			EWSR1::FLI1	-		NAN	PT	SCID	FP	SCID		Planned
IC-EW-7	Ewing sarcoma	thoracic left	relapse	thoracic left	primary	Chemo + RT	Vincristine, ifosfamide, doxorubicin, cyclophosphamide, etoposide, actinomycine	13.2603	Female	Female			EWSR1::FLI1	ITCC-P4_s13_ES0260	IC-pPDX-141	IC	FP	Swiss Nude ♀ Crl:NU(Ico)-Foxn1nu			HES	ITCC-P4
IC-EW-8	Ewing sarcoma	humerus right	relapse	lung	metastasis	Chemo	Vincristine, ifosfamide, doxorubicin, etoposide, actinomycine	7.10685	Female	Female			EWSR1::FLI1	ITCC-P4_s13_ES0427	IC-pPDX-152	IC	FP	Swiss Nude ♀ Crl:NU(Ico)-Foxn1nu			HES	ITCC-P4
IC-EW-10	Ewing sarcoma	arm right	refractory	vertebra Th11	metastasis	Chemo	Vincristine, ifosfamide, doxorubicin, cyclophosphamide, etoposide; temozolomide, irinotecan, vinblastine	17.9699	Male	Male	TP53 p.Arg280Lys VP	TP53 LOH	EWSR1::FEV	ITCC-P4_s13_ES0439	IC-pPDX-164	IC	FP	Swiss Nude ♀ Crl:NU(Ico)-Foxn1nu			HES	ITCC-P4
GR-EW-11	Ewing sarcoma	ischio-pubic left	relapse	arm right	metastasis	Chemo	Vincristine, ifosfamide, doxorubicin, etoposide	12.8329	Female	Female	TP53 p.Tyr197Cys VP	TP53 LOH	EWSR1::FLI1	ITCC-P4_s04_ES0472		GR	PT	NSG	SC	NSG	HES	ITCC-P4
VHIR-EW-2	Ewing sarcoma	fibula left	relapse	lung	metastasis	Chemo	Vincristine, ifosfamide, doxorubicin, cyclophosphamide, etoposide	10.6	Female	Female	STAG2 c.819+1G>A VP; FGFR1 p.Lys687Glu VP		EWSR1::FLI1	-	T761	VHIR	Orthotopic: Lung	Athymic Nude Foxn1nu	Orthotopic: Lung	Athymic Nude Foxn1nu and NSG	HES	Not yet
Rhabdomyosarcoma
IC-RMS-1	Rhabdomyosarcoma - alveolar	orbita left	relapse	subperitoneal-renal	metastasis	Chemo	Ifosfamide, vincristine, actinomycine, vinorelbine, cyclophosphamide	17.9342	Female	Female	MYCN p.Ser64Ile VUS hetero	FANCA LOH	PAX3::FOXO1	ITCC-P4_s13_RS0178	IC-pPDX-16	IC	FP	CB17 SCID ♀ (CR) (CB17/Icr-Prkdcscid/IcrIcoCrl)			HES	ITCC-P4
GR-RMS-1	Rhabdomyosarcoma - alveolar	retro-peritoneal	relapse	paravertebral	metastasis	Chemo	Ifosfamide, vincristine, actinomycine, doxorubicin, vinorelbine, cyclophosphamide	13.4795	Female	Female	PIK3CA p.Asn345Lys VP; TP53 p.Cys135Phe VP	MYCN ampli 0.47Mb (12.3 cop); ERBB3 gain	PAX3::FOXO1	ITCC-P4_s04_RS0397		GR	KC	Nude	SC	Nude + NSG	HES	GR + ITCC-P4
IC-RMS-3	Rhabdomyosarcoma - alveolar	paravertebral left	refractory	paravertebral	primary	Chemo	Ifosfamide, vincristine, actinomycine, doxorubicin; etoposide, carboplatin; cyclophosphamide	14.2438	Female	Female	TP53 p.Phe113Ser VP homo	FGFR4 gain 0.97Mb (8 cop); PIK3C2B gain 1.1Mb (7 cop); TP53 LOH isodisomy	PAX3::FOXO1	ITCC-P4_s13_RS0189	IC-pPDX-29	IC	FP	CB17 SCID ♀ (CR) (CB17/Icr-Prkdcscid/IcrIcoCrl)			HES	ITCC-P4
IC-RMS-4	Rhabdomyosarcoma - alveolar	arm right	relapse	mediastinal pleural	metastasis	Chemo	Ifosfamide, vincristine, actinomycine; doxorubicin, carboplatin; vinorelbine, cyclophosphamide	13.7808	Male	Male	TP53 p.Arg248Gln		PAX3::FOXO1	ITCC-P4_s13_RS0192	IC-pPDX-35	IC	FP	CB17 SCID ♀ (CR) (CB17/Icr-Prkdcscid/IcrIcoCrl)			HES	ITCC-P4
GR-RMS-3	Rhabdomyosarcoma - alveolar	perineal	relapse	lung	metastasis	Chemo	Ifosfamide, vincristine, actinomycine, doxorubicin	19.5233	Male	Male			PAX3::FOXO1	ITCC-P4_s04_RS0399		GR	PT+KC	NSG	SC	Nude	HES	GR + ITCC-P4
GR-RMS-6	Rhabdomyosarcoma - alveolar	metatarsus left	relapse	buttocks right	metastasis	Chemo	Ifosfamide, vincristine, actinomycine, doxorubicin, vinorelbine, cyclophosphamide; irinotecan	15.8795	Male	Male		CDK4 gain 1.2Mb (3.2 cop); AURKA gain 3 cop; CCND3 gain 3.4 cop	PAX3::FOXO1	ITCC-P4_s04_RS0400		GR	IM	NSG	SC	Nude	HES	GR + ITCC-P4
CLB-RMS-1	Rhabdomyosarcoma - alveolar	forearm left	relapse	forearm left	primary	Chemo	Ifosfamide, vincristine, actinomycine, doxorubicin, vinorelbine, cyclophosphamide	9.77808	Female	Female	XPO1 p.Arg417His VUS	FGFR2 ampli 3.42Mb (17 cop); CDKN2A/2B del homo	PAX3::FOXO1	-	M-242RMS-P1-1	CLB	SC	NSG	SC	CB17 SCID	HES	Not yet
GR-RMS-13	Rhabdomyosarcoma - alveolar	arm right	relapse	scapular	metastasis	Chemo	Ifosfamide, vincristine, actinomycine, doxorubicin, vinorelbine, cyclophosphamide; temozolomide, irinotecan, temsirolimus	7.16986	Female	Female	PIK3CA p.His1047Arg VP		PAX3::FOXO1	ITCC-P4_s04_RS0404		GR	SC+PT	NSG	SC	Nude	HES	ITCC-P4
IC-RMS-6	Rhabdomyosarcoma - alveolar	leg left	refractory	tibia muscle	primary	Chemo + RT	Ifosfamide, vincristine, actinomycine, doxorubicin, cyclophosphamide	6.41096	Female	Female	unsuccessfull tumor analysis	unsuccessfull tumor analysis	unsucessfull tumor analysis	ITCC-P4_s13_RS0238	IC-pPDX-104	IC	FP	NSG ♀ (NOD.Cg-Prkdcscid IL2rgtm1Wjl/SzJ)			HES	ITCC-P4
IC-RMS-8	Rhabdomyosarcoma - alveolar	hand left	relapse	breast	metastasis	Chemo	Ifosfamide, vincristine, actinomycine, doxorubicin, vinorelbine, cyclophosphamide	15.1863	Female	Female		CDK4 ampli; PAX5 ampli (>20 cop)	PAX3::FOXO1	ITCC-P4_s13_RS0253	IC-pPDX-130	IC	FP	NSG ♀ (NOD.Cg-Prkdcscid IL2rgtm1Wjl/SzJ)			HES	ITCC-P4
INTMI-RMS-1	Rhabdomyosarcoma - alveolar	leg right	relapse	paravertebral	metastasis	Chemo	Ifosfamide, vincristine, actinomycine, doxorubicin	14.5	Male	Male	TP53 p.Gly245Ser VP	TP53 LOH	PAX3::FOXO1	ITCC-P4_s05_RS0172	PT13	INTMI						ITCC-P4
IC-RMS-9	Rhabdomyosarcoma - alveolar	perineal left	relapse	LN supraclavicular	metastasis	Chemo	Ifosfamide, vincristine, actinomycine, doxorubicin, vinorelbine, cyclophosphamide	19.0301	Female	Female	TP53 p.Cys176Phe VP; TP53 p.Pro152Leu VP; RB1 p.Ser127Thr VP; RB1 c.2325+1G>A VP	MYCN ampli (>20 cop)	PAX3::FOXO1	ITCC-P4_s13_RS0432	IC-pPDX-157	IC	FP	Swiss Nude ♀ Crl:NU(Ico)-Foxn1nu			HES	ITCC-P4
GR-RMS-2	Rhabdomyosarcoma - embryonal	cavum paramenigeal	refractory	lung	metastasis	Chemo + RT	Ifosfamide, vincristine, actinomycine, doxorubicin; irinotecan, temozolomide; etoposide	9.81096	Male	Male	FGFR4 p.Val550Leu VUS hetero; ATM p.Ala59Ser VUS hetero	TP53 del 0.1Mb (0.231 cop); FGFR4 ampli 0.3Mb (4 cop); FGFR1 ampli (4 cop); TACC1 ampli; MYC ampli 5 cops		ITCC-P4_s04_RS0398		GR	KC	NSG	SC	Nude + NSG	HES	GR + ITCC-P4
GR-RMS-4	Rhabdomyosarcoma - embryonal	para-vesical	refractory	para-vesical	primary	Chemo + RT	Vincristine, actinomycine, cyclophosphamide; doxorubicin, irinotecan	6.89589	Female	Female		FRS2 ampli 0.7Mb (13 cop); TP53 del 0.4Mb homo; MYC ampli/gain 4.5cops; FGFR1 4.5 cops		ITCC-P4_s04_RS0395		GR	SC	NSG	SC+PT	Nude + NSG	HES	GR + ITCC-P4
IC-RMS-5	Rhabdomyosarcoma - embryonal	pelvis	relapse	pelvic	primary	Chemo + RT	Ifosfamide, vincristine, actinomycine, doxorubicin, vinorelbine, cyclophosphamide	8.36438	Male	Male		CDKN2A/B del homo		ITCC-P4_s13_RS0228	IC-pPDX-86	IC	FP	CB17 SCID ♀ (CR) (CB17/Icr-Prkdcscid/IcrIcoCrl)			HES	ITCC-P4
GR-RMS-8	Rhabdomyosarcoma - embryonal/botryoid	bladder	relapse	mesenteric/peritoneal	metastasis	Chemo + RT	Ifosfamide, vincristine, actinomycine, doxorubicin, bevacizumab; irinotecan, temozolomide, vinorelbine, cyclophosphamide	7.49589	Male	Male	FGFR4 p.Asn535Lys VP; ERBB2 p.Ser310Tyr VP	MDM2 ampli 5Mb (28 cop)		ITCC-P4_s04_RS0401		GR	SC	NSG	SC	Nude	HES	GR + ITCC-P4
GR-RMS-14	Rhabdomyosarcoma - embryonal	paratibial left	refractory	leg left	primary	Chemo	Ifosfamide, vincristine, actinomycine; irinotecan, doxorubicin	17.3123	Male	Male		EGFR ampli (8.6 cop); NF1 loss	EGFR::HIT; NF1::SCMH1	ITCC-P4_s04_RS0396		GR	SC	NSG	SC	Nude	HES	ITCC-P4
GR-RMS-16	Rhabdomyosarcoma - embryonal	orbital right	relapse	orbital right	primary	Chemo + RT	Ifosfamide, vincristine, actinomycine, vinorelbine; irinotecan	4.94795	Male	Male				ITCC-P4_s04_RS0417		GR	SC	NSG	SC	Nude	HES	ITCC-P4
IC-RMS-7	Rhabdomyosarcoma - embryonal/botryoid	palate	relapse	LN cervical	metastasis	Chemo + RT	Ifosfamide, vincristine, actinomycine, doxorubicin, vinorelbine, cyclophosphamide	15.4137	Female	Female	FGFR4 p.Val550Leu VP; IGF1R p.Asn1036Lys VUS	FGFR4 ampli; PDGFRB ampli; MDM2 ampli; IGF1R gain; CSF1R ampli; AKT1 gain; PAX7 ampli (18 cop)		ITCC-P4_s13_RS0252	IC-pPDX-129	IC	FP	NSG ♂ (NOD.Cg-Prkdcscid IL2rgtm1Wjl/SzJ)			HES	ITCC-P4
CLB-RMS-2	Rhabdomyosarcoma - embryonal	pterygoid loge	refractory	pterigoid loge	primary	Chemo + RT	Ifosfamide, vincristine, actinomycine; irinotecan, remozolomide, vinorelbine, cyclophosphamide	8.60822	Male	Male	PIK3CA p.His1047Leu VP; MYOD1 p.Leu122Arg VP	CDKN2A/B 1.05Mb del		-	M-664RMS-P1-1	CLB	SC	NSG	SC	Balb/c nude	HES	Not yet
VHIR-RMS-1	Rhabdomyosarcoma - embryonal	vesical	refractory	vesical	primary	Chemo + RT	Ifosfamide, vincristine, actinomycine; doxorubicin, carboplatin; topotecan; cyclophosphamide, etoposide; irinotecan, temozolomide; gemcitabine, docetaxel	9.66301	Male	Male	NRAS p.Gln61Lys VP; TP53 p.Gly154Val VLP VAF 6.8%; PTEN hetero p.Leu25Phe VLP VAF 23.89%			-	T726	VHIR	Orthotopic: Vesicle	Athymic Nude Foxn1nu and NSG	Orthotopic: Vesicle	Athymic Nude Foxn1nu	HES	Not yet
GR-RMS-10	Rhabdomyosarcoma - NOS	mandibular	relapse	flanc	metastasis	Chemo	Ifosfamide, vincristine, actinomycine, doxorubicin, dacarbazine, vinorelbine, cyclophosphamide; irinotecan, temozolomide	23.8329	Male	Male	FGFR4 p.Val550Glu VP; CTNNB1 p.Thr41Ilev VP	FGFR4 ampli 0.2Mb (6 cop); CDKN2A/2B del homo		ITCC-P4_s04_RS0402		GR	SC+PT	NOG/NSG	SC+IM	Nude + NSG	HES	GR + ITCC-P4
GR-RMS-11	Rhabdomyosarcoma - sclerosing	leg right	refractory	lung	metastasis	Chemo	Ifosfamide, vincristine, actinomycine, doxorubicin; irinotecan, temozolomide, vinorelbine, cyclophosphamide	4.94795	Male	Male		FGFR1 ampli (72 cop); ARHGAP44 ampli 67 copies; MYOCD ampli 67 copies (0.1 Mb)	NSD3::FGFR1; NSD3(WHSC1L1)::MYOCD	ITCC-P4_s04_RS0403		GR	SC	NSG	SC	Nude	HES	GR + ITCC-P4
GR-RMS-17	Rhabdomyosarcoma - epithelioid	pelvis/pubic	refractory	liver	metastasis	Chemo	Ifosfamide, vincristine, doxorubicin, etoposide; actinomycine	19.0658	Female	Female		CDKN2B/CDKN2A del homo	EWSR1::TFCP2; TFCP2::PI4KA; HCG22::NR2F1-AS1; ALK::CPSF3	ITCC-P4_s04_RS0406		GR	IM+KC	NSG	SC	Nude	HES	ITCC-P4
IC-RMS-2	Rhabdomyosarcoma - spindle cell VGLL-NCOA2	scapula	refractory	scapula	primary	Chemo	Ifosfamide, vincristine, actinomycine, doxorubicin; etoposide, carboplatin; ririnotecan; atezolizumab; cyclophosphamide	4.36438	Male	Male	FGFR4 p.Asn535Asp VP	CDKN2A/B del 0.65Mb (0 cop)	VGLL2::NCOA2	ITCC-P4_s13_XT0680	IC-pPDX-19	IC	FP	CB17 SCID ♀ (CR) (CB17/Icr-Prkdcscid/IcrIcoCrl)			HES	ITCC-P4
Other sarcoma
GR-US-2	Sarcoma - undifferentiated ETV6::NTRK3	lung	relapse	pleural	primary	Chemo	None	10.6	Male	Male		CDKN2A/2B loss 0.5Mb (1 cop)	ETV6::NTRK3	ITCC-P4_s04_XT0329		GR	SC	NSG	SC	NSG	HES	GR + ITCC-P4
IC-US-1	Sarcoma - undifferentiated	clavicular	relapse	lung	metastasis	Chemo	Ifosfamide, doxorubicin; etoposide, carboplatin	14.4548	Male	Male	TP53 p.Pro278Thr VP hetero	FGFR3 ampli 1.2Mb (9 cop); CDKN2A/2B del homo 1.5Mb; CCNE1 gain 3.5Mb (6 cop); CCND2 gain 4.5Mb (6 cop)	Not done	ITCC-P4_s13_XT0677	IC-pPDX-48	IC	FP	NSG ♀ (NOD.Cg-Prkdcscid IL2rgtm1Wjl/SzJ)			HES	ITCC-P4
IC-MPNST-1	MPNST on NF1	cervical right	refractory	cervical right	primary	Chemo	Ifosfamide, doxorubicin; gemcitabine, docetaxel	6.62192	Male	Male	TP53 p.Arg196Ter VP; NF1 p.Arg192Ter VP	TP53 isodisomy; CDKN2A/2B del homo 2.5Mb		ITCC-P4_s13_NS0203	IC-pPDX-54	IC	FP	NSG ♀ (NOD.Cg-Prkdcscid IL2rgtm1Wjl/SzJ)			HES	ITCC-P4
IC-US-2	Sarcoma - undifferentiated CIC::DUX4	abdominal wall	refractory	peritoneal	metastasis	Chemo + RT	Ifosfamide, vincristine, doxorubicin, etoposide, actinomycine	15.1041	Male	Male	ARID1A p.Arg1276Ter VP		CIC::DUX4	ITCC-P4_s13_XT0267	IC-pPDX-89	IC	FP	NSG ♀ (NOD.Cg-Prkdcscid IL2rgtm1Wjl/SzJ)			HES	ITCC-P4
GR-RS-1	Sarcoma - renal anaplastic	kidney	relapse	lung	metastasis	Chemo	Ifosfamide, vincristine, doxorubicin, etoposide, cyclophosphamide	20.3808	Female	Female	TP53 p.Asp281Glu VP	TP53 LOH; FANCA loss (1 cop)		ITCC-P4_s04_XT0331		GR	SC+KC	NSG	SC	NSG	HES	ITCC-P4
GR-RT-1	Rhabdoid tumor	thorax/parascapula right	refractory	scapula	primary	Chemo	Ifosfamide, vincristine, doxorubicin, etoposide, cyclophosphamide	0.50137	Male	Male	SMARCB1 p.Arg37ValfsTer18 VP homo			ITCC-P4_s04_RT0414		GR	SC	Nude	SC	Nude	HES	ITCC-P4
GR-SS-1	Sarcoma - synovial	axilla left	relapse	axilla	primary	Chemo + RT	Ifosfamide, doxorubicin; trabectidine	18.3342	Male	Male			SS18(SYT)::SSX1	ITCC-P4_s04_SS0415		GR	SC	NSG	SC	Nude	HES	ITCC-P4
IC-SS-1	Sarcoma - synovial	paravertebral left	relapse	lung	metastasis	Chemo	Ifosfamide, doxorubicin; pazopanib	19.7	Male	Male			SS18(SYT)::SSX1	ITCC-P4_s13_SS0433	IC-pPDX-158	IC	FP	Swiss Nude ♀ Crl:NU(Ico)-Foxn1nu			HES	ITCC-P4
GR-ES-1	Sarcoma - epithelioid	clavicula right	relapse	lung	metastasis	Chemo	Ifosfamide, doxorubicin; vinorelbine, cyclophosphamide; tazemetostat; pazopanib	17.0356	Female	Female	unsucessfull tumor analysis	unsucessfull tumor analysis	unsucessfull tumor analysis	ITCC-P4_s04_XT0819		GR	SC	NSG IL			HES	ITCC-P4
Other solid tumors
Neuroblastoma
IC-NB-1	Neuroblastoma	adrenal right	relapse	peritoneal	metastasis	Chemo + RT	Etoposide, carboplatin, cyclophosphamide, doxorubicin, vincristine; cisplatin, topotecan, busulfan, melphalan, retinoid acid	4.16986	Female	Female	ATRX p.Gly1748Arg VP	CDK4 ampli 2.3Mb (>20 cop); MDM2 ampli 1.9Mb (>20 cop); ATRX LOH		ITCC-P4_s13_NB0179	IC-pPDX-17/MAP-IC-A23-NB-1	IC	FP+(SC, did not grow)	CB17 SCID ♀ (CR) (CB17/Icr-Prkdcscid/IcrIcoCrl)			HES	ITCC-P4
GR-NB-4	Neuroblastoma	abdominal	refractory	paravertebral sympathic ganglion	primary	Chemo + RT	Etoposide, carboplatin, vincristine, cisplatin, cyclophosphamide, busulfan, melphalan, retinoid acid, anti-GD2; topotecan, temozolomide	4.86301	Female	Female		ALK ampli (22 cop); NBAS ampli (18 cop); MYCN ampli 0.8Mb (18 cop); CDKN2A/2B loss 1 cop; TSC loss	ALK::NBAS	ITCC-P4_s04_NB0277	MAP-GR-A99-NB-1/GR-NB4	GR	KC	NSG	SC+KC	NSG	HES	GR + ITCC-P4
IC-NB-4	Neuroblastoma	thoracic/paravertebral D10	refractory	liver	metastasis	Chemo	Etoposide, carboplatin, vincristine, cisplatin, cyclophosphamide; vinblastine, methotrexate, retinoid acid; temozolomide	24.9671	Female	Female	ALK p.Phe1174Leu			ITCC-P4_s13_NB0219	IC-pPDX-75	IC	FP	NSG ♀ (NOD.Cg-Prkdcscid IL2rgtm1Wjl/SzJ)			HES	ITCC-P4
GR-NB-5	Neuroblastoma - MYCN ampl	adrenal right	relapse	retro-peritoneal ganglion	metastasis	Chemo + RT	Etoposide, carboplatin, vincristine, cisplatin, cyclophosphamide, busulfan, melphalan, retinoid acid, anti-GD2	7.8	Male	Male		MYCN ampli 0.5Mb (147 cop); NBAS ampli (111 cop)		ITCC-P4_s04_NB0275	MAP-GR-B25-NB-1/GR-NB5	GR	SC+KC	NSG	SC	NOG/NSG	HES	GR + ITCC-P4
IC-NB-11	Neuroblastoma - MYCN ampl	adrenal left	relapse	frontal CNS	metastasis	Chemo	Etoposide, carboplatin, vincristine, cyclophosphamide; topotecan, doxorubicin busulfan, melphalan, retinoid acid, anti-GD2	10.1753	Male	Male	SRC p.Leu440Phe VUS 9%	MYCN ampli (17 cop)		ITCC-P4_s13_NB0211	IC-pPDX-63	IC	FP	NSG ♀ (NOD.Cg-Prkdcscid IL2rgtm1Wjl/SzJ)			HES	ITCC-P4
GR-NB-7	Neuroblastoma - MYCN ampl	thoraco-abdominal	relapse	femur	metastasis	Chemo	Etoposide, cyclophosphamide, vincristine, doxorubicin, cisplatin, retinoid acid, anti-GD2, anti-IL2	2.95068	Male	Male	TP53 p.Cys79Tyr VP; TP53 p.His36Gln VP; TMB 2.54Mut/Mb	MYCN ampli 0.9Mb (> 50 cop); TP53 LOH; 11q loss; ATM loss (1 cop); RAD51 loss (1 cop)		ITCC-P4_s04_NB0284	GR-NB7	GR	SC	NSG	SC	NOG/NSG	HES	GR + ITCC-P4
IC-NB-14	Neuroblastoma - MYCN ampl	abdominal/adrenal	refractory	adrenal	primary	Chemo + RT	Vincristine, dacarbacine, ifosfamide, doxorubicin, cyclophosphamide, etoposide, cisplatin; carboplatin, busulfan, melphalan, anti-GD2	10.0849	Male	Male	HRAS p.Gly13Arg VP; SMARCA4 p.Arg1243Trp VP	MYCN ampli (12 cop); 11q loss		ITCC-P4_s13_NB0241	IC-pPDX-109	IC	FP	NSG ♂ (NOD.Cg-Prkdcscid IL2rgtm1Wjl/SzJ)			HES	ITCC-P4
GR-NB-10	Neuroblastoma	adrenal left	relapse	femur	metastasis	Chemo	Cyclophosphamide, doxorubicin, vincristine, etoposide, cisplatin; topotecan, temozolomide	7.03014	Male	Male	TMB 33mut/Mb; HRAS p.Gly12Asp VP; PTEN p.Gly338Arg VP; NF1 p.Arg1534Ter VP; TP53 c.555+1G>A VP; MLH1 p.Ala626Thr VP	TP53 loss; PTEN loss; ATM loss (1 cop)		ITCC-P4_s04_NB0285	GR-NB10	GR	SC	NSG	SC	NSG	HES	ITCC-P4
IC-NB-20	Neuroblastoma	adrenal right	relapse	temporal	metastasis	Chemo	Etoposide, carboplatin, cyclophosphamide, cisplatin, topotecan, doxorubicin, vincristine; irinotecan, temozolomide	4.96986	Female	Female		11q loss		ITCC-P4_s13_NB0520	IC-pPDX-196	IC	FP	Swiss Nude ♀ Crl:NU(Ico)-Foxn1nu			HES	ITCC-P4
IC-NB-21	Neuroblastoma - MYCN ampl	adrenal right	relapse	lung	metastasis	Chemo	Etoposide, carboplatin, cyclophosphamide, cisplatin, doxorubicin, vincristine; busulfan, melphalan retinoid acid, anti-GD2	2.99178	Female	Female		MYCN ampli (>15 cop); CDKN2A/B del; 11q loss		ITCC-P4_s13_NB0682	IC-pPDX-197	IC	FP	Swiss Nude ♀ Crl:NU(Ico)-Foxn1nu			HES	ITCC-P4
Nephroblastoma
GR-NPB-1	Nephroblastoma - mixte grade II	kidney right	relapse	lung	metastasis	Chemo	Vincristine, actinomycine, doxorubicin; carboplatin, cyclophosphamide, etoposide	10.6411	Male	Male	ATM p.Asp2721Asn VUS; TP53 p.Ser240Arg VUS	MYCN gain 0.4 Mb (3.1 cop); ATM LOH; TP53 LOH; NBAS gain	KANSL1::ARL17A	-		GR	KC+SC	NSG	SC+KC	NOG/NSG	HES	GR
GR-NPB-2	Nephroblastoma	kidney right	relapse	liver	metastasis	Chemo	Vincristine, actinomycine, doxorubicin; ifosfamide, etoposide, carboplatin, cyclophosphamide	6.82466	Male	Male		AKT2 gain 0.8Mb 20%		-		GR	KC	NSG	SC+KC	NSG	HES	GR
CLB-NPB-1	Nephroblastoma - blastemateous	kidney right	relapse	lung	metastasis	Chemo + RT	Vincristine, actinomycine, doxorubicin, etoposide, carboplatin, cyclophosphamide; thiotepa	7.20822	Female	Female				-	M-122NPB1-P1-2	CLB	SC	NSG	SC	CB17 SCID	HES	Not yet
GR-NPB-3	Nephroblastoma - mixte stromal and blastemateous	kidney left	relapse	lung	metastasis	Chemo + RT	Vincristine, actinomycine; carboplatin, etoposide, doxorubicin, cyclophosphamide	6.06575	Female	Female	BRD7 p.Tyr457Metfs*11 VP			-		GR	SC+KC	NOG/NSG	SC	NOG/NSG	HES	GR
IC-NPB-1	Nephroblastoma	kidney bilateral	refractory	lung	metastasis	Chemo	Vincristine, actinomycine, doxorubicin; carboplatin, etoposide, cyclophosphamide; irinotecan	3.4274	Male	Male		AKT2 ampli (>20 cop)		-	IC-pPDX-65	IC	FP+SC	NSG ♀ (NOD.Cg-Prkdcscid IL2rgtm1Wjl/SzJ)			HES	Not yet
GR-NPB-7	Nephroblastoma	kidney left	relapse	lung	metastasis	Chemo + RT	Etoposide, carboplatin, cyclophosphamide, doxorubicin, melphalan	5.80274	Female	Female		TP53 loss (multiple segmental); MYCN gain		-		GR	SC	NSG	SC	NSG	HES	GR
GR-NPB-8	Nephroblastoma	kidney left	refractory	lung	metastasis	Chemo + RT	Vincristine, actinomycine, doxorubicin, carboplatin, etoposide, cyclophosphamide; irinotecan	13.8137	Male	Male	TP53 p.Arg342Pro VP; MED12 p.Asp34_Leu36del VP			-		GR	SC	NSG	SC	NSG	HES	GR
VHIR-NPB-1	Nephroblastoma	kidney right	relapse	subpleural/lung	metastasis	Chemo + RT	Vincristine, actinomycine; cyclophosphamide, doxorubicin, carboplatin, etoposide; ifosfamide; irinotecan, temozolomide, bevacizumab; durvalumab, tremelimumab; trametinib	8.13973	Female	Female	DROSHA p.Glu1147Lys VP; SIX1 p.Gln177Arg VP			-	T758	VHIR	Orthotopic: Subpleural	NSG	Orthotopic: Subpleural	Athymic Nude Foxn1nu and NSG	HES	Not yet
Hepatoblastoma
XT-HB-1	Hepatoblastoma	liver	refractory	lung	metastasis	Chemo	Cisplatin, doxorubicin; temozolomide, irinotecan, temsirolimus	2.43836	Female	Female				ITCC-P4_s11_HB0695	HB-315-M-GUI	XT	FP	Athymic nude	FP	Athymic nude		ITCC-P4
XT-HB-2	Hepatoblastoma - epithelial	liver	refractory	liver	primary	Chemo	Carboplatin, doxorubicin	5	Female	Female	NFE2L2 p.Asp29Asn VP; TMB 3.8mut/Mb	11p15 LOH (IGF2); CTNNB1 loss		ITCC-P4_s11_HB0769	HB-325-ROP*annotated also as PhHIT case	XT	FP	Athymic nude	FP	Athymic nude		ITCC-P4
XT-HB-3	Hepatoblastoma	liver	relapse	peritoneal	metastasis	Chemo	Cisplatin, carboplatin, doxorubicin; vincristine, irinotecan	12.0466	Male	Male	DDX3X p.Asn662LysfsTer15 VP			ITCC-P4_s11_HB0697	HB-324-M-DUV	XT	FP	Athymic nude	FP	Athymic nude		ITCC-P4
Other solid tumors
GR-ACA-2	Colon adenocarcinoma - Lieberkuehnian	colorectal	refractory	soft tissue 3rd rib	metastasis	Chemo	Cetuximab, fluorouracil, irinotecan, bevacizumab, oxaliplatine	18.2356	Male	Male	TP53 p.Tyr205His VP; BRAF p.Gly469Ala VP; TMB 4mut/Mb; APC p.Glu1309Aspfs*4 VP; SMAD4 p.His530Thr*fs VP			-		GR	KC	NSG	SC	NSG	HES	GR
IC-MM-1	Melanoma	scalp	relapse	LN cervical	metastasis	Chemo	None	5.36438	Male	Male	NRAS pGly13Arg VP; TP53 p.Agr248Gln VP	TP53 isodisomy		-	IC-pPDX-36	IC	SC+(FP did not grow)	CB17 SCID ♀ (CR) (CB17/Icr-Prkdcscid/IcrIcoCrl)			HES	Not yet
UL-PPB-1	Pleuropulmonary blastoma	pleural	refractory	frontal bone	metastasis	Chemo	Ifosfamide, vincristine, doxorubicin, actinomycine	4.84384	Female	Female	KRAS p.Gly12Arg VP; TP53 p.AspC228X VP; NOTCH3 p.Gly2148fsX VP; DICER1 p.Asp1709Asn VP	FGFR1 ampli (5 cop)		-		UL						Not yet
GR-PPB-1	Pleuropulmonary blastoma	pleural/lung	relapse	cerebral	metastasis	Chemo	Ifosfamide, vincristine, doxorubicin, actinomycine	4.3589	Male	Male	HRAS p.Gly13Arg VP; DICER1 p.Gly1809Arg VP; DICER1 p.Leu997GlnfsTer21 VP; NOTCH3 p.Leu2137GlyfsTer104 VP; BCOR p.Ser949Glyfs*2 VP; KAT6A p.Gln761Ter VP			ITCC-P4_s04_XT0326		GR	SC	Nude	SC	Nude	HES	GR
CNS tumors
High grade glioma
GR-HGG-4	Glioblastoma - giant cells	hemispheric left	refractory	hemispheric	primary	Chemo + RT	Temozolomide	15.8959	Male	Male	PIK3R1 p.Gln451-Asn453delinsD VP; NF1 p.Asn618Glufs*12 VP; TP53 p.Asn239Thrfs*8 VP hetero; ATRX p.Gln1691Ter VP	HRAS gain 2.6 cops; IGF2 gain 2.6 cops		ITCC-P4_s04_HG0354		GR	SC+IC	NSG	SC+IC	Nude	HES	GR + ITCC-P4
GR-HGG-5	Xantho-astrocytoma - pleomorphic with anaplastic features	temporal, meta parietal	refractory	parieto-temporal	primary	Chemo	Carboplatin, vincristine; dabrafenib	14.0274	Female	Female	BRAF p.Val600Glu	CDKN2A/2B del 0.2Mb (0.2 cop)		ITCC-P4_s04_HG0355		GR	SC+IC	Nude	IC	Nude	HES	GR + ITCC-P4
GR-HGG-8	Xantho-astrocytoma - pleomorphic with anaplastic signs	parietal right	relapse	temporal	primary	RT	None	10.4466	Female	Female	TP53 p.Arg337Cys VP; TSC2 p.Ala1234Xxx VP; ATRX p.Thr1545Xxx VP			ITCC-P4_s04_HG0349		GR	SC	Nude	SC+IC	Nude	HES	GR + ITCC-P4
GR-HGG-9	Xantho-astrocytoma - pleomorphic anaplastic	occipital right	refractory	occipital	primary	Chemo + RT	Temozolomide; dabrafenib	18.1699	Male	Male	BRAF p.Val600Glu VP; AKT3 p.Glu17Lys VP	CDKN2A/2B del homo		ITCC-P4_s04_HG0356		GR	SC+IC	Nude	SC+IC	Nude	HES	GR + ITCC-P4
CLB-HGG-1	Diffuse intrinsic pontine glioma	brainstem	refractory	frontal	metastasis	Chemo	Carmustine, cisplatin, methotrexate	7.67397	Female	Female	PIK3CA p.Cys420Arg VP; CDKN2C p.Thr40MetfsTer6 VP; ACVR1 p.Arg258Lys VP			-	M-230HGG-P3-3; M-230HGG-P3-5	CLB	SC	NSG	SC	Balb/c nude	HES	Not yet
IC-HGG-4	Glioblastoma	temporal left	refractory	temporal	primary	Chemo + RT	Temozolomide	15.6055	Male	Male	PIK3CA p.His1047Arg VP; TSC1 c.210+1G>A VUS	mTOR del; TSC1 Isodisomie; NF1 del homo; CDKN2A/B del homo		ITCC-P4_s13_HG0230	IC-pPDX-88	IC	FP	NSG ♀ (NOD.Cg-Prkdcscid IL2rgtm1Wjl/SzJ)			HES	ITCC-P4
Ependymoma
IC-EP-1	Ependymoma - anaplastic	cerebellar	relapse	cerebellar	primary	Chemo + RT	Carboplatin, procarbazine, cisplatin, etoposide, vincristine, cyclophosphamide; celecoxib, thalidomide; irinotecan, rapamycine; vinorelbine	16.211	Male	Male	RB1 p.Pro374SerTer3 VUS; GLIS3 p.Tyr472Ser VLP; BCOR p.Ser286AlafsTer92 VP			ITCC-P4_s13_EP0191	IC-pPDX-33	IC	FP	CB17 SCID ♀ (CR) (CB17/Icr-Prkdcscid/IcrIcoCrl)			HES	ITCC-P4
GR-EP-5	Ependymoma	frontal left	refractory	frontal	primary	Chemo + RT	Carboplatin, etoposide	9.70959	Female	Female	CHEK2 p.Leu56Phe VUS		C11orf95::RELA; FADS2::WNT7B	ITCC-P4_s04_EP0307		GR	IC+SC	Nude	IC	Nude	HES	ITCC-P4
IC-EP-3	Ependymoma	posterior fossa	relapse	cerebellar	primary	RT	None	5.28493	Female	Female	ACVR1 p.Ser440_Asp443del VUS			ITCC-P4_s13_EP0233	IC-pPDX-94	IC	FP	NSG ♀ (NOD.Cg-Prkdcscid IL2rgtm1Wjl/SzJ)			HES	ITCC-P4
Other CNS tumors
STBG-MB-1	Medulloblastoma	posterior fossa	relapse	spinal D5-6	metastasis	Chemo + RT	Carboplatin, etoposide; temozolomide, topotecan; irinotecan, rapamycine	10.2082	Male	Male			not done	-		STBG						Not yet
GR-MB-4	Medulloblastoma - anaplastic	cerebellar	relapse	cerebellar	metastasis	Chemo + RT	Temozolomide, topotecan	12.4	Male	Male	TP53 p.Pro152Leu VP; CTNNB1 p.Asp32Gly VP	TP53 LOH 18.9Mb; ERBB2 gain 61.9Mb (2.8 cop)	not done	-		GR	IC	Nude	IC	Nude	HES	Not yet
IC-ATRT-2	Atypical teratoid rhabdoid tumor	frontal left	refractory	frontocapsilary	primary	Chemo	Doxorubicin, etoposide, ifosfamide, carboplatin, cytarabine, methotrexate, actinomycine, vincristine, cyclophosphamide; cisplatin	1.56164	Female	Female		SMARCB1 del homo		ITCC-P4_s13_RT0434	IC-pPDX-159	IC	FP	Swiss Nude ♀ Crl:NU(Ico)-Foxn1nu			HES	ITCC-P4
Lymphoma
GR-ALCL-1	Anaplastic large cell lymphoma	mediastinal/abdominal	relapse	LN paravertebral	primary	Chemo	Cyclophosphamide, vincristine, doxorubicin, prednisone, methotrexate, cytarabine, etoposide; crizotinib	17.4027	Male	Male			NPM1::ALK	ITCC-P4_s04_XT0292		GR	KC	NSG	SC	NOG/NSG + Nude	HES	GR + ITCC-P4
IC-ALCL-2	Anaplastic large cell lymphoma	LN mediastinal	refractory	LN cervical	primary	Chemo	Cyclophosphamide, vincristine, daunorubicin, asparaginase, prednisolone, methotrexate, cytarabine, dexamethasone; ifosfamide, etoposide, brentuximab, doxorubicin; crizotinib, vinblastine; nivolumab	6.88493	Female	Female	TP53 p.Lys132Arg VP	EZH2, KMT2C, XRCC2 ampli (14 copies)	NPM1::ALK	ITCC-P4_s13_XT0681	IC-pPDX-131	IC	FP	Swiss Nude ♀ Crl:NU(Ico)-Foxn1nu			HES	ITCC-P4
GR-BL-1	Burkitt lymphoma	mediastinal	refractory	pancreas	metastasis	Chemo	Vincristine, cyclophosphamide, methotrexate, cytarabine, rituximab, etoposide, doxorubicin; carboplatin, ifosfamide; idarubicin, ibrutinib	7.74521	Male	Male	TP53 p.Cys135Phe VP; MYC p.Pro78Ser VP; ARID1A p.Gln321ArgfsTer42 VP; FLT1 p.Glu704Lys VP	TP53 LOH	MYC? Subclone	ITCC-P4_s04_XT0298	MAP-GR-C95-BL-1	GR	SC	NOG/NSG	SC	Nude	HES	GR + ITCC-P4
Leukemia
Acute lymphoblastic leukemia
GR-BALL-1	B-ALL	bone marrow	relapse	bone marrow	primary	Chemo	Prednisolone, vincristine, asparaginase, daunorubicin, cytarabine, methotrexate, mercaptopurine; dexamethasone; fludarabine, busulfan, thiotepa	10.1945	Female	Female		CDKN2A/2B del homo	ETV6::RUNX1 (TEL)::AML1	-	Others-ALL010 or 71	GR	intra-femur	NSG	intra-femur	NSG	NA	GR
GR-BALL-2	B-ALL	bone marrow	relapse	bone marrow	primary	Chemo	Prednisolone, vincristine, asparaginase, daunorubicin, cytarabine, methotrexate, cyclophosphamide, etoposide, doxorubicin, vindesine, mercaptopurine, thioguanine, busulfan, fludarabine, thiotepa	11.2822	Male	Male	NRAS p.Gln61Arg VP		ND	-	Others-ALL011 or 16	GR	intra-femur	NSG	intra-femur	NSG	NA	Not yet
GR-BALL-3 #	B-ALL	bone marrow	relapse	testis	metastasis	Chemo	Prednisolone, vincristine, asparaginase, daunorubicin, cytarabine, methotrexate, etoposide; cyclophosphamide, doxorubicin, dexamethasone, mitoxantrone, blinatumumab	10.5479	Male	Male	ERBB4 p.Gly319Val VUS	CDKN2A/2B del homo; PTEN loss (1 cop);	TCF3::HLF	-	Others-ALL09 or 12	GR	intra-femur	NSG	intra-femur	NSG	NA	GR
GR-BALL-4*	B-ALL	bone marrow	relapse	bone marrow	primary	Chemo	Prednisolone, vincristine, asparaginase, daunorubicin, cytarabine, methotrexate, etoposide, doxorubicin; ifosfamide	12.2027	Male	Male		CDKN2A/2B del homo	MEF2D::BCL9	-	Others-ALL012 or 78	GR	intra-femur	NSG	intra-femur	NSG	NA	Not yet
GR-BALL-5	B-ALL	bone marrow	relapse	bone marrow	primary	Chemo	Prednisolone, vincristine, asparaginase, daunorubicin, cytarabine, methotrexate, cyclophosphamide, dexamethasone, etoposide, doxorubicin, thioguanine, vindesine, mercaptopurine	12.8466	Male	Male	EZH2 p.Gly135Arg VUS; JAK2 p.Gly276Leu VUS			-	Others-ALL013 or 61	GR	intra-femur	NSG	intra-femur	NSG	NA	Not yet
GR-BALL-7*	B-ALL	bone marrow	relapse	bone marrow	primary	Chemo	Prednisolone, vincristine, asparaginase, daunorubicin, methotrexate, dexamethasone, mercaptopurine; cytarabine, mitoxantrone, cyclophosphamide, etoposide, epratuzumab, busulfan, fludarabine, thiotepa	11.3452	Male	Male	KRAS p.Gly12Asp VP; BRCA1 p.Gln74Ter VP; RET p.Asp489Asn VP; NOTCH2 p.Val1667Ile VUS; KMT2D p.Arg1291Trp VUS			-	HeH-ALL015 or 3	GR	intra-femur	NSG	intra-femur	NSG	NA	Not yet
GR-BALL-8	B-ALL	bone marrow	relapse	bone marrow	primary	Chemo	Prednisolone, vincristine, asparaginase, methotrexate, dexamethasone, mercaptopurine, etoposide, cytarabine, thioguanine, doxorubicin, vindesine; mitoxantrone	6.65479	Female	Female	KRAS p.Ala146Thr VP; CREBBP p.Cys1474Gly VP			-	HeH-ALL016 or 20	GR	intra-femur	NSG	intra-femur	NSG	NA	Not yet
CEA-TALL-1*	T-ALL	bone marrow	relapse	blood	primary	Chemo	Prednisolone, vincristine, daunorubicin, asparaginase, methotrexate, cytarabine, etoposide, doxorubicin, thioguanine, cyclophosphamide, mercaptopurine; amsacrine, vindesine, busulfan	4.0274	Male	Male	PTEN p.Arg233Gly VP; SETD2 p.Cys1685Tyr VUS	PTEN del 1.07Mb (1 cop); MYB gain 0.21Mb (2.8 cop)		-	M167	CEA	IV	NSG			NA	GR
CEA-TALL-2*	T-ALL	bone marrow	relapse	bone marrow	primary	Chemo	Prednisolone, vincristine, daunorubicin, asparaginase, methotrexate, etoposide, doxorubicin, dexamethasone, vindesine, thioguanine; cytarabine, mitoxantrone, ifosfamide; nelarabine	15.274	Male	Male	NRAS p.Gly12Cys VP; NOTCH1 p.Asp2443AspTHSX VP	CDKN2A/2B del 0.1Mb	IKZF1::ASNS	-	M168	CEA	IV	NOD-SCID			NA	GR
CEA-TALL-3*	T-ALL	bone marrow	relapse	bone marrow	primary	Chemo	Prednisolone, vincristine, daunorubicin, asparaginase, methotrexate, cytarabine, cyclophosphamide; mercaptopurine; amsacrine	15.0411	Male	Male	TP53 p.Arg337Cys VP; TMB 7.7mut/Mb	CDKN2A/2B del home; CCND2 gain; KDM5A gain; TP53 LOH	KMT2A::MLLT4	-	M170	CEA	IV	NSG			NA	GR
CEA-TALL-5*	T-ALL	bone marrow	relapse	bone marrow	primary	Chemo	Prednisolone, vincristine, daunorubicin, asparaginase, methotrexate, cytarabine, cyclophosphamide, thioguanine, mercaptopurine, dexamethasone, etoposide	14.1479	Male	Male	FGFR1 p.Asn546Lys VP; NOTCH1 p.Leu1585Pro VP; NOTCH1 p.Leu2468ValfsTer11 VUS	CTCF del (1 cop)		-	M176	CEA	IV	NSG-W41			NA	GR
CEA-TALL-6*	T-ALL	bone marrow	relapse	bone marrow	primary	Chemo	Prednisolone, vincristine, daunorubicin, asparaginase, methotrexate, cytarabine, cyclophosphamide, thioguanine, mercaptopurine, dexamethasone	4.77534	Female	Female	TMB 21 mut/MB; KRAS p.Lys117Asn VP; NOTCH1 p.Leu1678Pro VP; EZH2 p.Ile713Met VP		CHST11::NAXD	-	M186	CEA	IV	NSG			NA	Not yet
CEA-TALL-7*	T-ALL	bone marrow	relapse	blood	primary	Chemo	Prednisolone, vincristine, daunorubicin, asparaginase, methotrexate, cytarabine, cyclophosphamide, mercaptopurine, dexamethasone, nelarabine; etoposide	7.65205	Male	Male	NOTCH1 p.Asp809_Val810insGlyLeu VUS; FYN p.Glu177Asp VUS	CDKN2A/B loss (1 cop); isochromosome 17 (TP53 loss)	not done	-	M187R	CEA	IV	NSG			NA	Not yet
Acute myeloid leukemia
GR-AML-2	AML-M1	bone marrow	relapse	bone marrow	primary	Chemo	Cytarabine, mitoxantrone, amsacrine, daunorubicin, etoposide, asparaginase; fludarabine	11.5507	Female	Female	not done	not done	not done	-		GR	intra-femur	NSG	intra-femur	NSG	NA
GR-AML-5	AML-M4/5	bone marrow	relapse	bone marrow	primary	Chemo	Hydoxyurea, cytarabine, mitoxantrone, methotrexate, prednisone, amsacrine, daunorubicin, etoposide, asparaginase; gemtuzumab ozogamicin; vidaza, sorafenib	6	Female	Female			KMT2A::MLLT3	-		GR	intra-femur	NSG	intra-femur	NSG	NA	Not yet
