# Supplementary material for: A biobank of pediatric patient-derived-xenograft models in cancer precision medicine trial MAPPYACTS for relapsed and refractory tumors
Source: Commun Biol. 2023 Sep 18;6:949. doi: 10.1038/s42003-023-05320-0 (PMC10507044; doi:10.1038/s42003-023-05320-0)
Supplement: Supplementary file 6 — Supplementary Data 3 [file 42003_2023_5320_MOESM6_ESM.xlsx]

## Sheet: Figure 1
Figure 1b															Figure 1C
Solid / Liquid tumor	Class	tumor type	abbreviation	Samples Received	Transplantation	%	Engraftment P0	%	Engraftment ≥P2 (PDX)	%										engraftment at P2
Solid tumor	sarcoma	Osteosarcoma	OS	57	47	9.3254	29	9.60265	27	18.3673					Solid / Liquid tumor	Class	tumor type	abbreviation	total PDX	CEA	CLB	NAN	IC	STR	UL	GR	INTMI	Xen	VHIRBS
		Ewing Sarcoma	EWS	53	32	6.34921	15	4.96689	15	10.2041					Solid tumor	sarcoma	Osteosarcoma	OS	27		1	3	11	2		9	1
		Rhabdomyosarcoma	RMS	50	33	6.54762	27	8.9404	25	17.0068							Ewing Sarcoma	EWS	15		1	1	6			6			1
		Undifferenciated sacoma	US	7	4	0.793651	2	0.662252	2	1.36054							Rhabdomyosarcoma	RMS	25		2		9			12	1		1
		Malignant Peripheral Nerve Sheath Tumors	MPNST	5	3	0.595238	1	0.331126	1	0.680272							Undifferenciated sarcoma	US	2				1			1
		Rhabdoid tumor	MRT	7	2	0.396825	1	0.331126	1	0.680272							Malignant Peripheral Nerve Sheath Tumors	MPNST	1				1
		Synovial Sarcoma	SS	4	2	0.396825	2	0.662252	2	1.36054							Rhabdoid tumor	MRT	1							1
		BCOR/CIC Sarcoma	BCOR/CIC	3	2	0.396825	1	0.331126	1	0.680272							Synovial Sarcoma	SS	2				1			1
		Desmoplasic small round cell tumor	DSRCT	4	2	0.396825	0	0	0	0							Epithelioid sarcoma	ES	1							1
		other sarcoma	other Sarcomas	20	14	2.77778	4	1.3245	2	1.36054							BCOR/CIC Sarcoma	BCOR/CIC	1				1
	other solid tumors	Neuroblastoma	NB	71	38	7.53968	12	3.97351	10	6.80272							Renal Sarcoma	RS	1							1
		Nephroblastoma	NPB	18	11	2.18254	8	2.64901	8	5.44218						other solid tumor	Neuroblastoma	NB	10				6			4
		Hepatoblastoma	HB	5	5	0.992063	3	0.993377	3	2.04082							Nephroblastoma	NPB	8		1		1			5			1
		carcinoma	CA	17	7	1.38889	1	0.331126	1	0.680272							Hepatoblastoma	HB	3									3
		other solid tumors	other solid tumors	7	5	0.992063	3	0.993377	3	2.04082							Carcinoma	CA	1							1
	CNS tumor	High Grade Glioma	HGG	48	23	4.56349	7	2.31788	6	4.08163							Melanoma	MM	1				1
		Low Grade Glioma	LGG	12	4	0.793651	0	0	0	0							Pleuropulmonary blastoma	PPB	2						1	1
		Ependymoma	EP	17	8	1.5873	4	1.3245	3	2.04082						CNS tumor	High Grade Glioma	HGG	6		1		1			4
		Medulloblastoma	MB	29	14	2.77778	4	1.3245	2	1.36054							Ependymoma	EP	3				2			1
		Atypical teratoid rhabdoid tumor	ATRT	5	2	0.396825	1	0.331126	1	0.680272							Medulloblastoma	MB	2					1		1
		Other CNS tumors	other CNS tumors	17	5	0.992063	1	0.331126	0	0							Atypical teratoid rhabdoid tumor	ATRT	1				1
	lymphoma	Hodgkin's Lymphoma	HD	4	4	0.793651	1	0.331126	0	0						lymphoma	Burkitt lymphoma	BL	1							1
		Anaplastic Large Cell Lymphoma	ALCL	7	5	0.992063	2	0.662252	2	1.36054							Anaplastic Large Cell Lymphoma	ALCL	2				1			1
		other lymphomas	other NHL	5	3	0.595238	3	0.993377	1	0.680272					Liquid tumor	leukemia	Acute Lymphoblastic Leukemia B	B-ALL	7							7
Liquid tumor	leukemia	Acute Lymphoblastic Leukemia B	B-ALL	10	9	1.78571	7	2.31788	7	4.7619							Acute Lymphoblastic Leukemia T	T-ALL	6	6
		Acute Lymphoblastic Leukemia T	T-ALL	8	8	1.5873	6	1.98675	6	4.08163							Acute Myeloid Leukemia	AML	2							2
		Acute Myeloid Leukemia	AML	14	10	1.98413	2	0.662252	2	1.36054
		TOTAL	Total	504	302	59.9206	147	48.6755	131	89.1156								total	113	0	6	4	42	3	1	49	2	3	3	113

## Sheet: Figure 2
Ewing Sarcoma data
Days	GR-EW-3		GR-EW-5				GR-EW-7				GR-EW-9					GR-EW-10		GR-EW-11				IC-EWS-7	IC-EWS-8		IC-EWS-10		IC-EWS-1				IC-EWS-2				IC-EWS-3
0	0	0	0	0	0	0	97.2405	91.2925	152.626	63.36						0	0	0	0	0	0
6	67.2	39	47.1	156.8	67.6	105										42.5	43.2
7																		81.9	58.5	41.2	53
10			50.8	125.4	54.1	85	63.48	47.1495	120.933	66.25
13	76.3	95.6									90			103		188.5	117.2	57.7	126	102.6	221.2				0	126									419	231	0	0
17							73.568	58.8245	335.962	67.228
19	73.2	171.4	76.3	144.2	58.8	116										297.4	208.1
20																		111.4	588	650.5	670.6
21											107.9		85	133.2	87.5																				1008	666	196	126
24							153.164	33.6	354.784	144.15
26	93.6	445.4	66.8	199.6	66	121.1										811	855.5
28											271.5	140.9	299.7	302.7	293.3			352	1415	1432.8	1800		158	172	225	446					0	0	288	117	1688	1276	399	884
32			87.1	243.1	55.3	149.5	527.962	52.038	842.402	271.472						1026.4	1772.9
34	140.3	685.4									654.4	313.4	695	818.7	489.8
35																							361	256	926	1172	108	0	172	0	288		239	211			1230	1568
38			114.5	385.1	102.3	239.1	658.317	116.032	1512.3	348.174
40	416.3	1298.4
42											1629.4	1387.2	1618.7	1235.6	633.9								936	550	2250		239	256	365	184							2432	2601
47			236.3	658.3	122.8	261.6	772.265	156.6
49																							1268	726			474	425	726	385			638	538
52							903.474	209.484
54			298.5	1787.2	198.2	499.4
56																							2176	1367			1099	827	1524	696	1197	546
60			625	2153.5	239.8	834.3	1431.64	233.28
63																						32		2304
67					372.3	1039.1	1882.72	343.882
70
91																						172
105																						196
110
112																						365
119																						320
126
133																						500
140																						525
147
154																						600
161
168																						1099
175
182																						1470
189
196																						1688
others Sarcoma data
Days	GR-US-2	GR-RS-1			GR-SS-1				GR-RT-1						GR-ES-1				IC-US-1				IC-US-2			IC-SS-1		IC-MPNST-1
0
5	94.8				25.1	52.9	47.1	44.4	64.5	116.6	48	51.2	72.8	74.4
7															46.5	50.6	50.6	37.8
12	107.6				35	27.9	15.3	22.3	202	334.6	695.8	254.9	128.8	327.2
14																							369	512	300			172	184	221	126
19	118.6				42	40.7	15.8	57.1	841	1106.6	2205.2	807.4	1376	1134.7	46.5	44	44	29.7
21																			365	0	666	500	1094	1183	936			600	760	500	500
26	210.9				76.7	43.5	34.4	107.9
27															54	27.4	28.5	43.5	794	550	1268	600
28																												1800	1913	2176	1688
32															44.4	24.5	39.7	57.6
33	206.9				90.8	71.5	36.5	150
39	227.8														68.8	40	71.25	58.8
41					157.2	76.7	52.7	250.3
47	200.8				210.5	139.3	78.8	348.2							123	108.2	83.1	87.5
53	285.4	188.1	92.3
55					411.9	216.6	183.3	397.4							148	138.6	107.9	137.2
60	340.7	406.5	303.4
63					520.3	233.9	196.6	648.3
64															287	150.8	219	189.6
69	463.7	563.9	741		647.4	321.5	260.9	870.7																		88	108
71															485.8	211.9	282.9	178.6
76	588.8	1383.8	1492.9	319.3	899.2	342.9	336.2	1238.3																		144	75
82	608.6	1861	2300.5	421.6	915.1	344.5
84					1078.1	446.2																				245	196
85															927.3	356.4	396.9	254.1
88
91																										397	196
95
96															1352	598.2	671.5	445.4
98																										446	365
103
113																										800	864
118																										864	1470
Neuroblastoma data
Days	GR-NB-4			GR-NB-5					GR-NB-7				GR-NB-10				IC-NB-14	IC-NB-1		IC-NB-20		IC-NB-4
0
5										51.3	43.6	28.8			33.9	31
7
12										40.6	49.7				33.9
15
21
25
28										40		203.5	237.2	108.8						172	172
34										39		213.2	366.1	221.8	55.2	130.2
35				262.4	136.5	393.6	161.8
40										120.1	37	608.6	416.8	305.1	119.2	154.2
42				659.8	171.4	352.8	260.9	268.6
47										208.3	37	661.6	490.1	336.2	212.5	305.1
49				924	310.7	720.8	616.5	460.8										180	182
52	134	72.828	68.9265
55										596.4	37	1263.3	699.8	384.6	515	903.2
56		348.174						507.8										662	588
59	374.4
62	467.3	695.8	230
63		1461.89	309.26					932.4
66	870.7	1869.7	699.548						121.8
69									191.7									2601	1203	500	579
74									388.1
77																			2361	787	847
79									421.2
84																				1008	1080
86									451.3
91																	69			2457	1372
93									929.7
98																	106
105																	446					726	787
100									1247.1
107									1458.7
112																	587					936	1008
119																	847					1367	1080
126																	2240					1519	1183
133																						1856	2176
Nephroblastoma data
Days	GR-NPB-1		GR-NPB-2		GR-NPB-3				GR-NPB-7		GR-NPB-8
0
5
12			54.7						61.2	70.8
13											63.48
20			0	83.2					179.6	397.4	63.48	27.4	84.3
26	46.2	58.8	0	225					782.4	1352
28											194.2	63.5	89.2
34	189.2	136.9	145.4	221.8							393.3	76	157.1
40	221.2	275.6	176.6	295.9
46	422	535	302.4	310.7
47	658										910.3	292.5	345.7
53	1036.3	1064.5	380.8	344.6
55											1776.1	695.8	798.6
60			537	251.3
62												979.2	1562.9
67			795	299.7
70
74			1273.4	289.1
77
82			1461.2	310.5
84
88
97					41.6		84.5
104					143.4		50.3
111					106.4		86.5
126					79		87.7	48.6
133					105.5		100.6	91.9
154					118		90.8	188.1
160					210.7		111	197
167					215		120.1	343.2
174					367.4	81.9	71.3	534.6
181					391.8	384.6	145.4	816.5
Rabdomyosarcoma alveolar data
Days	GR-RMS-1											GR-RMS-3	GR-RMS-13				GR-RMS-6				IC-RMS-1				IC-RMS-9				IC-RMS-3				IC-RMS-4
0
6												65.6	18.3	36.5	18	20.2	61.9		72.8	80.2
14																		40
19											24.5							55.2
21																									0
26			95.8	72.5		145.9	115		35.3		108.8						68.4	72.5	111.9	84.3
27													25.6	60
28																									525
31			168.8			188.1	180.8	23.7	75.8	49.4	275.6
33																	139.3	264.7	149.7	157.7
34													30.5	81.5		43.2
35																									827				162	196	221
38			437.4		154.9	473.8	238.1	86.4	183.8	101.9	415.2
41	70	133	674.2	370.9		561.1	375.5					127.1	98.3	166.2	57.2	76.6	205.8	392.9	87.5	227.3					1080				288	550	288	0			0	148
45	155.6		890.6	455.1	347.6	762.3	402.7
47			1049.3			1264.7	784.2	372.6	465.7	190.8	812.3						459.5	455.1	147.5	441.1
48													94.1	208.1	54.2	97.6
49	268.4	200.4	1166.9	679.8	448.6							153.6																	726	1276	446	196			0	256
52	384.8	328.5	1372.9		679			413.4	753.4	271.1	1036.3
54												117.7
55				748.5	816.8								129.6	310.5	57.7	130.2	689.1	752.6	293.3	615.3									936	2314	726	253			225	662
59	312.5	473.9						681.5	893.1	460.8	1421.5
61												127.8					869.3	1119.3	415.2	831.7
62	578.7	495.6											206.7	544	68.5	206.7
63																															1183	726	108	75	1008
66	844	883.3						984.6	1466.4	655.5	2047.8
68												213.6
69													340.2	684.3	143.4	255.5
74								1758.7	1915.3			257.9
75													425.3	930.9	166.5	297.6
77																					0	85											281	397
83												375.5																					900	365
82													581.5	1105.4	234.2	469.3
89															384.9	613.8
90												352.8									0	169											2112	606
97												685.4									172	365												1688
104												679									196	365
110												872.9
112																					225	288
119																					301	355
126																					500	272
133																					550	288
140
147																					335	357
154																					281	600
161
168
175																					1038	828
182																					1008	1080
189																					1787	1099
196																						1470
Rabdomyosarcoma embryonal and others data
Days	GR-RMS-2							GR-RMS-10		GR-RMS-8	GR-RMS-4								GR-RMS-14				GR-RMS-16				GR-RMS-17				GR-RMS-11								IC-RMS-2				IC-RMS-5				IC-RMS-7
0								0	0
3								94.2	99.1			99.1		57.1			53	64.8
4	36.8	84.7	53		67.5	29.6
8																							50.1	0	0	43.3	95.3	73.7	79.8	66
10																			121.5	132.2	115.3	138.4
11								70	73.8		70		23.4		29.4	19.8
12	58.2		78.8	43.5	75.7	56.4	62.6																								36	57.7
14																											89.7	79.3	70.2	49.9									251	182	59	128
15																							39.2	37.9	0	33.6
17	129.6	88.5	68.5	54.5	90.9	72	80
18								99.1	272.7				27.2			27.6	50.8		66.3	128.8	65.2	77.1
19																																166.1	96.8	81.1		23.3
21																							41.6	42.6	51.6	48.6	118.8	163.7	113.5	240.3									882	948	248	526	117				256	117
24	177.5	153.6	130.7	184		108.9	156.8	207.1	730.3							36.1		71.4
25																			135.8	163.8	120.9	113.4
26																																235.5	210.7	174	61.2	108.2	22.7	27.2
27																							89.4	50.3	88.5	71.3
28																											371.7	442.8	460.8	347.6													172	88	75	40	496	288
31	396.1	270	518.6	380.9		392.9	299.6
32																			181.7	345.7	220.3	285.4
33											58.8	160.7			35.6	37	60.9	114.5
34																							208	147.5	166.1	96.8						383.3	426.5	329.6	238.2	222.2	32.8	54.1
35																																									1133	1744	288	474	365	196
36																											369.8	717.9	1239	820.8
38	810.7	849.1	765.2	773.3	278.4	930.4	746.5												267.2	315.2	316.9	355
39
40											46.6	298.4	35.4	58.5			75.6	115.3														379.5	634.8	535	412.5	541.5	132.3	90.8
41																																											726	1008	320	1332		2250
42																							309	295.2	322.5	175.3
43																											386	1116.8	1321.3	1181.5
45																			329.1	570	493	473.8
47											49.9	593	35.3	68.9		48.1		151.8														391.1	674.2	952.2	910.3	1887.1	251.3	148.1
48																							482.8	451.6	680	323.8
49																																											1688	1688	936	968
52																			585.2	853.1	754.4	694
54											75.4	721.4	37	123	51.8	64.8	157.6	202.6														387.2			1142.2	2103.8	510	240.9
55																							647.1	659.4	981.6	372.6
56																																											2560	1922	1367	827
61											81.5	939.9	51.8		55.3	70.7	191.7	209.5
62																																398.8					921.6	426.5
63																																													2025	2009
64										233.9
68											131	1258.5		140.4	58.8	70.3	287.6	572.9														479.9					1148.4	583.2
71										658.3
75																															299.9	557					1898.2	1049.3
76													87.5	138.4	62.4	82.5	361.3	441.5
78										1014.8
82															64.5	103.5	449.2	422.7
83																															430.6	746.5
89																															976.4	886.5
91														176.4	73.8	127.8	720	545
96														213.2	74.1		713.5	566.6
105													178	287.1	131	134	968.8	727
111													168.8		212.7	271.1	1079.1
117													234.2	282.1	321	210
124
127													269.7	494.6	394.9	284.1

## Sheet: Figure 4a
genes	GR-OS-9_Relapse	GR-OS-9_PDX	GR-OS-10_Relapse	GR-OS-10_PDX	GR-OS-11_Relapse	GR-OS-11_PDX	GR-OS-12_Relapse	GR-OS-12_PDX	GR-OS-17_Relapse	GR-OS-17_PDX	GR-OS-18_Relapse	GR-OS-18_PDX	GR-OS-20_Relapse	GR-OS-20_PDX	GR-EW-3_Relapse	GR-EW-3_PDX	GR-EW-5_Relapse	GR-EW-5_PDX	GR-RMS-1_Relapse	GR-RMS-1_PDX	GR-RMS-3_Relapse	GR-RMS-3_PDX	GR-RMS-6_Relapse	GR-RMS-6_PDX	GR-RMS-2_Relapse	GR-RMS-2_PDX	GR-RMS-4_Relapse	GR-RMS-4_PDX	GR-RMS-8_Relapse	GR-RMS-8_PDX	GR-RMS-10_Relapse	GR-RMS-10_PDX	GR-RMS-11_Relapse	GR-RMS-11_PDX	GR-US-2_Relapse	GR-US-2_PDX	GR-NB-4_Relapse	GR-NB-4_PDX	GR-NB-5_Relapse	GR-NB-5_PDX	GR-NB-7_Relapse	GR-NB-7_PDX	GR-NPB-1_Relapse	GR-NPB-1_PDX	GR-NPB-2_Relapse	GR-NPB-2_PDX	GR-NPB-3_Relapse	GR-NPB-3_PDX	GR-NPB-7_Relapse
ASPSCR1																							Amp	Amp																									Amp
TP53	snv	snv	snv	snv	fusion	fusion			fusion	fusion					snv	snv			snv						loss	loss	loss	loss					loss										snv	snv					snv
PIK3R1																				snv
TACC1																									Amp	Amp	Amp	Amp
SS18L1																						Amp	Amp		Amp							snv;				Amp													Amp
CDKN2A					loss																																loss
BRD4																																													Amp
VEGFA					Amp	Amp																								Amp
KDR																																				snv		snv;		snv						Amp
PAX7																									snv											snv				loss
NSD3																												snv					fusion	fusion
FOXO1																			fusion	fusion	fusion	fusion	fusion	fusion											loss	loss						Amp
KANSL1																			loss				Amp	Amp																		Amp	fusion	fusion					Amp
NBAS											snv								Amp	Amp																	Amp	Amp	Amp	Amp
MYOCD																									loss	loss							Amp;fusion	fusion		loss
AKT3																					Amp																								Amp	Amp
DUX4															Amp						Amp																					Amp
CDKN2B					loss																																loss
CHEK1																																														loss
PAX3																			fusion	fusion	fusion	fusion	fusion	fusion
CREBBP																																																	snv;
ARL17A																			loss				Amp																			Amp	fusion	fusion					Amp
EGFR																									loss	loss				Amp
BCOR
NOTCH1																																				Amp												snv;
PI4KB					Amp;fusion	fusion																																							Amp	Amp			Amp
IGF1R			Amp	Amp			Amp	Amp
ETV4					loss																			Amp																									Amp
MYC					Amp																				Amp	Amp	Amp						Amp	Amp
VGLL2																										loss
AFF1													snv;																										snv;							loss
BRCA1					loss																								snv;																				Amp
NOTCH4														Amp;Amp
SSX1																																																Amp
CDK5													loss																																				Amp
PTEN											snv	snv								snv																				snv;loss
NPM1																	snv													Amp					loss	loss
IKZF1					Amp																				loss	loss									snv;
HRAS																								Amp
NRAS																																														loss
FGF9																								Amp											loss	loss
AURKB					Amp																				loss	loss							loss
MSH6											snv
CDK4															Amp								Amp	Amp																						Amp		Amp
NOTCH3																																													Amp
FGF14																																			loss	loss													snv;
BRD7													snv;																																		snv	snv
IGF2																																										loss
STK10																														Amp					loss	loss
SSX2
MYCN																			Amp	Amp																	Amp	Amp	Amp	Amp	Amp	loss
CIC																																Amp			snv
ATRX			snv	snv													snv
MAP2K4																									loss	loss										loss
PIK3CA					snv										Amp				snv;	snv
AURKA																							Amp		Amp											Amp													Amp
PTCH1																											snv
CCNA1																																			loss	loss						Amp
CCND3					Amp	Amp																	Amp							Amp
MLLT3							snv																														loss
RB1							snv	snv
FGFR4																									snv	snv;			snv	snv;	snv;Amp	snv;Amp			loss	loss
MDM2																													Amp															snv;
HMGA1									fusion	fusion																				Amp
WHSC1L1																									Amp	Amp	Amp						Amp;fusion	loss
ERBB2					loss																								snv;	snv
MLLT4																																										Amp
FGFR1																									Amp	Amp	Amp						Amp;fusion	loss
SMO																																																	Amp
NF1					loss														snv		snv																					;		snv;
BRAF																				snv		snv;								snv;						snv;								snv;					Amp
ATM											snv									snv					snv;	snv;				snv				snv									snv;	snv;
SSX2B
SMARCA4	snv	snv																		snv																									Amp
PIK3C2B																																snv													Amp	Amp			Amp
DICER1																				snv					loss	loss															snv;
KMT2A																																														loss
EWSR1															fusion	fusion	fusion	fusion													snv
STAG2					loss														snv
ALK																																					Amp	Amp
MYB																												Amp
PDGFA					Amp																	Amp								Amp
FLI1															fusion	fusion	fusion	fusion									snv;												snv							loss
FGFR2		snv																								loss														loss
NOTCH2						Amp							snv				snv				snv		;Amp	;Amp												snv;Amp									Amp	Amp			Amp
TSC1																					snv	snv;		snv;												snv	loss									snv;
ETV6																																			fusion
CCNB3																									snv								snv
NCOA2																	snv;								Amp	Amp	Amp				snv;		Amp	Amp
NTRK3																																			fusion
[truncated: 29 more columns]

## Sheet: Figure 4b and c
"GR-ALCL-1"	"GR-ALCL-1_PDX"	"GR-RMS-1"	"GR-RMS-1_PDX"	"GR-NPB-1"	"GR-NPB-1_PDX"	"CEA-TALL-1"	"CEA-TALL-1_PDX"	"GR-RMS-2"	"GR-RMS-2_PDX"	"GR-RMS-3"	"GR-RMS-3_PDX"	"GR-US-2"	"GR-US-2_PDX"	"GR-NPB-2"	"GR-NPB-2_PDX"	"GR-NB-4"	"GR-NB-4_PDX"	"GR-HGG-5"	"GR-HGG-5_PDX"	"GR-NPB-3"	"GR-NPB-3_PDX"	"GR-NB-5"	"GR-NB-5_PDX"	"CEA-TALL-2"	"CEA-TALL-2_PDX"	"CEA-TALL-3"	"CEA-TALL-3_PDX"	"GR-OS-9"	"GR-OS-9_PDX"	"GR-RMS-6"	"GR-RMS-6_PDX"	"GR-OS-10"	"GR-OS-10_PDX"	"GR-OS-11"	"GR-OS-11_PDX"	"GR-OS-12"	"GR-OS-12_PDX"	"GR-EW-5"	"GR-EW-5_PDX"	"GR-RMS-10"	"GR-RMS-10_PDX"	"GR-PPB-1"	"GR-PPB-1_PDX"	"GR-EW-7"	"GR-EW-7_PDX"	"GR-OS-15"	"GR-OS-15_PDX"	"GR-OS-17"	"GR-OS-17_PDX"
1.276381	0.812128	1.141872	1.593683	4.594954	2.3370391	2.766654	31.146319	5.707498	11.315705	0.662215	2.383971	0.742286	0.650138	449.087971	3.066159	8.456751	14.1822616	36.757207	12.941171	2.213656	3.472697	2.844312	9.820739	6.326275	19.7322697	29.477624	47.359941	4.5582906	3.770702	3.114704	5.400058	25.105872	0.853613	3.604719	5.095563	58.066269	16.533554	58.183536	21.480672	4.149039	11.955333	16.039483	69.1419294	13.213871	8.260762	9.080343	16.805428	7.678066	0.008538
5.012542	3.129297	0.825922	3.001128	0.760975	0.355316940775	4.815143	5.103353	2.759167	3.114967	2.557018	6.571082	2.653278	0.7312196	0.893179	4.580426	1.810484	5.091368	7.504976	16.980736	6.532722	11.020121	2.532306	2.969701	4.291261	4.213542	12.49638	5.85945	3.13025	0.6726137	5.159434	8.870964	0.527716	0	1.737203	0.69787	4.718776	6.916486	5.099841	25.169376	8.447499	9.470429	4.463972	6.883428	7.415319	17.897048	3.743664	5.733249	1.280216	0
0.013145	0	0.060628	0.13923575	0.383039	0.1238607	0.01202	0.02570422	0.433519	0.1970552	0.14936	0.176673	0.007095	0.0250014	18.932279	0.076424	0.100443	0.11077310386	0.008212	0.069283	0.285724	0.033878	0.46104	0.2250063	0.034698	0.0648108	0.069638	0.01418	0.16011916	0.03962430084328	0.096223	0.02434	0.637699	0.117415	0.01525	0.04609	0.114837	0	0.00727	0.256705	0.031805	0.040527	0.021649	0.0100799	0.023067	0.013773	0.081986	0.076462	0.003876	0
1.87033	0	1.053015	1.78299	0.842731	6.19427	0.138494	0.073284	0.314363	0.125113	0.781517	0.56491	6.084841	2.88323	1.0276	2.598033	0.725568	0.99228	0.853011	4.305934	2.975524	1.320273	0.833002	0.597652	0.032814	0.0153695	0.129533	0.087561	2.12615	2.867874	4.004159	1.259376	4.081142	5.387681	6.113259	5.373709	1.052834	0.317319	0.245222	0	0.054691	0	1.457949	1.24242	0.039188	0.066837	3.07647	2.527654	4.189807	1.314429
0.357642	0	0.236051	0.51556032	0.210001	0.9939631	0.513713	0.2914465	0.732294	0.36161531	0.157203	0.160953	0.024278	0.4477989	0.957141	0.249531	0.146986	0.4544284	0.289627	0.470835	1.902992	1.078694	0.5964	0.2138258	0.725014	0.73716766	0.944457	0.4550023	0.12184806	0.59512082	0.249532	0.466254	0.393418	0.177263	0.213432	0.012372	0.156726	0.418703	0.143193	0.57277	0.445257	0.113257	0.258667	0.31295743	4.045079	11.464134	0.298108	0.404958	0.052222	0
0.091678	0	0	0.426556	0.221046	0	0.160793	0	0	0	0	0	0	0	0	0.430131	0	0.730448	0.144397	0	0.514374	0.532111	0.382828	0.429684	0.447086	0.506114	0.260253	0	0	0.218234	0	0	0.050644	0	0.231562	0	0	0	0	0	0.25483	0	0.085445	0	0.384648	0	0	0.337793	0	0
0.751161	0.098011	0.175787	0.8405045	0.559855	0.3911801	0.249122	0.0347779	0.145701	0.573781	0.325584	0.170252	0.120573	0	0.11485	0.155505	0.288107	0.0140309	0.146025	0.011652	0.441796	0	0.751187	0.2251335	0.290533	0.0342375	0.636838	0.2457679	0.1649226	0	0.498004	0.138896	0.276038	0	0.345805	0.127549	0.128255	0	0.029985	0	0.017213	0	0.107575	0.0315109	0.020331	0	0.085057	0.451193	0.196067	0
0	0	0.035601	0.155047	0.028455	0.281882	0.458368	0.180978	0.54593	0.291895	0	0.184185	0	0	0.119457	0	0.032477	0.267114	0.944902	2.676026	0.767657	0.201935	0.390115	0.431453	0.124029	0.0707616	0.63681	0	0.100049	0.580176	0.151329	0	0.087753	0.218659	0.143974	0	0.192182	0	0.065041	0.770114	0.339696	0.387211	0.380236	0.4765	0.557936	0	0.175805	0.131637	0.111112	0
10.948166	28.713716	1.575226	0.0133803	5.174187	0.6647642	0.119112	0.0301248	1.963246	0.541402	1.620844	3.238455	12.13588	10.767582	1.565582	0.787018	9.80786	0.358088	2.443249	0.297336	1.472076	1.670686	1.098456	0	1.285644	0	0.282396	0	5.8368039	4.11411700019813	3.476413	2.7853	7.122613	2.764071	1.799311	0.0559	1.744212	0	0.737291	23.60893	2.060639	3.944159	3.524837	1.82305700713524	7.613129	34.344654	3.87512	7.330611	23.422301	3.395486
0.084772	0	0.09277	0.086785	0.226189	0.135506	0.010407	0.0396578	0.133553	0.040561	0	0.041579	0.049645	0.075611	0.151199	0.137893	0	0.161676	0.079606	0.077827	0.257319	0.160679	0.047313	0	0	0	0.040171	0	0	0.0490261	0.023081	0.030088	0.024707	0.050714	0.158105	0.240347	0.133477	0	0.077204	0.095405	0.196004	0	0	0	0.021684	0.066729	0.081866	0.080713	0.260419	0.010884
53.233946	104.48904	61.501641	64.204171	68.906193	85.8471236	39.632262	55.130764201171	32.53549	52.0995599	31.663815	89.661415	15.958707	28.0778080024928	37.262991	85.74357	18.951687	50.8455845	34.697005	145.086477	78.700612	106.971329	81.883061	80.1643696	35.004298	50.0989382	55.422662	29.826873	45.6287692	44.48813	56.789	140.195499	32.745224	51.278366	74.8001	95.862977	47.131433	85.281397	11.324604	56.632557	53.510024	63.609743	51.722453	69.792032	35.634704	70.855125	33.114435	59.584843	26.664898	18.789128
12.725324	31.750393	14.693654	20.5985216	13.492295	32.6103503	6.806286	9.0339051	8.519304	14.59294	10.848668	14.265714	5.908249	16.098753	9.096956	22.023249	7.310169	21.403876	9.229287	14.054872	16.842924	16.398219	15.603547	21.484951	12.413157	17.379129	26.08918	16.9387482	6.5479879	12.7794108	8.686901	12.165282	13.592367	31.263562	13.035471	18.636983	14.71728	23.993896	1.557602	9.308633	18.084052	16.942529	11.421312	18.204767	8.03327	13.447194	11.936943	11.134334	8.387221	2.492693
0.046285	0.047998	1.635603	2.8701	0.457705	0.0721896	0.342664	0.1483554	8.19582	16.48511	2.964168	0.593166	0.095024	0.0152381	0.055426	0.067831	4.906638	15.10126	0.028315	0.745608	4.491024	2.170421	18.599992	8.894556	0.218138	0.374615	0.171698	0.252389	0.0421643	0.163549	2.645951	6.078547	0.106277	0.055231	0.026397	0.131641	0.048557	0.067283	0.003782	0.060188	12.344952	12.265306	21.250726	12.03259	0.006867	0.059764	0.069214	0.031893	0.00636	0
0.028252	0	0.215628	0.0998304	0.248822	0.244696	0	0.0930609	0.811426	0.0153031	0.458773	0	0	0	82.996544	0	0	0.248954	0.052368	0.178281	0.806385	0.202639	0.022465	0	0	0.1281625	1.941345	1.37148	0.23074	0.0960055	0.046992	0	4.691231	0	0.03284	0	0.114693	0	0.588276	0	0.053563	0	0	0	0	0	0.147393	0.07612	0	0
0	0	0.022213	0	0	0.0423454	0	0.0505409	0.38213	0.0328633	0.019115	0	0	0.0605334	0.238761	0	0.048652	0.0245011	0	0	0.328985	0	0	0	0	0	0.049278	0	0	0.00917776	0	0	0	0	0	0	0.023972	0	0.037322	0.207371	0.05013	0	0.017382	0	0	0	0.063536	0	0	0
0.071535	0	0	0.320605	0.19585	0.420404	0.08345	0.0766186	0.109623	0.106334	0	0.407425	0	0.381584	0	0.32483	0	0	0.122637	0.292361	0.157952	0	0.406633	1.07599	0.181449	0.188349	0.163426	0	0	0.437677	0.16866	0.824435	0.45593	0.478109	0	0	0	0	0	0	0.32714	0.393244	0.125653	0	0	0	0	0	0.438834	0
0.043669	0.081217	0.008041	0.0267127	0.006211	0.0423268	0.004865	0.0125192	0.053039	0	0	0	0.01193	0.010946	0.069076	0	0.015286	0.0339066	0.007181	0	0.043323	0	0.007476	0.0729543	0.012707	0.0161832	0.01387	0.0643844	0.0172661	0.0405971	0	0	0.007202	0.02193	0.021918	0	0.013278	0	0	0	0.020184	0	0.016524	0.0368324	0	0.012347	0.0297	0	0	0
0.322512	0	0	0	0	0	0	0.0324118	0.07818	0	0	0	0	0.0769887	2.026802	0	0.215263	0	0	0.732491	0	0	0.036089	0	0	0.0314292	0.020159	0	0.0149427	0.024781	0	0	0.069556	0	0.175973	0	0.014556	0	0.7704	0	0.139897	0.273177	0.147085	0	0	0	0.18928	0	0.048905	0.015939
10.565752	13.571987	9.341877	33.972446	12.750094	23.014685	11.616257	10.0764854	13.361845	24.1063284	7.524013	13.422411	4.404794	9.8643	13.424997	15.83378	7.43741	59.297451	10.144282	20.394774	24.242674	29.791363	28.971056	47.915315	0.116298	0.183059728904	0.146321	0.02946870401425	12.5253777	37.837317	13.8932	15.097236	11.852974	26.812364	24.436497	22.949029	5.213955	11.979874	0.236445	6.673869	18.515818	15.670848	8.129021	8.0488965	0.078628	10.567184	25.177799	27.399098	9.613097	6.660686
35.211377	70.614904	21.788107	22.994993	28.052521	57.870057	63.273805	57.548381	23.916837	20.965203	19.709957	40.168562	28.043792	47.79983	20.002209	72.062365	32.901115	38.439019	37.041402	32.767301	43.70352	96.111394	59.6094	94.10672	37.337983	39.670808	50.620084	61.309415	13.0744585	32.892218	30.980895	36.99982	14.293321	22.685451	27.149811	56.175474	32.644061	133.882921	3.170419	32.323085	24.938509	38.904385	17.792795	24.162186	6.311884	25.909951	33.333816	51.014866	26.08366	42.362151
8.695017	9.584195	4.677655	6.8714901	3.808756	13.5494978	8.260756	6.354284	4.938536	4.8503311	7.442748	8.920496	5.998324	13.542228	6.250614	7.820937	6.947011	14.293791	8.449	14.873351	12.876883	16.528976	11.002265	15.033821	16.882751	29.895168	17.272271	10.398141	4.7519879	13.909284	11.35699	15.573384	8.383284	8.884506	12.585513	16.248562	10.106553	18.784814	0.471287	1.950773	7.58562	7.406716	6.86268	24.0951495	7.205212	8.962218	11.936625	12.817908	8.740994	2.575992
33.191193	10.500744	35.926789	24.802604	43.47501	81.919056	18.149096	23.967179	33.759787	25.628987	29.107902	21.420315	59.334826	62.301911	35.921868	19.763939	51.506355	23.808532	22.450278	14.565211	35.354313	15.906846	14.982766	15.8658	17.967538	32.05882	23.047271	15.6450295	52.367948	74.696174	34.277427	35.260685	75.563758	84.880542	46.905288	29.946687	33.819476	47.516486	27.30311	14.328541	22.754666	22.724596	22.115866	21.454455	34.483661	22.981953	55.711524	37.63833	38.674738	21.309002
79.975818	195.73991	79.39684	77.97106	65.140035	97.98917	73.348128	61.303058	60.378906	63.198019	89.618611	300.48423	91.169186	53.8489920731	64.939995	150.58597	83.781749	104.784221	163.412294	275.404589	135.937152	313.415429	119.903145	76.662294	56.495752	79.553192	68.193009	51.427164	49.224913	47.962163	111.121861	180.283684	51.927723	66.110178	56.698415	78.844721	27.128384	64.561841	17.619621	119.938466	134.063594	238.455921	62.806043	117.712802	86.23389	115.740665	119.027122	276.805896	44.421603	23.844087
0.506325	0	0.207871	0.038710000495115	0.133176	0.8249909	0.025488	0.4558437	0.705156	0.1750197	0.081711	0.345146	0.067397	0.526174	0.641568	0.07616	0.906444	1.2684128	0.967597	0	1.601808	0.284614	4.657464	1.0805505	0.340116	0.629817	0.477241	0.0427336	0.5231991	0.2714202	0.31621	0.54045	0.402788	0.500708	0.138187	0.238782	0.3216	0.360198	0	0.256762	0.310977	0.061138	0.282944	0.3682268	0.013273	0	0.677563	0.540765	0.083424	0.036384
17.542833	25.724393	32.199845	33.033015	20.859074	29.38911	19.891353	28.293956	31.433356	33.901728	63.869741	81.488651	25.086379	46.453419	21.912164	31.27352	12.362496	28.231509	27.525952	40.690802	22.707703	25.362786	32.499786	36.35769	20.233625	28.04067	36.060674	26.928898	23.1571207	38.726948	57.310166	75.432341	28.86026	46.244761	32.454152	23.615407	14.767539	23.150713	6.065287	28.380574	23.761196	21.94949	19.007251	33.6455	20.592576	21.206078	29.704543	41.883484	14.413531	8.24177
0.301139	0.271455	0.069891	0.158186	0.201064	0.661096	0.746258	0.770981	0.97663	0.70431	0.449046	0.104376	0	0.300723	0.260232	0.783134	0.644666	0.2685007	0.436678	0.72907	0.799831	0.649255	0.268246	0.2833159	0.343988	2.51025	0.431696	0.870455	0.251009	0.601912	0.415087	0.891015	0.058013	0.074192	5.279394	8.491651	0.409533	1.566256	0.138309	0	0.254817	0.775551	0.25145	1.05767	0.072231	0.396839	0.228953	0.314217	0.110453	0.070954
8.901117	19.457019	12.417979	16.995649	9.013267	5.7669336	11.268879	11.8823128	12.219787	8.660157	4.837446	8.310619	7.51227	10.8813477527	7.813936	24.235303	3.593923	11.306921	4.511415	10.640723	18.017867	15.039042	16.126872	15.7010125	6.51523	11.106981	11.861515	11.525490186	8.1327416	11.0613294	14.510547	21.265642	5.072194	9.942169	8.892002	18.988911	6.413745	26.068677	6.382922	19.323492	7.428216	7.878885	6.020053	4.9209677	9.872522	15.327595	8.419226	10.32524	6.629419	5.010466
34.408491	114.538919	70.098579	92.628999	19.556772	31.864072	36.941578	35.721878	99.139138	85.451263	99.829348	161.288692	32.795907	38.766858	15.182256	45.024059	44.901213	97.328899	28.304518	72.762169	43.552148	59.510249	117.980483	142.622297	21.358169	40.687546	43.085051	65.250802	11.799765	28.140692	71.264529	128.893256	14.974595	46.878391	21.824038	60.268252	18.351366	85.722924	16.357384	118.897513	57.983773	108.100578	41.419193	41.763957	38.443391	85.275168	54.357247	132.223479	15.625516	11.403431
5.834367	5.653707	9.184062	26.4774023	4.471332	17.64395	0.04839	0.063637	12.58007	14.8791901	6.509375	7.692011	9.206931	16.86860307	13.136199	23.166547	2.038336	7.739579	7.488443	32.114239	21.370623	8.847322	0.916718	0.370583	0.09143	0.1027488	0.916369	0.423177	5.9265559	10.2520527	10.75065	8.338443	12.282854	25.755555	10.179629	8.155202	10.775582	22.601763	1.49042	4.968358	29.66189	17.250138	7.898596	3.5313636901	13.894167	16.80188	13.254105	14.969283	4.305304	3.597332
0.800522	0	0.234357	0.1514524	0.384272	0.757013	3.053266	2.15204	0.439431	0.14820413	0.100813	0.283086	0.046898	0.0565307	4.418987	11.350124	0.209228	0.2264042	0.137023	0.368083	2.262046	2.892872	1.258102	0.328134	1.814552	0.757759	0.365859	0.0364439	0.5669407	0.565513	0.259302	0.600557	0.315699	0	0.150742	0.155258	0.125743	0.278651	0.912326	0.602858	0.565771	0.49732	0.169119	0.1280265	1.860379	1.970103	0.356767	0.013707	0.11949	0
56.55415	91.006081	33.660757	31.370066	39.477845	35.707577	61.045028	66.073424	19.661371	24.003499	23.543385	31.90429	50.537902	37.2590834	27.637424	63.911037	27.191921	37.60834	38.327692	42.392075	33.503507	38.479717	68.159882	54.31113	49.643066	49.392607	86.084752	98.96297	27.8679085	18.777433	36.56197	42.208574	53.712575	71.654925	13.689624	15.388463	19.818556	80.299293	2.42645	14.025173	28.99744	28.35931	16.032297	21.2747849	27.794425	41.665102	57.306295	90.000144	30.152767	8.729159
0.220579	0	11.172098	13.160077	4.197266	4.857094	0.065759	0.2555316	2.373878	3.994624	1.949695	15.53279	0.101771	0.6407602	1.372474	24.231777	7.36386	19.552968	6.942308	9.574304	3.414703	11.367954	3.685405	2.050362	0.21944	0.201411	1.672576	0.0880593	1.3507638	0.4082232	3.949474	51.539654	1.639228	2.143997	1.037346	0.28172	0.823987	0	0.644649	6.08882	2.779759	3.915849	5.604792	4.9172123	2.457166	0.287721	1.071435	1.33398	1.661221	0.030206
0.443702	1.88766	0.268489	0.276017	1.188229	6.30467	2.437411	4.15306	0.996674	1.37953	0.599876	1.637474	0.621781	6.97367	0.393269	2.246994	0.204038	1.44162	1.000569	2.041403	0.490647	0.472687	1.035933	2.89789	2.501361	2.68498	1.785137	0.583159	0.226975	2.38626	0.686612	0.890061	0.271787	0.365034	0.406175	0.54354	0.283436	0.450687	0.056085	0.534687	0.527764	0.47479	0.849776	2.68862	0.29604	0.571664	0.358536	0.638026	0.404291	0
2.495851	0.212812	95.170041	235.1133	4.935415	43.8460051	4.105443	4.979737	30.135856	30.6339395	90.793786	112.798718	1.124254	0.67590840488147	47.333314	10.587545	3.26479	10.826964	15.877634	23.762067	28.552471	14.170063	4.103863	12.8662075	2.335215	2.5994481	8.223566	8.2980987	1.4062825	2.467289	223.461428	274.573619	3.078699	0.451766	1.254776	1.608323	1.117636	2.455136	0.557429	3.071641	27.876416	13.440604	35.324113	25.8650405	13.892744	5.430584	1.55593	1.171688	0.767479	0.026908
28.977288	11.58588	0.965577	0.1342549	5.956348	7.976842	0.100283	0.1045972	11.636401	2.0534746	3.857998	0.450822	39.544895	29.788067	8.284111	2.145618	4.714251	0.2370783	12.702582	10.030652	7.861996	1.975615	1.112306	5.4733736	5.550863	5.9996257	7.646266	3.5522	7.1152973	14.977278	4.768035	1.584367	3.615354	1.09297	4.54017	0.293555	6.539763	8.834407	0.774051	2.111635	3.875123	0.971244	5.52811	7.135579	5.786609	2.731699	14.222643	9.738518	5.122488	0.205182
1.466636	4.074216	0.245088	0.2164168	1.472024	2.2601452	0.549586	0.37252575	2.410171	0.6620354	1.096714	0.653686	0.996447	15.598931	3.432739	1.94744	2.550719	1.1357664	1.723109	2.402604	2.910403	2.514863	0.359116	1.4849901	0.885516	1.9453969	2.94209	0.7270683	1.1219394	1.1635441	1.431494	0.42598	4.254455	1.737655	0.922097	0.43243	3.824914	1.947335	10.572008	11.796773	0.608903	0	2.55983	0.5880039	4.074721	11.428799	1.452369	5.460767	0.252923	0
2.569961	0.55171	4.488768	4.505325	4.201077	7.204783	1.926095	4.050946	8.919386	12.068458	3.414003	3.171084	4.191316	2.9485958	4.819397	7.553067	1.830351	10.666485	6.998475	2.552295	9.244496	6.708656	5.188025	8.459193	1.975003	4.088906	5.101458	15.1148662	5.2113444	11.7745492	6.361559	5.159626	2.407394	5.262317	6.52178	8.532082	1.415962	1.422331	2.787669	4.32677	1.017741	0.922792	6.561571	6.58248	1.833771	2.65254	4.098997	3.210223	2.42817	0.866661
0.020753	0.015041	0.048693	0.0607515	0.302703	0.4510934	0.176118	0.1323971	0.78147	0.1443252	0.042078	0.021963	0.018155	0.1011657	0.324853	0.179654	0.62708	15.55604	0.037855	0.036345	0.816913	0.290454	1.211699	0.50862	0.140073	0.20751	0.322926	0.461004	0.059806929334	0.3657136	0.076116	0.030431	0.038633	0.031116	0.050063	0.058872	0.221287	0.188485	0	0.034752	0.01607	0.013083	0.066602	0.224989	0.080449	0.06863	0.091442	0.029854	0.011957	0
1.45758	5.796193	1.012904	0.2839014401649	0.281708	0.5950135	0.549843	0.5435948	0.774047	0.1139921	0.252715	0.348141	0.234471	0.2035528	1.204625	1.635279	0.208894	0.2059831	0.050204	0.17279	0.774261	0.112311	0.253197	0.076746	2.816585	0.0637232813	15.071401	4.19605752	0.7155987	2.1007664	0.083073	0.015301	0.064076	0.114184	0.263158	1.186446	0.352145	0.690955	0.00291	0.074252	0.083676	0.049599	0.359761	1.2996153	0.092256	0.09882	0.127004	0.624525	0.222929	0.009741
0.221894	1.906893	0.280829	0.692881676	1.070732	1.8575216	0.144957	0.3148242	0.281125	1.0801747	1.407178	1.141935	0	0.044358	0.803088	0.971997	1.418706	5.018654	2.765684	3.432514	3.032423	0.490068	1.414509	3.2449164	0.642637	1.0805102	0.773256	0.0404943	0	0.4527533	2.374887	1.637447	0.580489	0.582661	0.282018	1.559549	0.417991	0.058682	0.254504	0.342435	4.080038	1.739376	0.489867	0.2600753743	0.810419	0.465228	1.017218	1.729842	0.085535	0
5.601092	55.342995	0.360456	0.456308914	1.812009	5.2269431	0.063685	0.03353699	3.755443	0.2705266	4.774256	6.630647	0.224616	0.0537112	2.712699	6.737013	10.469691	26.003013	15.27834	43.031899	4.929874	8.481283	13.497471	19.865742	1.036636	1.346853	0.828762	0.3335114	5.7453962	0.2189871	11.330512	23.676564	1.997666	12.932894	0.453563	0.853786	5.229916	18.376426	1.097505	2.601177	8.659505	18.312578	0.403007	0.0624143	5.394832	5.596154	7.643202	10.027654	1.603172	0.010402
0.186442	0.138104	0.15041	0.09493574	1.51799	1.05092	3.377175	2.7218735	1.529317	0.2665243	0.238251	0.284315	0.004692	0.9357665	1.20926	0.934178	2.010693	0.27727551	0.151836	1.932358	2.325533	0.755141	0.090285	0.0590954	0.030638	1.1636525	0.883629	0.463063	7.558681	7.804891	0.032685	0.006404	0.432816	0.149285	0.537995	0.521575	0.393178	0.566447	0.009384	0	0.266716	0	0.828903	0.0561773	0.00225	0	1.226022	0.816665	10.313039	0.946455
10.219107	2.082476	0.770991	1.14917850366408	8.565657	43.856186	10.150879	2.8352709	5.985239	2.7244276	3.647446	1.226159	3.252679	1.4800946	19.628498	18.898244	30.896266	17.8382976984	7.763327	25.814578	43.744718	39.289797	1.037733	27.241296	13.398011	21.1342851	34.730549	13.582338	16.8808564	20.711525	23.659067	40.989595	27.55122	69.054844	14.155644	45.57242	31.052289	49.132607	69.056791	458.727321	5.613088	4.528693	6.747905	8.8945981	38.685322	259.791631	14.656011	44.646722	2.933631	0.106985
7.163096	0.094297	0.478767	0.129351	1.44612	0.4079626	0.168018	0.24660742	2.478571	0.124037	1.814991	0.146521	9.225033	63.375611	21.396062	0.17412	2.596409	0.6275635	0.419534	1.180105	1.345363	0.214407	0.383762	0.6454995	0.24146	0.3928492	1.139108	0.0994893	2.5167619	2.204165	0.776386	0.151988	2.258447	0.142742	1.044011	0.41454	1.685593	1.27519	1.385037	4.86457	0.564842	0.203446	5.895404	0.4794411	1.113064	8.555298	0.258545	0.404138	0.031127	0
4.413107	0.170659	0.468424	0.31350854	0.928959	0.265802066616	0.192453	0.14741729	1.736228	0.0655613	1.088222	0.272704	57.253649	143.1422234	13.201746	3.436062	5.466719	0.36737056	32.622232	211.791518	1.630065	0.915329	0.303669	0.4816706	0.112843	0.37525283	0.291463	0.0273345	2.4343455	4.44485660060509	1.402292	0.292082	0.975056	0.549428	2.705681	1.807952	2.967042	0	6.442113	52.062865	3.996868	4.403993	18.939956	0.6845493	14.912604	107.206487	0.356266	0.291989	0.427538	0.021594
4.266113	0.770536	0.502571	1.0020615	1.641028	3.0026813	1.011963	0.6231587	2.809557	0.6243652	1.081324	0.983132	0.815225	20.8800337	1.484632	1.340832	2.524205	1.622387	0.359289	1.259385	3.160239	0.988465	0.739718	8.107817	0.888341	1.98157	2.183116	0.44463588	0.6960389	1.8696022	0.989088	0.908345	0.720353	0.818204	1.057443	3.160873	1.162973	0.393166	1.764644	5.306803	1.161095	1.528097	9.179089	1.717255513	1.37372	6.480081	0.532342	1.26466	0.02334	0.004987
0.248171	0	0.184566	0	0.276891	0.1536067	0.56225	0.209924	0.186214	0.0652585	0	0.826912	0	0.3967572	0.186776	0.596919	0	0.0253057	0	0.662339	0.098652	0	0.235158	0.635515	0.423475	1.69406	3.609126	0	0.4560942	5.72635	0.067532	0	0.336159	0	0	0	0.103336	0	0	0	0.021498	0	0.245676	0.332521	0	0.273467	0	0	0.628217	0
2.68846	0	0.252028	0.216509734	1.209918	6.9645969	1.153497	2.7604653040302	1.350694	0.3346628	0.274306	0.184185	0.918144	0.46372190260778	5.244441	0.250989	13.06585	61.0682410215461	8.941919	0.274163	2.142272	0.057258	0.856281	0	2.667508	2.1512152	32.936909	11.7408242	0.554820104	6.525266	0.334819	0	1.366046	0.440166	1.635878	1.531127	2.878021	12.64518	0.270478	0	0.209249	0	0.696885	0.05908101	0.133023	0.143861	0.439739	4.005623	0.549624	0.038337
20.673818	30.447738	12.692698	24.072043	9.717313	8.551294	37.692744	44.196157	12.12866	7.010117	22.031223	20.087788	9.540679	10.5374	11.662256	13.75159	10.305414	27.558583	8.528875	13.116688	26.193816	18.779158	17.470525	22.01571	34.656447	24.933427	35.484912	38.802008	5.28923	8.538605	8.824968	10.678577	8.402208	24.925439	8.537407	7.270252	7.467658	12.395086	3.571086	8.901188	12.905484	8.098032	17.203165	12.537824	11.302932	14.86123	19.921579	24.316346	7.417605	2.311172
0	0	0.026296	0	0.03231	0.481463	0	0	0.124848	0	0	0.133708	0	0	0.511754	0.572785	0	0.0206383	0	0	0.048344	0	0.016728	0.0621777	0.009165	0	0	0	0	0.00206916	0.138474	0.059455	0.642811	10.393413	0.109488	0.23347	0	0	0	0	0.011112	0	0	0	0	0	0.020104	0.236571	0	0
0	0	0	0	0.127202	0	0	0	0.017758	0.0138577	0	0	0	0	0.1428	0.475736	0.011268	0	0	0	0.048774	1e-06	0.01653	0	0	0.0192262	0.007838	0	0	0	0	0.093875	0	1.828853	0.038444	0	0	0	0	0	0	0	0	0.0527435	0	0	0.120364	0	0	0
0	0	0.043747	0.160198	0.04686	0.527705	0	0	0	0	0	0	0	0	0.097636	0	1e-06	0.0207179	0	0	0	0.058577	0.000164	0.0208003	0	4.50547e-06	0.002314	0	0	0.0107422	0.310098	0.093855	0.056996	0	0.038263	0	0	0	0	0	0	0	0	1.70571e-09	0	0	0.141383	0	0.059615	0
0.042231	0.025349	0.31483	0.1198456	0.004665	0.0820004	0	0.00601591	0.697206	0.0164016	0.004428	0.246578	0	0.0273777	5.172171	0	0.047662	0.178759	0	0	0.472422	0.071492	0	0.0709825	0	0.0353773	0.108698	0.00413396	1.460379	13.6352889	0	0	0.388141	0.020168	0	0.017588	0	0.065673	0	0	0.014568	0	0.005233	0.0353577	0	0	0.038722	0	0.925067	0
3.25961	0	0.116694	1.3773123	2.903144	2.83676662120091	0.802703	1.09122740257749	2.506644	0.8964096	0.17919	0.225878	0.503409	0.0897074	10.40255	1.365139	2.276125	1.6725719	1.852661	0.63349	1.778169	0	0.237654	0.094246	0.102159	0.230105	0.36656	0.652211635	3.04143306	4.22237472	0.521385	0	17.441451	15.704328	9.284998	4.801312	11.582918	18.475695	0	0.421439	0.163563	0	0.282516	0.1749823	0.098196	0.560573	2.507313	20.243469	2.626771	3.482308
0.191278	0.070176	0.096098	0.1901175	0.06015	0.265569	0.175277	0.1192771	0.386091	0.1612089	0.054167	0.018405	0.012061	0.0625739	0.298981	0.171305	0.099259	0.2459622	0.06491	0.021868	0.239244	0.276823	0.113976	0.1945932	0.248738	0.1428224	0.477562	0.0171352	0.6922543	0.3360554	0.236512	0.014064	0.538428	0.088433	3.356671	3.3817	0.184432	0	0.019323	0.186429	0.867012	2.260937	0.041362	0.0331716	0.042966	0.169423	0.417848	0.013344	1.029587	0.090623
9.760307	14.279907	20.466023	31.757003	6.876487	9.3417897	0.737098	1.36048504234	16.007613	29.68873	15.944537	45.401496	19.720388	20.928458	13.643575	12.933663	20.431	21.723773	60.0406	73.211793	42.041195	74.994577	30.349878	22.8398558	8.718209	5.022608	10.791011	5.2452932	18.467148	19.100325	18.96915	40.862192	11.571675	26.381108	9.603497	35.982928	19.439963	36.323778	26.270157	31.020674	38.242067	64.243043	31.226036	58.411039	58.711911	69.715667	65.320991	111.77337	7.073509	3.218789
20.057098	57.088929	18.395261	21.758379	15.238354	23.643655	24.710401	23.284978202415	13.754663	23.117936	13.052029	19.252212	8.973344	11.189984	12.243725	16.609401	10.642736	25.128447	13.160877	30.85119	17.42449	19.843678	17.972836	17.797095	23.794367	32.204483	24.423348	21.746461	27.504175361399	49.23634823166	13.672386	26.560337	27.234833	72.313056	14.737158	17.16628	23.618216	56.338427	14.829871	31.595996	18.996235	26.338109	17.907978	19.03334	22.13955	29.444329	29.471851	24.031328	14.684621	8.204049
8.611126	22.458731	7.79282	14.7724040001363	12.128868	16.495127796	10.259367	25.1653719	6.651768	11.847359	3.017212	33.354575	8.041577	24.801089	9.7503	35.200163	12.623761	32.3774445	22.652019	102.067678	12.579223	27.346418	8.820314	21.357779	7.303513	19.615668	23.774905	15.6776880025805	9.099634936407	21.728783	11.04665	33.361935	20.572121	49.452934	17.03281	19.506481	15.547644	14.013007	4.392996	50.923157	31.814097	41.605292	11.32594	15.300378	22.850842	57.332664	14.890674	31.924629	11.544069	2.929494
2.630109	19.125785	2.289452	3.0219774600839	2.736809	6.0610801	1.798506	1.3938094	7.241167	8.6286745	2.552041	3.78786	0.044815	2.4646428	1.626267	3.482201	1.613523	4.5315982	26.885138	25.697165	7.03899	9.564259	3.588316	3.83406398930979	0.916198	2.093192	3.698038	1.0706305	2.6003289	4.10840680700326	2.1772	5.835488	4.32987	13.719131	3.265512	7.834409	3.049717	1.515963	0.889682	15.926792	4.533737	1.459246	3.715557	7.2978901	8.803449	28.068152	4.76887	6.254397	5.837849	1.002807
12.094651	28.049356	9.725316	15.185101	7.217513	22.662249	59.592459	59.5397015	7.561582	12.440879	14.553093	33.90812	7.031405	17.108895	5.00769	35.526876	7.765295	22.7450623	2.69029	3.342932	33.622243	69.41858	21.620184	25.2963894	28.689449	30.897758	53.85771	20.5909948	5.5841618	7.93219310015683	16.60388	23.502124	8.577731	13.596554	7.916952	12.379247	5.663048	16.808229	0.584897	7.054443	6.744574	5.150173	2.358091	12.8830805	8.311086	1.446425	14.599534	26.747846	5.710938	0.195497
10.978862	13.796323	6.946328	7.001379	9.754019	20.664732	11.907966	14.993057	5.882111	7.662977	5.50904	8.861313	4.159753	7.013159	4.793588	31.350184	4.972993	15.841682	25.601299	51.962728	7.646728	16.68948	9.109816	14.4440676	6.336501	11.514995	28.627869	6.734644	9.777753	24.434064	8.212417	20.597713	28.90366	42.553255	29.491471	39.768744	11.245164	8.498207	1.933803	8.252596	8.575756	17.031009	8.435856	11.691785	8.398538	25.02422	16.174771	46.608884	58.209785	30.241437
0.105484	0.619222	0.099963	0.0284795	0.024296	0.1857221	0	0.0672589	0.940624	1.95743804	0.015895	0	0	0.04898682	0.743783	0.422813	2.532846	0.0586093	0.034606	0	0.953158	0	0.452299	0.0815085	0	0	0.014727	0	0.1350593	0	0.02041	0	0.041361	0	0	0	0.032031	0.077759	0.015605	0	0.134272	0	0.917148	1.3213406	0	0	0.093844	0.22729	0.003932	0
0.036104	0.158398	0.021093	0.09723573	0.005904	0.0292704	0.076975	0.063669	0.188854	0.07588125	0.059583	0	0	0	0.046085	0	0.05464	0.1476898	0	0.034018	0.386244	0.084802	0.273624	0.2833567	7.45124	0.1069755	0.224983	0	0.01396769	0.0391345	0.012732	0	0.080638	0.085878	0.024788	0.179038	0.067968	0	0.10502	1.539236	0.027494	0	0.046182	0.0665171	0.103858	0.100074	0.059395	0.077924	0	0
3.192896	1.015255	46.503307	97.123059	2.920532	2.9059374	1.019126	0.5845985052	4.898439	1.098570539	4.36627	8.56647	4.090867	1.4029204974	8.689281	9.845987	1.987189	1.38884364338	46.298489	73.442822	3.475597	2.574828	0.383894	0.67749503539	0.449597	0.9208326932407	1.454453	0.17122954	10.5481013	7.6757943	1.888304	4.732506	7.196119	0.779484	9.927093	49.695295	2.971714	0.561613	0.303442	5.32302	1.305654	1.887814	1.566279	1.1197549	5.407146	52.995221	1.963405	0.349122	10.45638	1.188594
6.416386	10.367534	4.218558	8.747956	19.571127	13.710884	4.203757	5.651189	7.943578	10.8504257	4.960937	3.01834	4.554647	7.304464	22.653813	38.241734	5.619548	16.89598	2.320877	2.075687	140.22345	43.627607	19.180503	12.3424338	1.359153	0.7131123	3.658758	6.328898	2.1457807	5.66900308	5.465184	4.718972	3.357876	10.252035	5.230953	5.088897	3.691757	11.662905	13.323869	41.375798	2.372274	2.584304	2.532102	6.776443	2.961778	1.904443	19.426751	25.809193	2.787965	0.10492
23.630237	17.201755	35.55706	18.316716	14.47151	27.7504166	14.990459	7.6421288	27.903376	25.417895	59.621588	35.888055	15.643703	19.1726896302	9.544804	34.411036	18.440237	38.682348	24.080975	61.812416	32.679769	35.147284	31.027309	30.367586	12.99349	16.6159563	21.206575	8.864669	12.716972	22.649982	134.579532	50.479313	34.816811	22.755004	17.710507	11.523494	23.885491	31.704779	8.712771	15.048582	21.495235	15.712753	39.377704	34.099351	17.071722	14.531513	38.652129	44.570956	15.317203	4.139817
0.292902	0	0	0	0	0	0	0	0.277534	0.100193	0.111497	0	0.166909	0	0	0	0.231377	0.151856	0	0	0	0	0	0	0	0	0.124712	0	0.0677884	0.141353	0	0	0.054755	0.293402	0	0	0	0	0	0	0	0	0.057677	0	0.136226	0	0.200226	0	0.174377	0
0.441504	0.161103	0.806021	0.8262356	1.015464	2.5716744	1.846305	0.9676253	3.420511	1.0698511	1.234357	1.026416	1.460762	3.1142031	15.039506	1.746454	0.748823	2.1655005	0.80919	2.160369	4.48956	6.213261	0.938947	1.7009386	0.718299	0.5619316	0.927551	0.810407	1.1613415	0.39384971	1.006094	0.665337	3.583464	3.999316	0.90183	1.223668	0.46664	0.27865	1.324586	6.332457	1.482886	0.658092	0.744534	5.3038098	1.614117	3.703535	1.718491	1.81957	0.204065	0.003655
0.412025	0	0.005293	0.0536947	0.936787	2.345055	0	0.0173395	0.805028	0.0155522	0.332993	0.099967	0.524751	1.429838	6.081332	0.366375	0.225793	0.342942	0.521805	1.1917	1.417132	2.536341	0.068456	0.00900632	0.005448	0	0.084132	0	0.6263473	0.1322458	0.043093	0	1.941243	2.193921	0	0.171678	0.032597	0	0.195677	0.890668	0	0	0.01611	0.3320757	1.219606	1.834443	0.257327	0	0	0
0.208014	0	0.60601	1.73252	0.925654	1.987811	0.056642	0	1.436148	0.268927	0.684086	0.859223	1.307553	2.8419	5.742321	0.591215	0	0.29249	2.762273	4.741179	1.498376	2.832176	0	0	0	0	0.084956	0	0.0416932	0.173564	0.342961	0.485917	1.433745	2.321163	0.103895	0	0.099645	0	0	0	0.089862	0.267775	1.011785	3.237827	0.205983	2.385094	0.802522	0.979659	0	0.042124
12.45582	2.832599	5.256878	2.8066381	12.754961	17.6136683	3.464006	1.26887	10.763251	7.944206	16.921051	19.892205	0.974287	5.134935	6.377802	0.42172	8.412197	5.23452974	0.88089	0.261433	5.664864	1.047963	3.63054	1.63761	1.711395	1.6995	3.6884	1.40214	9.822155	14.3666116	6.006256	2.822996	2.629856	0.785402	5.94497	2.365057	3.49184	0.692379	0.667278	1.185477	12.010717	14.970377	12.210255	5.148524	1.314379	0.329201	11.790843	0.652539	13.269224	0.1973
9.124395	12.605778	3.341247	3.003494	3.627297	7.918968	2.305975	2.437717	2.635745	2.78859	3.900191	12.365072	3.818748	4.614775	4.774156	10.19503	8.214074	3.519473	10.126927	24.939844	4.106712	6.611372	2.122955	2.149436	2.644791	3.733759	6.193832	1.8468	6.7558	13.186917	19.042451	17.573515	14.873353	29.380113	4.18781	3.584535	2.948653	1.479942	0.299071	19.462634	6.283217	8.730494	6.422206	9.84099	7.732409	21.813761	5.666939	11.060748	6.120519	0.431366
0	0	0.013716	0	0	0	0	0.0113515	0.037914	0.0166899	0	0	0	0.0632078	0	0	0	0.0246674	0	0	0.046867	0	0	0	0	0	0	0	0.0228933	0	0	0	0	0	0	0	0	0	0	0	0	0	0	0	0	0	0	0	0.012337	0
0	0	0	0	0	0	0	0	0.055737	0.0568214	0	0	0	0.10407	0.110746	0	0	0	0	0	0.160833	0	0	0	0	0.0818337	0	0	0	0	0.177653	0	0	0	0	0	0	0	0	0	0	0	0	0	0	0	0	0	0	0
0	0	0	0	0	0	0	0.0764435	0.105701	0	0	0	0	0	0	0	0.034197	0.082197	0	0	0.051815	0	0	0	0	0	0.033846	0	0	0	0	0	0	0	0	0	0	0	0	0	0	0	0	0	0	0	0	0	0	0
0	0	0.035119	0	0	0.0378801	0	0	0.200501	0.0445379	0	0	0	0	0.099278	0	0	0.0684067	0	0	0.280394	0	0	0	0	0	0	0	0	0	0	0	0.215171	0	0	0	0	0	0	0	0	0	0	0	0	0	0	0	0	0
1.717768	0.442415	0.016171	0.0114666	0.030238	0.0504842	0.193846	0.0274407	0.169088	0.0121762	0.061857	0.038934	0.065564	0	0.114025	0.104205	0.405396	2.34088	0.224769	1.594518	0.159342	0	1.41353	2.54711	0.292856	0.016702	2.915212	2.44842	0.581075	2.48529	0.042372	0	1.22529	14.132883	0.89386	1.218942	0.269293	0.10409	0.020019	0.049977	0.029484	0	0.036729	0	0.013678	0	0.695468	0.32778	0.08834	0.004928
22.910316	43.923103	31.69576	38.300585	25.650558	46.876284	35.603191	49.190921	33.057454	20.915145	33.255243	43.701346	10.616756	23.4357617	24.863541	19.414722	21.692393	43.0738	30.686577	88.175611	36.144415	34.333082	35.346951	49.020249	25.402936	48.020916	23.706413	34.710068	29.399623	83.082687	43.624631	36.307833	26.53387	88.5246	29.938148	82.037664	22.976195	80.03506	12.781505	58.257724	35.727631	37.518575	24.267946	22.2389747	25.861237	50.13043	31.053603	38.123796	20.169278	19.416613
37.124439	38.478452	37.212389	53.2906114	47.723368	88.938563	37.025726	41.608388	32.761796	69.299832	39.135357	142.349973	15.633472	25.346916	27.027623	145.096608	10.949959	43.5747933	53.003274	134.829327	61.48693	151.616789	32.058901	33.8866774	31.775916	57.06177	60.779545	45.3961788	46.91382348319	55.885951	44.66852	139.545259	82.960769	235.114871	44.930907	84.384248	34.154014	68.888862	17.854429	44.310923	55.277485	80.70842	57.018345	51.5740762	52.955914	102.788985	49.008035	87.864151	31.243459	12.553702
55.118716	149.532268	69.320205	104.587248	27.338325	37.2236381	89.553574	84.8179	64.385926	62.8563395	48.031049	64.094335	46.181292	74.493265	17.440694	32.229039	26.780389	114.936288	32.928535	67.477726	59.008778	100.978353	85.985341	111.7006407	59.215523	95.249778	68.741392	74.771083	27.8715546	96.211368	67.257235	73.164422	23.332551	106.811349	60.83332	110.03755	26.403342	105.565032	21.296269	126.821803	69.959046	77.951619	44.058969	43.991023	65.784891	122.281962	63.542891	98.505669	38.86174	35.016707
29.46964	54.925345	27.777321	30.442321	24.162819	45.334471	27.797515	49.363682	26.33285	30.901406	19.628936	30.168294	17.803235	47.44382	17.265262	22.251952	28.928733	67.97092	28.346139	58.317619	26.685769	29.277762	43.888103	55.66949	18.829917	29.81239	28.84978	25.770839	14.921934	36.417885	23.194064	21.972013	28.064711	44.287829	29.269638	46.873497	20.890047	79.423363	3.160024	19.975801	61.759189	49.553007	22.774662	36.107924	35.545211	31.853547	51.584701	97.35046	20.457675	9.280004
0	0	0	0	0.005896	0.00852548	0	0	0.021262	0	0	0	0	0.01932	0	0.024774	0.008977	0.0155317	0.012834	0	0.095841	0	0	0	0	0	0.023933	0	0.0287089	0.422202	0	0.021894	0	0.039427	0.045386	0.042355	0	0	0	0.064706	0.008654	0.033211	0	0	0.008999	0	0.010522	0	0.026748	0
0	0	0	0	0	0.190261	0	0	0	0	0	0	0	0	0	0	0	0	0	0	0.196471	0	0	0	0	0	0	0	0	0	0	0	0	0	0	0.282456	0	0	0	0	0.145258	0	0	0	0	0	0	0	0	0
25.461183	73.451441	33.828946	30.398055	22.341374	42.0292368	18.798334	22.1162000051419	21.687927	30.40448	17.658439	90.032319	25.494989	25.307199	23.698408	100.82444	24.055963	26.7148	49.648407	108.556489	28.544028	91.171713	27.949957	18.731651	18.631803	30.433728	45.016074	27.1007352	40.601945	40.714072	43.479022	172.155223	51.331751	146.145246	30.23184	87.107091	29.139004	115.722208	3.243887	69.062821	37.757201	75.429071	35.103391	58.42170839106	22.327162	88.01899	31.789837	139.313012	34.317901	13.018615
0.959049	0.384825	0.298976	0.1324483	1.074013	0.405728	1.508473	4.40901	2.861067	0.1216935	1.209528	0	0.723259	2.272617	12.014334	0	1.219392	0.3601669	15.92235	1.284524	1.771252	0.14096	3.620349	0	2.413834	0.954849	1.39204	1.274708	2.629228	2.9109151	0.590383	0	3.513265	1.041405	0.753756	0.411875	0.457905	0.747355	0.609144	0.498129	0.215072	0	13.077015	10.472865	0.130493	0.025778	1.826384	0.569371	2.398152	1.217289
0.256374	0.931159	0.064793	0.0865061	0.085844	0.28952872	0.031694	0.1449935	0.616879	0.3462578	0.13147	0.095104	0.006816	0.1315882	0.073405	0.306309	1.505618	2.0622676	0.214452	0.097437	0.802358	0.117043	2.354457	0.8167236	0	0.0392647	0.057265	0	0.329899	1.6065643	0.142786	0.047541	0.091445	0.215406	0.2646	0.353117	0.05227	0.061031	0	0	0.123874	0.088718	0.140579	0.4288827	0.035848	0.135183	0.463398	3.02724	0.089383	0
0	0	0.016774	0.0322444	0.405735	1.0823	0	0.0118926	0.320396	0.0417339	0.069393	0.03529	0	0.0961658	8.054809	0.435103	0.054418	0.22367	0.019518	0	0.226211	0.04357	0.028978	0.00995425	0	0.0471387	0.018073	0.00958714	0.0353557	0.5017001	0.031708	0	0.566168	0.213524	0	0	0	0	0	0	0.038503	0	0.005972	0.0365917	0	0	0.024324	0	0.048537	0
1.085673	1.080511	0.409311	0.489589	1.253376	2.46766	1.61284	1.6294416	0.90836	0.5057577	0.849078	0.639417	0.048656	0.363271	3.597437	3.752196	2.017274	2.712951	4.351242	5.407044	5.233105	1.005882	0.55222	1.0410096	1.119825	2.525763	5.346868	2.923042	1.3422255	1.524034	0.528495	0.115024	2.613516	3.992894	1.089665	0.873752	1.904829	2.098933	0.119017	0.315858	1.453779	1.031757	0.185905	0.4838038	0.610033	0.032763	1.507594	3.47815	0.296338	0.075898
24.955323	19.569369	49.167127	49.740927	27.487077	43.31387	74.20679	58.215803	28.789549	21.674004	20.912832	38.606899	23.686339	31.487507	32.462211	55.240659	18.533944	37.665744	41.184905	50.685281	55.205285	44.469343	42.416118	63.060688	26.994256	50.113419	33.987243	63.567785	17.2171214	30.63051	28.528085	30.140661	31.286192	57.351358	20.518402	32.62741	22.485014	77.744625	33.530262	58.223068	35.693116	36.328922	24.633163	20.99118	28.182786	41.753146	20.69622	47.45563	14.224018	17.355071
8.686723	19.33912	5.486283	5.40621100623787	19.110302	21.832151	6.663624	12.472219	5.168649	8.984906	7.013245	19.18407	4.219922	6.3291327915029	21.453061	47.690355	9.012071	15.091243707246	47.46011	57.664986	26.640819	62.677914	8.643913	13.9724838	5.865831	10.08461	8.71858	14.712333	9.6798518	11.2129033662	10.003559	18.091168	13.405624	30.524629	14.031934	14.165826	7.708108	6.671704	4.674196	14.067419	14.515598	13.708322	5.667904	7.746942	5.874966	19.755058	10.855772	23.954299	15.846848	4.986235
0.613599	1.214963	0.08293	0.138665	0.704411	0.4285814	0.197888	0.425549	1.187876	0.172295	0	0	0	0.179292	0.73182	0.246051	0.200422	0	0.785191	1.980437	0.612949	0.923413	0.144246	0.373889	0.207037	0.266435	0.495085	0.33788	0.3477344	0.491161	0	0.34656	0	0.651298	0.785275	0.135555	0.779607	0	0.249406	0	0.467349	0.48793	0.033757	0	0	0	0.048516	1.010614	0.044264	0
28.524274	22.878395	13.04137	13.7901691	25.735942	22.286112	15.558813	21.950649	21.237309	18.503716	19.620326	26.69043	22.05117	31.854881	32.453046	43.966237	19.856948	22.545381	89.107275	63.944656	34.056766	44.27379	19.253457	30.614768	12.319829	19.415276	19.149413	13.1621917	77.6978223	112.80887804885	16.884606	19.877296	54.22483	39.77267	35.554501	22.380625	37.398051	25.135261	3.567214	13.93753	19.814066	15.788336	20.902612	25.9187094	16.605678	25.650503	24.301657	37.406101	30.155757	4.774759
3.187566	2.126947	0.279125	1.2262008	0.946618	0.6928247	0.446799	0.1911194	0.782649	1.8869827	7.205676	2.083416	1.593533	2.202495	1.1911	2.390775	0.886862	0.7559399	0.622048	1.949955	3.498635	7.169877	1.22337	0.4288136	2.938017	1.409754	2.844683	0.4978634	1.7764668	2.663083	1.491764	0.172422	1.073131	0.786066	5.405511	5.704884	1.384639	0.44329	0.047603	0.873949	3.265444	1.389105	0.578144	1.46370413	0.302425	0.445266	4.010173	3.588076	0.538361	0
8.04683	15.531261	6.121789	9.8564	13.531301	13.8286	33.809406	11.1499	19.400965	14.2947	14.406341	32.491114	4.740962	4.73445	7.564891	28.108074	5.665636	8.7496	6.553474	18.225388	13.197074	18.744742	11.55882	13.668	17.221808	13.8258	27.311451	16.4364	3.4966	5.65947	10.091325	19.900825	6.209479	22.391506	6.386113	18.859677	6.53843	36.457322	6.155252	42.463532	9.249706	19.759503	10.613071	9.88131	18.005731	37.713927	19.00594	65.064218	4.257416	2.36864
18.298683	21.349051	5.619437	7.337164	18.430647	28.631879	14.514967	15.8292574	7.361647	10.1918181	10.489578	16.151489	18.711802	10.174097	28.785251	44.734782	23.201579	22.462892	24.671655	35.520792	33.400824	38.343487	31.106138	27.490527	10.395476	11.561827	22.887604	16.853644	22.059579	12.9739882	13.082061	10.406948	35.367056	31.160818	19.320176	14.577018	10.404477	15.108096	11.070244	10.123589	10.033377	11.487349	3.493202	2.558587	18.485084	24.484216	25.428791	26.546981	14.063322	7.995965
0.900483	16.769636	1.329623	0.8324778	1.417571	2.887574036208	0.444099	0.735967576586678	1.176069	1.14164282068347	0.934122	12.707569	2.6854	0.1484768	0.505699	10.409283	0.232975	3.95611897	2.104513	31.492452	2.711223	21.87451	2.800744	1.2559856969	0.761005	0.9478686	1.681147	1.46158771518	0.81144597	1.02662119688	0.708745	0.471513	1.186488	5.688397	1.218864	4.287811	1.092458	3.624665	1.658316	22.98775	1.470528	5.911174	1.601323	1.25050567298339	0.719456	21.870262	1.786795	8.271571	0.968758	0.275409
31.859678	30.819256	6.336885	11.077402654	17.7873	47.500051	10.630149	11.4163636	4.921625	20.486638	11.225815	24.835744	25.335523	22.109386	57.883509	45.604976	10.316013	22.868407	65.251363	84.874587	26.847544	33.35573	6.789529	4.2872328	41.751734	54.979023	53.892755	35.821475	25.429966	20.953591	8.934641	10.653827	41.509886	37.515192	27.871118	18.632872	10.991512	12.158908	6.296425	26.327824	9.191837	9.003562	23.38861	32.857646	41.552135	40.858503	22.984763	22.980555	18.99255	9.410816
0	0	0	0.442197	0	0	0	0	0	0.303509	0	0	0	0	0	0	0	0	0	0	0	0	0	0.660793	0	0	0	0	0	0	0	0	0	0	0	0	0	0	0	0	0	0	0	0	0	0	0	0	0	0
31.991595	23.225781	23.609229	23.783896	34.877737	77.995271	36.473141	49.1174260015197	25.827335	28.2994943	23.557094	54.369241	14.353712	33.074626	22.588318	88.345437	29.399744	41.851492	125.838719	146.742997	32.742482	84.401073	32.641548	34.8541631	28.063049	42.8801541	66.839898	35.367961	27.2031359	45.756645002478	30.789131	82.535089	61.997023	74.446038	33.04515	32.991069	21.334761	48.328493	7.540323	64.753212	23.271703	38.396311	38.107913	43.596758	39.292634	67.576278	52.9811	74.712385	18.380958	4.721583
0	0	0	0	0	0	0	0	0	0	0	0	0	0	0	0	0	0	0	0	0	0	0	0	0	0	0	0	0	0	0	0	1.67518	0	0	0	0	0	0	0	0	0	0	1.60356	0	0	0	0	0	0
16.118811	49.29939	13.777716	13.680431	22.302912	24.895572	12.259288	40.5530822	8.90076	21.22298	2.955094	33.443058	25.363306	30.498409	13.376546	75.621712	32.422092	31.65364	80.366437	98.975435	18.590713	31.108076	20.352631	26.471788	21.714856	32.03402	42.712413	64.184451	21.013277	25.819333	28.446504	78.282822	78.074399	40.485162	15.283632	8.441496	20.373788	12.490349	6.183714	32.673762	18.267509	39.911052	19.413529	55.185116	16.695126	28.571039	27.641593	33.328061	32.008055	44.483536
0	0	0	0.0491408	0.024705	0.091187	0.073133	0.073779	0	0.121499	0	0	0	0	0	0	0	0.0878478	0	0.252409	0.057256	0	0	0	0.064856	0.0784091	0	0.25369	0.0581693	0.151491	0.070797	0.233707	0.023806	0	0	0.077671	0.042686	0	0	0	0	0	0	0	0	0	0.059559	0	0	0
0	0.733073	0	0	0	0.0864367	0	0	0	0	0	0	0	0	0	0	0.112939	0	0.059935	0	0	0	0	0	0	0	0	0	0.0257464	0.102594	0	0	0.048732	1.029902	0	0	0	0	0.051564	0	0	0	0.480695	1.2213	0	0	0.256521	1.120378	0	0
0	0.388669	0.088884	0	0	0	0	0.0342054	0.295285	0.163599	0	0	0	0	0	0	0	0.34411	0	0	0	0	0.084953	0.20444	0.235774	0.475896	0.037123	0.122805	0.0468761	0.049756	0	0	0	0	0.165894	0.067837	0	0	0	0.397709	0	0	1.093965	0.320944	0	0	0.136808	0	0	0
0	0	0	0	0	0	0	0	0	0	0	0	0	0	0	0	0.025552	0	0	0	0	0	0.164481	0.0621643	0	0	0	0	0.0415528	0.234641	0	0	1.112757	2.066774	0	0	1.226309	1.818356	0.457426	1.414067	0	0	0.119789	0.21956	0	0.159165	0.11395	0.176281	0.023214	0
0	0	0	0	0.067302	0.120236	0	0	0	0	0	0	0	0	0	0	0	0	0	0	0	0	0	0	0	0	0	0	0	0	0	0	0	0	0	0	0	0	0	0	0	0	0	0	0	0	0	0	0	0
0	0	0	0	0.1583	0	0	0	0	0	0	0	0	0	0	0	0	0	0	0	0	0	0	0	0	0	0	0	0	0	0	0	0	0	0	0	0	0	0	0	0	0	0	0.0854777	0	0	0	0	0	0
13.88921	29.890982	37.283974	38.97674	12.505153	30.49257	161.602532	112.311	25.954883	19.4096	25.778365	42.504982	7.217578	15.29032	11.133343	23.427044	11.812547	18.40172	3.970463	6.384157	28.80143	32.533351	30.334111	46.22449	43.971365	65.1331	57.976798	120.0528	5.51481	18.82658	51.894619	70.121455	7.356349	18.392972	12.394125	19.697022	5.122031	34.831333	2.375579	20.633128	29.641937	36.03692	8.150424	12.16769	6.257452	14.582294	27.927945	50.150497	8.859085	5.432042
5.938454	17.308568	6.105395	9.477745	5.361884	7.06427459	15.251007	14.88938702009	6.644836	6.624918	5.005769	9.326648	6.889286	3.819316	3.137722	7.001293	3.522221	12.054745	1.748326	6.269936	10.100528	9.776703	6.304177	9.9980637	11.173457	18.955523	13.115689	14.453493	2.4975563	7.860365	7.22082	9.362513	5.379129	16.444698	3.300561	3.979487	7.506198	17.967678	2.002231	10.248547	0.33782	0.147806	4.820349	5.6276477	2.992439	9.017838	6.25586	12.952465	1.890611	0.093739
10.426161	17.952747	5.076452	6.5039773	6.068088	15.9305428	15.514029	17.7703362	7.972548	7.046469	8.280777	6.650364	12.522996	75.5177516	21.743809	12.064727	7.003421	11.506674	52.917731	71.60849	22.797027	26.894905	7.023219	17.4667122	19.397789	20.1217255	30.991375	12.6976381	7.374136	27.431131028	6.583558	6.10247	7.840723	6.431808	16.073439	35.871538	4.286881	11.470958	0.246991	4.731675	9.058667	5.382334	7.677354	11.444147	14.958994	11.378969	7.052548	5.937972	17.807147	5.594902
34.936951	26.30447	13.272623	17.4791934	17.705422	25.039777	41.121709	36.877884	9.758867	5.457716918	6.595074	13.541247	9.804056	12.831381	7.616802	21.161307	8.050875	14.181242	13.419537	17.101284	45.686503	32.609043	5.218262	3.1438444789	22.528689	40.161854	24.084685	39.568035	11.041289	29.027319	12.533427	19.478852	18.95693	38.779052	12.862164	8.450762	16.955588	30.926624	8.593089	23.445333	11.418411	7.723744	16.216554	13.7142046	10.533456	30.301057	41.572386	39.703547	10.09781	4.44639
17.571351	17.780727	7.126106	4.8722145	11.963654	18.5339213	3.648897	3.8931537	4.865963	4.4506733	13.308343	28.939845	14.881316	14.3645555	28.017792	42.191145	10.363262	1.664831	56.149948	85.614163	37.182762	66.410004	3.96606	0.8702211	2.748712	1.1085897	27.558786	11.3096973	35.7072923	66.233172	12.165793	17.814526	52.78147	108.573099	41.3039	59.090712	14.389795	32.60942	0.526861	8.452476	8.581817	16.774417	5.875838	7.893447	10.333616	16.602631	21.674749	71.788166	15.924279	10.586045
15.487042	18.135659	4.191985	6.7648322	10.658962	18.366626	9.717293	11.2317683	5.517279	4.5529755	4.820859	3.758616	12.542443	13.333411	11.604557	10.574845	12.669156	13.921154	15.93821	9.22851	20.574157	19.258912	6.417519	10.257972	11.638549	9.157023	17.309332	10.236878	6.6798183	16.4983097	5.606817	2.499582	8.632394	10.130584	7.495321	7.214944	11.957397	21.334516	5.264135	8.060423	6.826548	4.686887	6.602031	9.3289883	8.120619	9.140666	11.245848	8.783861	9.428962	6.635212
1.771723	5.459879	5.465557	7.3827	10.340573	14.2312	1.951923	6.159757	3.913595	5.812357	1.555334	9.066135	4.282259	5.2023	7.359647	52.329856	7.485481	12.872481	24.288735	27.490464	7.668856	26.653187	2.755325	6.55495	1.916613	4.60576	3.586577	2.52268	4.05146	3.738778	5.026601	20.853348	17.131161	22.836831	3.462412	1.355315	3.206505	1.396841	1.448098	18.766869	3.181682	5.992418	8.171975	26.976965	6.603047	15.463824	8.501767	5.932679	3.442238	0.396041
41.924816	36.402873	15.848447	16.3663292	18.197749	35.25450502749	78.586517	54.6123037	15.29242	14.897019	19.071431	18.263163	40.732449	41.0205599	21.71596	26.811289	16.073363	13.698167777395	15.228078	17.571287	34.023137	24.06666	22.214486	23.2153584014155	36.47279	54.35504	65.7729	61.755406	18.1776859669	54.2356946002391	22.366982	13.536874	23.854197	36.249541	29.0174	29.297513	24.899854	52.374292	30.493058	49.709772	17.066295	18.887369	16.625886	17.810908303564	36.187853	34.472515	17.975527	21.401493	17.01554	12.551135
0.035691	0	0.042409	0.0250026	0	0.017518	0	0	0.046824	0.0206147	0	0	0	0	0	0	0	0	0	0	0.097167	0	0	0	0.01506	0.0917368	0	0	0	0	0.020204	0	0	0.112978	0	0	0.014393	0	0	0	0.018705	0	0.043241	0	0	0	0.021858	0	0	0
16.525088	32.514787	39.744207	62.0244282	37.087386	84.579137	42.837673	42.90565403322	28.201511	36.1719337	28.334273	52.293187	30.806569	41.436499	19.994231	68.379256	15.149263	74.867071	47.752304	95.639817	115.772868	139.227304	59.386897	87.8854679	33.906169	54.5480206	25.031979	21.306306	8.3468054	16.8246736	41.397595	57.294274	13.424519	15.816155	19.800758	28.948584	17.85464	47.602141	9.96817	55.692142	65.040855	56.94417	37.000009	50.169521	46.195662	57.618675	41.093525	66.911279	15.663654	18.91725
16.846109	6.260489	1.267614	0	2.889529	0.1521242	1.211653	3.52064	1.957373	0.0161758	2.312502	0.456227	3.942441	0.4901625	1.600264	0	4.85202	0.0787622	6.382818	0.148668	0.643637	0	1.351855	0.0194152	2.495186	5.784722	3.191291	22.20372	21.180997	4.2327732	2.274566	0	14.47147	6.932691	6.085687	0.123122	4.893607	3.287454	0.614179	0.472024	0.711813	0	2.83238	0.08947	6.148221	13.509959	8.725622	6.447804	27.176529	0.189428
63.576247	0.869798	4.770088	4.5230859	7.243375	3.0361707	4.730707	2.46884563	15.628035	2.6013214	8.693596	18.540272	193.236596	327.7568	42.458242	3.252781	8.370476	3.30550948	1.160895	6.168889	10.474581	2.095032	3.496263	2.538305	2.568418	4.4043924	26.451549	20.2696342	14.261731	7.9423752	12.899253	2.187217	25.70919	6.078981	16.004595	15.80223	9.487345	1.613695	15.997674	9.528028	5.893164	4.680799	8.38979	10.5428133	24.571435	49.391696	14.118753	7.373674	14.217212	7.542075
15.285838	18.146726	27.418506	30.9568	25.753647	59.6835	29.854044	38.52343	23.096216	52.84707	14.798184	40.199252	33.641975	82.04421	27.491401	54.635076	8.864078	33.12768	20.465722	43.208519	39.084023	62.653713	25.010815	37.90268	25.681168	37.52325	37.630206	15.47527	15.13052	38.6467	37.990527	75.616138	21.939391	34.358159	27.928733	21.755369	13.254309	17.370822	1.475281	24.969705	31.992462	34.807112	35.138958	69.02102	25.981728	50.915968	36.744702	24.182043	23.955418	4.100686
10.029194	7.414456	9.744404	14.3944034	23.419168	61.802073	50.428529	22.7244017	24.375733	17.7647856	34.08642	22.717831	0.628238	0.25883621146951	13.935739	82.833565	15.861587	41.39120185883	30.506262	17.896863	172.415001	182.47106	18.132234	18.512728	9.591821	10.59528	49.245163	30.6198002	7.1572551	10.8091241	31.945341	16.17663	6.706819	10.489912	7.760644	13.817651	4.625353	6.126115	0.25333	0.540925	14.458666	9.768483	20.60368	22.4307918	6.661926	5.786805	1.681338	0.040407	7.45819	2.07769
1.472223	0	4.175783	1.8625264	5.195509	7.3724324	0.135031	0.0959709	2.158906	1.2623393	5.012394	2.370326	3.618929	0.4934044	1.607325	18.019826	35.845568	15.87761	2.990577	3.223087	10.251375	13.673166	3.477732	7.0511828	0.180902	0.916335900308915	0.124351	0.131669	0.8604285	0.5154887	2.943659	2.520557	2.01031	3.011354	1.472183	0.25556	0.860875	1.816333	1.426838	6.86434	4.74917	3.24388	0.52281	1.6847861	5.880246	15.441052	1.390847	1.700483	1.504518	0
6.198305	10.311549	3.197301	4.7483783	1.586555	0.6279737	0.028613	0.0869598	5.742849	10.2792182	30.891802	54.097012	0.887746	14.829463	4.840117	0	18.176454	0.56486	1.391366	0.264759	0.469614	0.02048	1.558146	0.3266284	0.033416	0.0068933628	0.074902	0.0053900776835	3.0598701	1.47566239	13.711359	3.237731	2.61463	1.412476	9.529041	16.051543	2.199664	0.362783	0.09047	0.10323	48.350627	78.269434	2.403181	0.01448787	0.180049	0.034502	1.444092	0	3.54299	0.712168
1.105218	0.030969	0.257671	0.312924	5.430015	1.916633486	0.348156	0.173519	0.401092	0.14627	0.414578	0.120688	0.064731	0.2238888	5.402525	8.929901	0.318312	0.382423	0.199009	0.141454	0.651779	0.34743	0.346029	0.242154	2.528821	3.873828	0.845164	0.66924	0.333126	0.204317	0.289092	0.136122	0.334128	0.085468	0.828641	0.109675	0.349179	0.042141	0.035248	0.061598	0.255098	0.144371	0.415788	0.151838	0.15903	0.141629	1.322065	0.118505	0.042211	0
30.441355	53.195664	21.064068	40.7705785	17.965103	39.2290642	14.504744	17.7748066	13.117829	14.9078942	17.011187	62.783144	27.241109	39.183938	25.851402	220.911783	38.311033	278.178864	45.753026	93.473584	73.123352	263.038645	115.898144	90.7853043	12.494572	31.342563	14.681115	9.2111477	23.492175	21.2431308	60.848706	110.777145	35.388713	137.763304	23.537887	19.789801	19.168515	18.845516	1.170584	19.851478	45.815171	103.787809	15.735958	14.5683343	18.765159	38.716185	36.455717	40.935164	38.47425	5.27191
0.037369	0.139375	0.044199	0.0890211	0.020404	0.0542883	0.03187	0.0258139	0.489228	0.252043	2.999634	0.10224	0	0.0159736	0.083742	0.053566	47.047195	0.175154	0.01787	0.056335	0.267918	0.060247	0.031274	0.0565987	0.031065	0.0821225	0.07965	0.0220095	0.191429	0.166145	0.088152	0	0.011473	0.067622	0.04235	0	0.072885	0.116466	0.012803	0	1.386558	2.292645	0.075455	0.0931276	0.007092	0	0.076426	0.08944	0.006537	0.019035
5.769467	14.020388	8.855011	15.256912	10.441385	9.6800195	30.868583	16.834923	26.047684	25.440686	15.038643	30.937312	11.429758	19.05843	5.141796	21.122289	4.309253	8.982065	2.620494	8.779948	25.199462	17.846247	7.240278	8.214487	17.284545	18.662197	13.912591	10.292311	6.097491	21.856343	11.82494	23.728809	5.461266	15.436754	16.115525	31.194797	5.168476	15.288837	71.661658	140.025626	17.773395	46.011415	12.958579	14.524503	53.085598	77.682958	6.71818	13.764148	4.965067	3.844232
13.945736	4.095016	12.371215	15.19	10.200265	19.7483	21.255724	16.8911	10.832137	5.24292	12.877163	11.978704	15.257372	16.1051	12.652214	13.839505	10.113842	16.8405	6.298053	5.571757	16.445298	12.631255	11.020016	12.7771	9.780021	14.8236	13.31726	21.172	6.33356	15.0001	12.656869	9.886851	7.030951	8.876644	10.567941	15.452079	6.569894	10.76754	5.224008	13.961733	11.644728	9.859868	8.043168	10.825	13.743799	17.17176	10.283543	11.292007	10.612891	9.561088
9.333807	21.513815	11.744963	10.6484	16.79265	22.4725	17.073175	21.8287	11.72602	10.3146	5.049692	11.094325	7.48061	9.0073	8.187012	17.042063	8.143313	16.0373	18.393307	13.258586	13.121178	13.910345	7.417084	8.44171	14.112986	17.7546	29.456293	25.5573	12.0403	15.7218	17.501356	17.760518	17.461851	19.116118	12.450412	13.727092	7.622428	14.676598	9.595496	10.624497	6.463612	8.214586	13.506839	21.7332	8.798784	11.920305	29.021379	37.402683	8.844211	4.583274
0.047631	0	0	0	0	0	0.042013	0	0.026001	0.0612955	0	0	0	0	0.05576	0	0	0.134072	0	0	0	0.180431	0	0	0.015631	0	0.019686	0	0	0	0	0	0	0	0	0	0	0	0	0	0	0	0	0	0.024341	0	0	0	0	0
10.808367	14.256294	13.711165	16.4519885	20.787051	12.297197	13.934546	16.880214	6.181295	2.945048789381	3.3796	18.318537	30.004472	15.439786	8.184268	25.299492	15.136031	7.3063694	8.619175	53.654437	15.288148	13.479899	8.008147	1.76628128	36.126391	32.1134845	78.505779	30.664697	38.030485	23.7405031	9.018987	36.467948	58.083403	35.394188	7.816823	4.337929	5.556391	3.809473	4.620237	12.135335	7.811085	9.669953	24.666731	22.366814	11.153578	14.624708	16.377103	10.301223	21.128559	5.38557
1.738799	0.814631	1.67889	0.949685	3.880915	15.8757091	3.072775	1.98454	2.398771	5.71367	3.266716	3.318032	2.369449	3.25267	11.352473	10.088904	3.596226	0.944929	1.366499	6.318809	2.87782	5.235716	1.420218	2.81179	0.311299	0.51058	0.812599	0.28215	0.800476	2.31539	2.434151	2.515118	0.589015	0.362696	1.038884	1.48937	2.322274	0.695326	0.428303	5.547517	2.250131	2.912567	2.882606	9.84423	13.235255	12.074781	0.319379	0.294039	0.483821	0.331954
0.049181	0	0.04854	0.20987	0.07825	0.211097	0	0.222106	0.147237	1.0057	0.207147	0	0	0.21798	0.14977	0.821499	0.308199	0.999395	0	0	0.188595	0	0	0.0981685	0	0	0.104437	0	0.0726996	0.44756	0.059938	0.27097	2.491918	13.614097	0.190537	0.254073	0	0	0.407821	4.8878	0.061055	0	0.109235	0	0.131019	0	0	0.306584	0	0
0	0	0	0	0	0	0	0	0	0	0	0	0	0	0	0	0	0	0	0	0	0	0	0	0	0	0	0	0	0	0	0	0	0	0	0	0	0	0	0	0	0	0	0	0	0	0	0	0	0
1.790412	0	0	0	0	0	1.081793	0	0.473229	0	1.547642	0	9.541794	1.16159	0	0	0	0	0	0	3.159366	0	0.317816	0	22.737853	9.59318	5.106557	0	0	0	0	0	0	0	0	0	0	0	0	0	0.738604	0	0	0	2.108983	0	0.411649	0	0	0
0.090293	0	0.046455	0	0.048608	0.0669549	0.134396	0.0577009	0.342858	0.385069	0.257203	0	0	0.146359	0	0	0	0.116901	0	0	0	0.372986	0.095198	0.182198	0.119182	0	0.060838	0	0.106432	0.106605	0.13664	0	0.049344	0.377683	0.181143	0.323138	0	0	0	0	0.199145	0	0.044572	0.0986302	0	0	0	0.243184	0	0
0	0	0	0	0	0	0	0	0	0	0	0	0	0	0	0.335006	0	0	0	0	0	0	0	0	0.188308	0	0	0	0	0.454515	0	0	0.651318	0	0	0	0	0	0	0	0	0.456281	0	0	0	0	0	0	0	0
0.572528	0	0.63316	0.186082	0.842014	0	0	0	0	0	0	0.567026	0	0	0	0	0.595725	0	0.895788	0	0	0	0.883682	0	0	0	0	0	10.5305	0	0.466566	0	17.54767	4.569968	3.155882	0	0	0	29.458619	22.941849	0.43806	0.604231	0.333179	0	2.767346	4.536202	1.851961	0	29.428804	8.365359
0.121508	0	0.842616	1.05069	0.274246	0.968994	0.511299	1.08307	0.709755	1.45207	0.679327	0.399267	0.160026	0.0821659	0.212395	0.458121	0.580195	2.72381	0.3696	0.771504	1.01269	0.915834	1.160295	1.63935	0.720031	1.27012	0.998054	1.51297	0.116209	0.891911	1.272984	1.721799	0.257092	1.518905	0.989129	1.18339	0.228933	0.12515	0.24122	0.576437	0.122818	0.101456	0.368316	0.855884	0.136572	0.298945	0.394383	1.014286	0.370802	0.10587
0.270376	0.32421	2.099996	1.29646	1.019129	1.85251	2.143254	1.55765	1.634669	3.51048	2.384986	1.813297	0.202276	0.645752	0.171069	1.097021	1.542444	4.26711	0.538787	0	1.675777	0.931996	4.834944	2.80137	1.086299	3.88664	1.611418	0.788775	0.845148	1.92918	3.3353	2.178292	0.644537	2.39494	1.115862	1.397567	0.336041	0.5669	0.512255	0.58319	0.529285	0	0.745071	1.06911	0.364472	0.360417	0.770299	2.451845	0.272601	0
13.67727	3.586744	1.049913	3.91356	0.097944	1.72253	0.761492	0.675714	0.666069	0.442769	1.441674	0.675748	0	1.34155	0	1.505238	0	1.57352	0.613039	1.789601	1.248899	0	0	1.96225	7.388093	11.8489	5.214586	0.999509	0	2.99672	0	1.620108	0	2.443328	1.720646	1.811289	0	2.681055	0.423846	0.328124	0.199406	0.273599	0.508982	1.22431	0.781067	0.247311	0.841461	5.819916	0	0
0	0	0	0	0	0	0	0	0	0	0.089576	0	0	0	0	0	0	0	0	0	0.095304	0	0	0	0	0	0	0	0	0.304002	0.027372	0	0	0	0	0	0	0	0	0	0.02327	0	0	0	0	0	0	0	0.02461	0
0.266445	0	1.195753	1.7969	0.133382	1.00225	1.002961	0.779541	0.228412	0.870865	0.824044	2.327988	0	0.397991	0.080397	0.726249	0.217612	0.92425	0.091214	2.143698	1.020847	0.565676	0.537276	0.787916	0.492527	1.3038	3.050184	1.11405	0	2.98716	1.417275	4.265437	0.888152	6.618574	0.495722	2.259748	0.167307	0	0	0	0.449256	0.375332	0.587381	0.637145	0.338118	1.857965	0.578306	1.037	0.335922	0
0	0	0.190753	0	0	0	0	0	0.240094	0	0	0	0	0	0	0	0	0	0	0	0	0	0	0	0	0	0	0	0	0	0	0	0	0	0.159112	0	0	0	0	0	0	0	0	0	0	0	0	0	0	0
0.094941	0	0.055172	0.307974	0.018852	0.246696	0.216126	0.470265	0.176948	0.285412	0.12906	0.419887	0	0.115296	0.130148	0.46696	0.026281	0	0.043243	0	0.067147	0.29186	0.462372	0.126591	0.530536	3.06007	0.888894	0.384421	0.0281025	0	0.050995	0.599714	0.219555	0.166012	0.100446	0.749973	0.156653	0.537306	0.026932	0.915476	0.213582	0.450348	0.124806	0	0.237835	0.540834	0.092158	0	0.035872	0
0	0	0	0	0	0.154467	0	0.0930854	0	0.103709	0	0	0	0	0	0	0	0	0	0	0	0	0	0	0.000873	0.0917857	0	0.237023	0	0.0120816	0	2.009223	0.039936	0	0.041971	0	0.160803	0	0	0	0	0	0.023867	0	0	0.01873	0	0.011464	0	0
0	0	0	0	0	0	0	0	0	0	0	0	0	0	0	0	0	0	0	0	0	0	0	0	0	0	0	0	0	0	0	0	0	0	0	0	0	0	0	0	0	0	0	0	0	0	0	0	0	0
0	0	0	0	0	0	0	0	0	0	0	0	0	0	0	0	0	0	0	0	0	0	0	0	0	0	0	0	0	0	0	0	0	0	0	0	0	0	0	0	0	0	0	0.597826	0	0	0	0	0	0
0.541982	0.666051	1.045599	1.27342	0.204279	0.719343	1.206247	0.526016	0.732654	0.573672	0.420012	1.319223	0.301032	0.175187	0	1.503359	0.050228	1.25161	0.136053	0.400636	0.614776	0.959284	1.367241	0.838348	0.897298	1.49452	2.704203	0.376049	7.84372	17.8485	0.635314	1.44905	0.191608	1.309129	0.340775	0.688596	0.136282	0	0	0.498733	1.229294	1.704336	0.876381	0.992449	0.31221	0.645601	0.278758	0.256442	0	0
10.13301	2.187434	4.745923	5.68767	2.863815	1.94508	6.655839	6.34747	4.886014	4.18876	4.491176	1.276732	3.266912	7.81787	2.033597	0.706994	2.240388	21.0171	3.094672	11.051133	3.468723	1.552841	8.197005	6.67511	4.607214	7.91253	15.643596	1.39572	2.27699	5.50293	4.714091	1.772691	5.501321	3.812605	4.077213	5.77684	5.930949	8.912305	0.166075	0	8.885007	3.485694	3.036258	2.14848	3.184859	4.820305	11.528249	8.317116	3.708028	0
6.620809	5.291412	2.883967	2.61645	2.173136	1.90715	4.349534	4.06157	1.453709	3.35358	2.816	1.438703	2.271881	6.85537	2.020392	1.183094	1.43734	17.0048	3.221801	10.117832	1.390013	1.668623	2.963652	2.39185	2.40692	6.34496	11.976717	3.99463	1.40037	6.79275	3.292177	2.806145	4.661578	3.091773	4.130066	4.616578	5.990902	3.28926	0.134052	0.501634	3.493465	2.53299	3.194392	1.28238	2.498474	2.848174	9.349872	8.465211	2.748295	0.300913
1.326601	2.579427	0.801196	2.14368	0.526862	1.48493	2.962837	2.69137	0.755988	0.876929	0.527614	2.384543	1.124087	2.34309	1.160485	3.20234	0.206451	3.95456	0.231465	4.563961	2.026768	2.061292	1.971356	1.54999	1.898541	3.31476	4.263262	0.88113	0.206153	0.852001	1.278278	2.406751	0.68583	2.46493	0.757268	3.861635	0.975572	4.761557	0.027947	0.70808	2.059565	3.512023	0.586938	0.428713	0.854471	1.859556	1.709964	4.489005	0.378224	0.091528
0	0	0	0	0	0	0	0	0	0	0	0	0	0	0	0	0.167659	0	0	0	0	0	0	0	0	0	0.022862	0.110287	0	0	0	0	0	0	0	0	0	0	0	0	0	0	0	0	0.022492	0	0	0	0	0
0.588757	0.561651	0.255691	0.300218	0.241505	0.300906	0.488292	0.252006	0.533748	0.529157	0.452839	0.602825	0.287256	0.40678	0.111353	1.568897	0.149832	0.718924	0.121267	0.444762	2.345959	1.516352	0.748147	1.06008	0.297506	0.542203	1.040235	0.36001	0.153027	0.486377	0.440536	0.555291	0.369679	0.855496	1.003127	3.570927	0.281944	0.835952	0.620516	0.805286	0.472029	1.01961	0.384251	0.463847	0.427097	1.079283	0.131405	0.286309	0.065644	0
0	0	0	0	0	0	0	0	0	0	0	0	0	0	0	0	0	0	0	0	0.16504	0	0.297504	0	0	0	0	0	0	0	0	0	0	0	0	0	0	0	0	0	0	0	0	0	0	0	0	0	0	0
0	0	0	0	0	0	0	0	0	0	0	0	0	0	0	0	0	0	0	0	0	0	0.018038	0	0	0	0	0	0	0	0	0	0	0	0	0	0.010002	0	0	0	0	0	0.017411	0	0	0	0	0	0	0
0.735166	0	0.251211	0.215852	0.274566	0.599117	0.35563	0.156539	0.457658	0.452411	0.372	0.308821	0.23108	0.407457	0.175312	0.034822	0.438443	0.221365	0.575432	0.425166	0.44423	0.226243	1.264973	0.430526	0.331657	0.383727	0.514877	0.527377	0.319902	0.531394	0.200932	0.083466	0.605205	0.220473	2.968932	4.341314	0.162464	0.205308	0.007804	0.279269	0.53187	0.23708	0.437074	0.640686	0.066799	0.032331	0.4698	0.265963	0.707979	0.06527
0.564495	0	0.467725	0.459167	0.50758	0.727496	0.847172	0.408231	0.474021	0.843452	0.512101	0.195808	0	0	0	0	0.176328	0.104756	0.540142	0.155349	1.654987	0	0.359766	0.0799433	0.562533	1.39152	0.307033	0	0.316194	0.42152	0.88472	0	0.463979	0	0.653993	0.612335	0.221967	0	0.419521	0	0.303671	0	0.492495	0.206555	0.180527	0	0.669127	0.334675	0.19608	0
1.454658	3.149918	0.672837	2.0810212	0.64868	1.4863475	3.620408	1.736991	2.534325	4.3066747	1.758185	4.307693	0.675806	0.6293862	0.52429	1.983638	0.693814	2.8054928	0.779076	3.651048	2.938466	3.44769	2.287231	3.7122714	2.241028	3.6116296	6.086396	1.9780823	0.1906931	1.1240496	3.029459	1.938617	0.657646	3.264381	1.600811	5.911839	0.897048	2.294711	0.241023	0.463951	1.773194	2.843257	0.92496	0.808675	0.709886	3.111422	1.609213	5.055944	0.68333	0.107521
0.959218	0	0	0	0.744207	0	0	0	0.750002	0	0.780479	0	0	0	0	0	1.020048	0	0	0	0	0	0.850439	2.56705	0	0	0	0	0.508443	0	0	0	3.109236	0	0.583685	0	1.670941	0	0.996453	0	0.556748	0	1.599182	10.7008	0	0	0.700764	0	0	0
0.575303	0.722921	0.100196	0.101269	0.111506	0.198703	0.029904	0	0.28902	0.134188	0.152354	0	0.276515	0.0616748	0.075233	0.140792	0	0.251442	0.107465	0.597578	0.148758	0.17484	0.162778	0.823559	0.085237	0.193412	0.092926	0	0.132249	0.0379859	0.169784	0.110885	0.511465	0.35853	0.198903	0.14648	0.297155	0	0.131244	0	0.24577	0.295525	0.355216	0.966407	0.052349	0	0.196408	0.112172	0.147887	0
0.439395	0	0.063324	0.325044	0	0.438392	0.063765	0.0982837	0.324518	0.495098	0.151326	0.316218	0.386976	0.114907	0	0	0	0.333319	0.06607	0.309602	0.316351	0	0.176284	1.03319	0.093322	0.0949745	0.267479	0	0.159393	0	0	0	0.196316	0	0.233079	0.087647	0.323498	0.576528	0	0	0.60909	0	0.050395	0.669044	0	0.389233	0.090411	0.269301	0.21011	0
0	0	0	0	0	0.233094	0	0	0.407542	0	0	0	0.777937	0	0.47335	0	0	0.414079	0	0	1.614597	0	0.749327	0.712631	0.616849	0.407292	0.225901	0	0	0	0	0	0	0	0	0	0	0	0	0	0.81089	0	0	0	0.519022	0	0.232348	0	0	0
0.509816	0	0.345408	0.39562	0	0.146589	0.42117	0.245372	0.44681	0.167762	1.077804	0	0	0	0	0	0.894948	0.254633	0.274355	1.165871	0.542648	0.362268	0.598901	0	0.480787	0.249515	0.698307	0.191128	0.591134	0.408945	1.18105	1.024658	1.510269	0	1.333594	1.314196	1.381662	0	0.041868	0	0.078096	0	0.917388	0.346731	0.12037	0	0.556594	0.242296	1.766427	0.070453
0.040534	0	0	0.160229	0.172944	0.125969	0	0	0.20435	0.33127	0	0.111799	1.916418	0.327328	0.1708	0.17995	0	0	0.124698	0.224049	0.416766	0.146765	0.042093	0.0422112	0	0	0	0	0	1.25545	0.029084	0	0	0	0.056701	0.149731	0.209842	0	0.060208	0	0.34284	0	0	0	0.125476	0	0.157304	0	0	0
0.769808	3.05926	0.599339	2.11907	2.27179	8.29285	0	0.209462	0.768294	0.282735	1.810711	0	20.645618	12.6208	2.357124	3.335364	0.63243	2.1513	0.7596	3.230434	19.76908	2.023649	3.447727	3.93358	0	0	0	0	0.0319814	0.0582718	1.15515	0.435043	0.453756	1.944667	2.224868	2.25509	0.906712	0	0	1.529457	17.483344	1.821839	0.606247	0.955447	2.77235	1.501419	0.272459	0.858906	0	0
0	0	0.082466	0.168926	0.263195	0.303398	1.422488	0.124679	0	0.169299	0	0	0	0	0	0	0	0	0	0	0	0	0	0	0	0	0.201606	0	0	1.48856	0	0	0.238017	0	0.125918	0	0.078723	0	0	0	0.294863	0.494227	0.084493	0	0.103361	0	0	0.330599	0.23384	0
0.2663	0.24549	0	0	0.118878	0.586819	0.483277	0.220167	0.474056	0.305701	0.061549	0.213189	0.357254	0.412328	0.171393	0	0.211749	2.5377	0	0	0	0	0.24852	0.569503	0.040936	1.49689	0.4472	0.0431394	0.0687624	0.577254	0.441997	0.330505	0.510977	1.144015	0.196248	0.613084	0.250889	0	3.627819	10.110927	0.018363	0	0.093467	0	2.818375	13.195846	0.288764	0.197179	0	0.506544
0	0	0	0	0	0.0157713	0	0	0.021949	0	0	0	0	0	0	0	0	0	0	0	0	0	0	0	0	0	0.031415	0	0	0	0.059377	0	0	0	0	0	0	0	0	0	0.071524	0	0	0	0	0	0	0	0	0
0	0	0	0	0	0	0	0	0.034373	0	0	0	0	0	0	0	0	0	0	0	0	0	0	0	0	0	0	0	0.00997469	0.103866	0	0	0	0	0	0	0	0	0	0	0	0	0	0.0450653	0	0	0	0	0.019424	0
0.613643	0	1.428725	3.013529	1.477574	0.2021299	2.741813	3.869914	0.727124	0	1.259524	1.944838	0	0	8.018068	5.138712	4.244807	3.663697	0.776701	0	0.298719	0	0.347657	0.1495666	0.108105	0.111233	0	0	4.396067	0.21102	1.087867	0.934488	1.131467	0.271737	2.743687	0	1.166723	0	7.716404	0.200274	1.334202	0.771395	3.620712	0.431288	0.765267	0.749624	1.529703	0	7.398883	0.151827
0	0	0	0.0558977	0.0308	0.0821329	0	0	0	0	0	0	0	0	0	0	0	0	0	0	0.189833	0	0	0	0	0	0	0	0.0362163	0.202427	0.100343	0	0	0	0	0	0	0	0	0	0	0	0	0	0	0	0	0	0	0
0	0	0.248683	0.830503	1.852159	0.73014	0.45006	0.414654	1.349629	0	0.257856	0	0.286695	0	0	0.662632	0.23256	0	0.293495	0	0	0.480917	0.312202	0	0	0	1.136391	0.625741	0.720199	0.452041	0	0.290629	3.821793	1.233652	0.509854	0	1.024567	2.350535	0.758652	0.447399	0	0	0.245894	0	0.358921	0.329033	0.671664	0.499604	0	0
0	0	0	0	5.630088	1.70735	0	0	0	0	0	0	0	0	2.481183	0	1.581074	3.09787	0	0	0	0	1.275659	0	0	0	1.564561	0.979484	3.13833	3.01447	0	0	0	0	0	0	7.027923	0	0	0	0	0	0	0	0	0	0	0	0	0
0	0	0	0	0	0	0	0	0	0	0	0	0	0	0	0	0.03046	0	0	0	0	0	0	0.012211	0	0	0	0	0	0	0	0	0	0	0	0	0	0	0	0	0	0	0	0	0	0	0	0	0	0
2.41792	0	0.070437	0	0	0.242177	8.084515	9.63388	0	0	0.153972	0	0.340364	0	0.289851	0	0	0	0	0	1.937672	1.370521	0	0	3.59795	3.59368	1.694141	3.72447	1.27998	0	0.440252	0	1.15141	0	2.838665	0	0.695322	0	0	0	0	0	0.299006	0.165611	0	0	0.548389	0	2.068699	0
0.187728	3.993727	0.178922	0.0891557	0.036993	0.118781	0	0	0	0.239792	0.073696	0	0	0.442569	0	14.146921	0	1.40352	0.350691	0	0	0.904315	0.076387	0.381759	0.054297	0.219669	0.789892	1.93149	0	0.147706	0.050648	18.532124	0.609713	0	0	0	1.101582	0	0	12.835194	0.154136	0.126911	0.63519	0.895123	0.209833	6.081177	0	0.482082	0	0.486163
0	9.909564	0	0	0	0	0	0	0.000178	0	0	10.234123	0	0	0	11.56502	0	0	0	9.885375	0	12.768234	0.174908	0	0	0	0	1.1834e-05	0	0	0	15.320966	0	10.337185	0	4.255365	0	6.501482	0	15.549132	0	5.928294	0.797689	0	0.217832	11.435955	0	19.061687	0	0
0	0	0	0	0	0	0	0	0	0	0	0	0	0	0.245304	0	0	0	0	0	0	0	0	0	0	0	0	0	0	0	0	0	0	0.256827	0	0	0	0	0	0	0	0	0	0	0	0	0	0	0	0
0.652935	0.268495	0.435632	0.634524	0.250362	1.03646	0.281903	0.559986	0.749695	1.17986	0.507862	0.91116	0.385299	0.638428	0.197264	1.337737	0.751421	2.79433	0.568993	1.867725	0.685587	0.307896	1.308281	3.91707	0.335169	0.843221	1.227261	1.51391	0.143868	0.600421	0.421873	1.124266	0.488453	1.636325	0.674092	0.693623	0.597958	0	0.134684	1.08679	1.359588	0.92539	0.69838	0.934901	0.782374	0.65842	0.503368	1.077062	0.828769	0
0	0	0	0	0	0.009706	0	0	0	0	0	0	0	0	0	0	0	0.245276	0	0	0	0	0.027552	0.0137089	0	0.0329601	0	0	0	0	0	0	0	0	0.00854	0	0.017568	0	0	0	0	0	0	0	0	0	0.011885	0	0	0
0	0	0	0	0	3.80082	0	0	0.150473	0	0	0	0	0	0	0	0	0	0	0	0.093025	0	0	0	0	0	0	0	0	0	0	0	0	0	0	0	0.315862	0	0	0	0.46289	1.730454	0	0	0	0	0	0	0	0
0.434647	0	1.196387	0.793996	0.982107	3.71174	0.76965	0.289563	1.103928	0.828161	0	0	0	0.656497	0	9.376781	0.684712	1.65584	4.121557	0	1.7	3e-06	0	0.542088	1.916059	1.08081	2.772432	1.19511	1.59623	9.61508e-09	0.154646	2.610702	3.903393	0	0.799026	0	0.698304	0	0.55116	0.956071	0.983556	6.546466	1.931999	1.70096	1.761848	0	2.427857	2.740973	0.372648	0.448941
0.894775	0.702809	1.525776	1.64884	1.848044	4.06631	1.243602	2.4323	1.069618	1.13185	0.757107	1.279873	0.385175	0.375243	0.818956	5.343148	0.417451	1.32097	3.588427	3.163643	1.10596	1.590494	0.439682	1.01324	1.637583	2.41948	1.008198	0.409466	0.392053	1.26034	2.009179	4.316575	0.667693	5.777531	0.24281	0.382856	0.375041	0	1.005762	1.151117	0.863611	1.120482	0.694407	0.721421	0.159872	1.715854	0.955363	1.508012	0.588878	0.110275
0	0	0	0	0	2.65588	0	0	0.411766	1.34607	0	0	0	0	0	0	0	0.659122	0	0	0	0	0	0	0	0	0	0	0	0	0	0	0	0	0	0	0.232075	0	0	0	0	0.727338	0	0	0	0	0	0	0	0
0.957472	0.245548	0.15766	0.209761	0.288717	13.879	0.526155	0.380668	0.197259	0.227075	0.302817	0.201626	0.14141	0.12564	0.527779	1.651132	0	0.751195	0.343022	1.201791	1.085336	1.366816	0.100992	0.239194	0.547088	1.348	3.055462	1.44695	0.282698	0.517132	0.130443	0.61751	0.971063	2.166913	0.307238	0.315444	0.015966	0	0.081998	0.510332	0.43802	0.238847	0.518647	0.112459	0.19306	0	0.870325	0.700012	0.269282	0
0.04034	0	0	0	0.181667	6.08087	0.164315	0	0.131695	0	0	0	0	0	0.434142	0.790184	0	0	0.071601	0	0.531323	0.501648	0.083273	0.0807608	0.039176	0	0.437167	0.112252	0.041804	0	0	0	0.109097	0	0.096423	0	0	0	0	0	0	0	0	0.0890728	0.046415	0	0.068131	0.172493	0	0
0.084016	0	0.049484	0.263895	0.161258	0.0863476	0.234568	0.137354	0.278437	0.288505	0.192068	0	0.161443	0.195467	0.207393	0.072431	0.131102	0.111038	0	0.260901	0.211659	0.224142	0.227744	0.299069	0.020458	0.348965	0.340766	0	0	0.317542	0.240403	0.29583	0.087323	0.315115	0.081434	0.214436	0.081472	0	0	0.101895	0.229952	0.283002	0.175716	0.350512	0.074368	0.068198	0.333053	0.306027	0	0
1.985101	3.054594	4.996238	3.128839	2.030815	1.89269	5.821448	2.865678	2.850788	2.378287	2.532384	1.744679	1.727092	0.599747	1.025366	1.104015	3.0299	8.7893	2.154954	0.67294	3.153448	1.447231	6.103534	6.740741	3.124468	3.963439	5.328682	3.836364	2.1618167	2.425601	0.844174	0.349697	1.345873	0.472376	3.101137	2.6787	1.239848	2.111496	2.454142	1.606049	1.439116	0.493671	1.81473	1.44763	3.823539	2.138242	1.789184	0.808966	2.013116	0.320298
0.049961	1.137819	0.079154	0.371068	0.013692	0.248868	0.12432	0.203378	0.110776	0.312201	0.061561	1.017752	0.026546	0	0	0.469067	0	0.366115	0.081425	1.581402	0.091519	0	0.217099	0.523541	0	0.283317	0.121523	0	0.0612258	0.376708	0.127378	3.982635	0.133503	2.220603	0.169043	0.192991	0.130937	0.142581	0	0	0.112835	0.241881	0.076962	0.0849311	0	1.017835	0.147643	0.136712	0	0
0.043771	0.293685	0.231007	0.167056	0	0.157747	0.333049	0.126214	0.037538	0	0	0.119233	0	0	0	0	0	0.222718	0	0	0.044397	0.145826	0.093441	0.257748	0	0.212363	0.216747	0.0661111	0	0.0651209	0	0	0.111889	0.257033	0.057538	0.495907	0	0	0	0	0.126161	0	0.024142	0	0.028594	0.211093	0.038208	0	0.076106	0
0	0	0	0	0	0	0	0	0	0	0	0	0	0	0	0	0	0	0	0	0	0	0	0	0	0	0	0	0.24911	0.374401	0	0	0	0	0	0	0	0.224277	0	0	0	0	0	0	0	0	0	0	0	0.176407
0	9.923767	0	0.178095	0.143722	1.02149	0.083799	0	0	0	0	6.188239	0.315271	0.562655	0	3.013013	0.825655	0.742147	0.281606	3.247969	0	5.358131	0.320727	0	0	0.676106	0.713206	0	0.178393	1.37902	0	1.2e-05	0.484137	6.657674	0.207527	0	0	0.381349	0.062084	2.720214	0	0.581766	0.438889	1.24933	0	0	0	1.900097	0.387584	0.02128
3.069878	0	1.530786	6.39786	0.377115	2.20977	2.803411	1.64135	1.312503	0	0	2.026152	0	4.13701	0	0	0	4.55403	0	1.297565	9.50936	0	11.255813	6.13838	2.421104	5.83444	3.871368	0	0	0	2.508326	1.918977	0.661983	4.972403	0	1.235941	0	0	0	0	2.95872	0	0.727238	1.99129	1.947724	0	2.58492	3.539568	0	0
0.186157	0	0.133999	0.148183	0	0.525592	0.134	0	0	0.411531	0	0.224956	0	0.244983	0	0	0	0	0	0	0.323037	0	0.198958	0	0.28454	0.874613	0.154745	0	0	0	0	0.159779	0.127601	0	0.786739	0	0.082066	0	0	0	0.513694	0	0.13734	0.370826	0.165952	0	0.28344	0	0	0
0.679007	0.607799	0.414901	1.12451	0.431254	0.658035	0.328341	0.703149	0.560515	0.734566	0.523781	1.573863	0.341043	0.231306	0.301129	1.765642	0.782617	0.353958	0.559915	1.038836	1.094357	1.965666	0.416655	0.768901	1.174293	2.19853	1.186676	0.648243	0.235191	0.710748	0.577464	1.515711	0.776339	0.946545	0.608428	0.626229	0.454448	0.805643	0.289955	0.629746	0.797086	0.983436	0.364422	0.681418	0.406765	0.971999	0.465271	0.571614	0.499312	0.13518
0.180267	0.657704	0.113693	0.30021	0.27818	0.121754	0.174596	0.30518	0.616251	0.106299	0	0	0	0.215236	3e-06	0	1.854764	0.0943088	0.075592	1.101329	0.132043	0.610783	16.957644	24.94665	0.110882	0.314043	0.271579	0.0527073	0.0319023	0.7411019	0.347801	0.830161	0.224179	1.479502	0.248007	1.77206	0.077809	0.433827	2.03531	0	0.11988	0	0.363575	0.373403	0.194998	0	0.132431	0.587214	0.031296	0
0.093708	0	0.013188	0	0	0.0340478	0.01701	0	0	0.0404095	0	0	0	0	0	0	0	0	0	0	0.048968	0	0	0	0	0	0	0	0	0	0	0	0	0	0.01553	0	0	0	0	0	0.017789	0	0.01399	0	0	0	0	0	0	0
0	0	0	0	0.078294	0.193131	0.702751	1.02704	0	0	0	0	0	0	0	0	0	0	0	0	0	0	0	0.141869	0.121269	1.20743	0.437989	0.28977	0	1.06307	0.085472	0	0	0	0	0	0	0	0	0	0	0.813017	0.186619	0	0	0	0.10792	0	0	0
0.528976	0.423761	0.246212	1.25219	0.166129	1.66268	1.541605	0.769713	1.017777	1.03269	1.180093	0.348304	0.438235	0.16255	0.064359	0.263777	0.318483	1.44249	0.2037	0.841651	1.34266	0	1.228894	1.1609	1.470352	1.51029	2.399062	0.0447772	0.249751	0.636236	0.135234	0.221635	0.468355	0	0.242183	0.301674	0.537882	0.459638	0.059894	0	1.262184	0.288583	0.960064	0.478674	0.175868	0.301914	0.726976	0.369498	0.058258	0
0	0	0.561585	0.487029	0	0.230723	0	0	2.896558	0.268048	0	0	0	0	0.554617	0	0	0	0.238592	0.2357	0	0	0	0	0	0	0	0	0.0157787	0	10.450231	4.080295	0	0	1.225738	0	0	0	0	0	0.210478	0	0	0.298782	0	0	0	0	0.025201	0.008172
0	0	0	0	0	0	0.055207	0	0.059406	0.154816	0	0	0	0.181638	0	0	0	0.0751209	0	0	0	0	0	0	0	0	0	0	0.239681	0.40572	0.123198	0	0	0	0	0	0	0	0	0	0.051673	0	0.031702	0	0	0	0	0	0.59895	0
0	0	0	0	0	0	0	0	0	0	0	0	0	0	0	0	0	0	0	0	0	0	0	0	0	0	0	0	0	0	0	0	0	0	0	0	0	0	0	0	0	0.432882	0	0	0	0	0	0	0	0
8.195183	3.401248	3.793028	4.43084	7.144408	18.8649	4.142142	4.1072	1.25328	1.45321	1.952731	0	3.821948	4.57282	6.240997	10.950644	1.671888	4.86591	9.566565	3.926579	7.170347	5.312595	4.26788	6.49842	3.672484	5.27715	3.59982	4.80338	4.48579	4.03479	3.061611	2.380242	5.465422	5.606825	1.944942	0.893893	2.374147	0	0.313022	1.39784	8.566273	2.358837	4.786163	3.86801	2.702393	5.110593	6.719486	1.880471	9.291744	0.108399
0.149996	0.718306	0.173442	0	0	0.240335	0	0	0	0	0	0	25.499027	1.4236	0	2.100848	3.749033	0.165878	0	0.549613	0	0	0	0	0.048018	0	0.034375	0.0481284	3.97932	0	0	0.417286	4.918103	73.56587	0.059182	0.409223	0.642543	4.829729	0	0	0	0	0.099494	0.467324	0.101388	0	0	0.414746	0	0
0.06982	0	1.188101	0.114651	0	0.523727	0.521565	0.439389	1.093752	0.359995	0.532562	0	0.301326	0.211459	0.515218	0	0.367692	1.64005	0	0.482216	1.873944	1.627799	0.596799	0.144332	0.213986	0.362388	1.144261	0	0.640197	6.99274	1.268098	0.789605	0.310607	1.0881	0.34447	0.609635	0.204922	0	0.205454	0	0.09642	0	0.288837	0.145638	0.173659	0.276252	4.518907	2.080644	0	0
0.467017	0.501459	1.022594	0.43895	1.595852	1.19814	0.897091	0.420076	0.208956	0.684188	1.017254	0.285856	0.095518	0.403695	0.491067	0	0.878374	1.55759	0	0	1.019833	0.694103	0.992179	0	0.068228	1.54441	1.381438	0.259318	0.99481	6.16473	2.136722	0.183224	1.174711	0.672144	0.990125	0	1.88583	1.355668	0	0	0.830657	0	0.25767	0.700046	0.395252	0.472151	7.516412	2.289959	0.19999	0
1.772755	4.396248	0.065223	0	0.117383	0	0	0	0.170054	0.0634953	0.066713	0	0	0	0	0.543809	0.21126	0	14.690231	0.191774	0.066728	0	0	0	0	0	0.161824	0.101631	0.0460521	0	0	0	0.036774	0	0.136086	0	0	0	0	0.412665	0	0	0	0.0854892	0.042375	0	0	0	2.352613	0.364512
0.17673	2.605245	0.005021	0.00795671	0.007463	0	0.043481	0.0666933	0.0072	0	0.028145	0	0	0	0.349917	1.015466	0	0.011332	0.05014	0	0.284288	0.276606	0	0	0.064589	0.0511026	0	0	0	0	0	0	0.009073	0	0	0	0.012179	0	0	0	0.006282	0	0.02011	0	0	0	0.007799	0.218873	0	0
0	0	0	0	0	0	0	0	0	0	0	0	0	0	0	0	0	0	0	0	0	0	0	0	0	0	0	0	0	0	0	0	0	0	0	0	0	0	0	0	0	0	0	0	0	0	0	0	0	0
0	0	0	0	0	0.113823	0	0	0	0	0	0	0	0	0	0	0	0	0.377872	0	0	0	0	0	0	0	0	0	0	0.370089	0	0	0	0	0	0	0	0	0	0	0.104601	0.407888	0.157366	0	0	0	0	0	0	0
0	0	0	0	0	0	0	0	0	0	0	0	0	0	0	0	0	0	0	0	0	0	0	0	0	0	0	0	0	0	0	0	0	0	0	0	0	0	0	0	0	0	0	0	0	0	0	0	0	0
0.795733	0	0.606869	0.699071	1.295834	2.3265684	0	0	2.767853	0.497151	0.713362	0	0	0.24903	1.343481	0.680025	1.694008	0	0.609646	0	3.734167	1.480866	0	0.0426064	0	0	0.341151	0	5.8876399	7.5075721	11.717516	1.215468	2.113592	1.133122	3.906807	0.602877	0.932661	1.627781	1.607443	0.42551	1.07867	0.419198	2.282905	1.639092	0.370578	0	1.196082	0.328394	0.945233	0.112291
0.078349	0	0.032074	0.147963	0.046455	0.086616	0.057409	0.0216045	0.168904	0.123352	0.061341	0.120997	0.009785	0.0175227	0	0.072996	0.008693	0.0571739	0.052657	0.061891	0.080685	0.197819	0.10899	0.138472	0.042179	0.0950076	0.135261	0.242385	0.0177735	0.169635	0.203974	0.129422	0.049631	0.044338	0.015134	0.061574	0.023072	0	0.016015	0	0.043685	0	0.01289	0.0560322	0.016392	0.075472	0.039962	0.034033	0.114311	0
2.732667	0	31.89994	11.907277	2.312385	6.17239	0	0.399834	23.15578	8.660177	8.145386	9.339246	3.027924	1.734064	2.60427	0.496991	3.97832	0.9734	13.65017	1.213784	2.704694	4.24605	0.135708	0	0	0.163889	0	0	8.58612	14.488587	3.383082	5.420836	8.741379	3.046645	21.744159	22.542099	63.952152	25.966802	7.191379	9.574405	5.572123	3.764222	3.231572	1.480291	6.041941	4.287164	121.459142	29.708907	6.817953	6.544529
0	0	0	0	0	0.653376	0	0	0	0	0	0	0	0.27754	0	0	0	0	0	0	0.174591	0	0	0	0	0	0	0	0	0	0	0	0	0	0	0	0	0	0	0.604178	0	0	0.482362	0	0	0	0	0	0	0
0	0	0	0	0	0	0	0	0.292384	0	0	0	0	0	0	0	0	0	0	0	0	0	0	0	0	0	0	0	0	0	0	0	0	0	0	0	0	0	0	0	0	0	0	0.181528	0	0	0	0	0	0
0	0	0.031271	0.0633849	0.083337	0.0387383	0.045683	0.29243	0.030034	0.0226053	0	0.123919	0	0	0.128789	0.219471	0.066335	0.0728469	0	0	0.090632	0	0.07974	0.101066	0.019722	0.0349654	0.019514	0	0.2679736	1.824291097737	0.048779	0.12556	0	0	0.055642	0.155258	0.131061	0	0	0	1.073528	0.156052	0.015261	0.0330109	0	0	0.031379	0	0.15778	0
0.151949	0	0.039596	0.0370286	0.008489	0.0504095	0.116321	0.137092	0.065726	0.0756074	0.066082	0	0	0.0559123	0	0	0	0	0.105167	0	0.037546	0	0.038118	0.0341654	5.137237	4.72986	1.254445	0.96018	0.0483271	0.138099	0.032758	0	0.030062	0	0.046019	0	0.189406	0.259916	0.035649	0	0.093971	0	0.040071	0.0690742	0.062802	0	0.03129	0	0	0
2.653969	3.054606	2.040141	1.312986	6.605504	7.99305	2.310718	8.48739	2.423971	3.500226	1.715836	2.880441	4.563253	2.995589	5.104487	5.044348	7.210254	22.82466	7.030064	6.0346	6.415585	4.693613	5.856531	5.771365	3.799557	6.593535	5.132664	5.53547	2.8735112	2.9868286	4.794772	4.83976	3.256993	3.98748	7.644307	3.24595	4.135881	2.259193	3.084639	1.80569	3.338992	4.248113	1.911306	1.082467	1.894514	1.651308	10.632412	4.733143	2.691515	0.963686
1.6999	0.542394	2.474885	1.09203	1.080984	2.45751	0.824342	0.875194	1.35747	2.2757	0.980524	0.325381	1.912712	2.18494	1.121552	0.781726	5.819231	4.71088	10.974174	2.726345	2.002486	0	2.01332	1.83519	1.675107	3.44416	4.32485	2.63069	2.93667	3.68389	1.053497	1.457726	2.279161	0.942261	2.480944	0.407651	0.857404	1.479536	11.356401	4.560983	1.044948	0.361172	0.8842	0.342981	1.725716	1.956241	2.304975	1.84425	1.772053	0
0.808281	0	0.266099	1.01705	0.22299	0.643108	0.952794	0.464508	0.534251	0.992827	0.624033	0.276941	0.62688	0.356202	0.533489	1.432516	0.053474	1.08726	0.141815	0.634029	0.863435	0.986804	0.402128	0.546779	0.339884	0.703648	0.680153	0	0.0665614	0.989278	0.569662	1.865141	0.33582	1.092423	0.477897	0.281321	0.209897	0	0.104823	0	1.951967	1.593039	0.208739	0.736563	0.145386	0	0.126703	0	0.08081	0
0.146232	0.308848	2.159997	3.10438	0.551147	0.592038	0.050162	0.0763732	0.057645	0	0.359257	3.011885	0.406568	0.235722	0	0.368528	0.62627	1.54122	0.636995	2.595482	0.620064	2.10707	0.824827	0.791257	0.153755	0	0.325643	1.30858	0	0	4.211141	21.119103	0.264357	0.771522	0.061087	0.777206	0.387689	0	0.342153	0	0.195894	1.265702	0.197917	0.254993	0.520643	4.27484	0.303444	1.110879	0	0
0	0	0.978071	1.40026	0.142028	0	0	0	0	0	0.1077	1.078349	0	0.273144	0	0	0	0.216083	0.065766	0.543736	0.133279	0	0.07829	0.822833	0	0	0	0	0	0.205556	0.124629	1.061453	0	0	0.088067	0.422997	0	0	0	0.553549	0.14728	0.239568	0	0	0	0.676306	0.175495	0.745939	0	0
0	0	0	0	0	0	0.271846	0	0	0	0	0	0	0	0	0	0	0	0	0	0	0	0	0	0	0	0	0	0	0	0	0	0	0	0	0	0	0	0	0	0	0	0	0	0	0	0	0	0	0
0.065907	0	0.047903	0	0.013425	0	0	0	0.021406	0.0264574	0.164115	0	0.070801	0	0	1.064549	0	0.194807	0.041227	0	2.717355	4.603256	0.224401	0.138173	0	0	0	0	0.113385	0	0	0	0.021864	0	0.077902	0.606635	0.095872	0	0	0	0.015704	0.074178	0.092052	0.171204	0	0	0.025966	0	0.144736	0.152158
0.171676	0.039444	0.05139	0	0.081946	0.129843	0	0	0.069182	0.04915	0.10771	0	0.026568	0	0.245803	3.10349	0.083156	0.173713	0.044598	0.021514	8.963491	8.380174	0.107091	0.03047	0	0	0	0	0.1199754	0.431873	0.008181	0	0.092712	0	0.125938	1.115069	0.05763	0.08161	0.008801	0.069299	0.014306	0	0.060999	0.0702273	0	0	0.023657	0	0.249172	0.185812
0	0	0	0	0	0	0	0	0	0	0	0	0	0	0	0	0	0	0	0	0	0	0	0	0	0	0	0	0.870377	0.209142	0	0	0.480876	0	0.346324	0	0	0	0	0	0	0	0	0	0	0	0.487005	0	0.516789	0
0	0	0	0	0	0	0	0	0.119834	0.0562446	0	0	0	0	0	0	0	0	0	0	0	0	0.162286	0	0	0	0	0	0.0451379	0	0	0	0	0	0	0	0	0	0	0	0	0	0	0	0	0	0	0	0	0
0	0	0	0	0	0	0	0	0	0	0	0	0	0	0	0	0	0	0	0	0	0	0	0	0	0	0	0	0	0	0	0	0	0	0	0	0	0	0	0	0	0	0	0	0	0	0	0	0	0
0.107295	0	0	0	0	0	0.028877	0	0	0	0	0	0	0	0	0	0	0	0	0	0.123467	0	0	0	0	0	0	0	0.069997	0	0	0	0.044643	0.097431	0	0	0	0	0.155662	0.099677	0	0	0	0	0.149858	0	0	0	0	0
0.253612	4.074868	0	0.0251796	0.235824	3.0279	0	0	0	0	0.029343	0.159539	0	0	0.106091	0.69648	0	0	0.029451	0	1.078018	0.605806	0.299886	0	0	0	0.198039	0	0	0.0352967	0.854243	0.425979	0.090139	0	0.018413	0	0	0	0.368721	0.256705	0	0	0.035038	0	0.187768	0.287721	0	0	0	0
2.590011	5.906071	0.213069	1.51491	0.79134	6.67679	1.202911	0.720506	0.378822	0.65178	0.363111	0.718404	0.084619	0.384286	0.985293	1.340101	0	0.331323	0	0.606892	2.274247	0	1.095908	0.916468	0.679706	0.48892	0.623435	0.100922	0	0.927167	2.919729	0.570614	0.233418	0	0.072999	0	0.132041	0	1.082732	0	0.864056	0.375164	0.413249	0.134175	0.479298	0.987044	0.316063	0	0	0
0	0.491473	0	0	0	0	0	0	0.135334	0	0	0	0	0	0.151316	0	0	0	0	0	0	0	0	0	0	0	0	0	0	0	0	0	0	0	0	0	0	0	0	0	0	0	0	0	0	0	0	0	0	0
0.161391	0.469885	0.101486	0.212053	0.059945	0.328238	0.272912	0.199646	0.160897	0.21997	0.301362	0.208034	0.033635	0.0154238	0.046022	0.132605	0.070816	0.22291	0.230178	0.437802	0.547205	0.942332	0.20218	0.351753	0.094434	0.246822	0.495249	0.0336021	0.00608778	0.194719	0.340494	0.11195	0.096469	0.151519	0.157611	0.230339	0.05399	0.13799	0.015064	0.187362	0.176438	0.065833	0.114974	0.155449	0.248192	0.49348	0.187206	0.223175	0.018731	0.008355
0.035826	0	0.091471	0	0	0.0862828176	0	0	0.199733	0.0676492995	0.149337	0	0	0	0.084428	0	0.115126	0	0.070584	0.122505	0.228864	0	0	0	0	0	0.026118	0	0	0.189141	0	0.116074	0	0	0.025999	0	0	0	0	0	0	0	0.02167	0	0	0	0.034299	0	0.19608	0
0.473922	0.181086	0.347941	0.123483	0.484896	0.0463962	1.380156	0.302218	0.40146	0.122865	1.055556	0.982872	0.055445	0	0.197309	1.186555	2.435426	3.30278	0.015325	0	0.586035	0.43451	1.195753	0.122893	0.473444	0.768041	0.241624	0.0453881	0.214157	0.183254	0.540006	0	0.154593	0	0.413503	1.707835	0.284837	0.835952	0.374499	0.23396	0.301013	0.968026	0.008617	0.160471	0.011184	0	0.014486	0	0.376415	0.228348
0.03222	0	0	0	0	0.0149662	0	0	0.101204	0.0175404	0.021286	0.094804	0	0	0	0	0.135257	0	0.020539	0	0	0	0.023891	0	0.05261	0	0	0	0.0562889	0.16259	0	0	0.01087	0	0.10976	0	0.122116	0.5296	0.040974	0	0.032918	0	0.096296	0.104898	0	0	0.038244	0.219967	0.015306	0
0	0	0	0	0.570887	0	0	0	0	0	0	0	0	0	0	0	0	0	0	0	0	0	1.09437	0	0	0	0	0	0	0	0	0	0	0	0	0	0	0	0	0	0.363409	0	0.343613	0	0	0	0	0	0	0
0.138439	0	0.007968	0.0156255	0	0.0651211	0.392658	0.134979	0.278696	0.0108723	0.026362	0.087385	0	0.0204086	0.034605	0	0.023362	0.0162613	0	0	0.031927	0	0.016496	0	0.050893	0.102849	0.187594	0.018928	0.0272246	0.0535265	0.014049	0.068196	0	0	0.057519	0	0.033551	0	0	0	0.046466	0.105466	0.01953	0.0431142	0	0	0.012237	0.083524	0.009702	0
0	0	0	0	0	0	0	0	0	0	0	0	0	0	0	0	0	0	0	0	0	0	0	0	0	0	0	0.393947	0	0	0	0	0	0	0	0	0	0	0	0	0	0	0	0	0	0	0	0	0	0
2.665289	0	0.451498	0.597348	8.462797	10.421	5.677408	4.45305	2.544243	2.37721	2.203985	3.218268	0.254817	0.365828	5.078434	22.725199	8.04178	8.37075	0.357346	6.883909	15.434905	16.015586	16.703922	22.161	1.405071	1.88529	6.12338	4.07057	0.413275	0.0894824	0.685996	0.765191	3.423779	5.400666	7.733091	12.1101	4.196207	15.35668	1.298725	8.545433	5.747159	8.383908	6.981518	7.64065	8.690085	11.575682	3.217982	7.714337	0	0
0.246478	11.346817	0.045033	0	0	0.271536	0.676301	0	1.919082	0	1.120579	0	0	0	0	0	0.123111	0.110614	0	0	0.422856	0	1.795883	0	0	0.120874	0	0	0.129202	0	0	0	0	0	0.108485	0.000187	0.098005	0	0.135696	0.515105	0.762175	0.810057	0.100051	0.085137	0	0.031641	0.112367	0	0	0
3.275182	0.542394	4.287074	3.70364	3.139201	5.94411	1.768913	2.54846	3.018757	3.897	4.013102	1.221286	1.683954	1.53714	0	1.571637	2.211292	4.39415	2.347422	1.703965	2.730604	2.941593	8.264832	13.3889	1.701579	3.97803	1.532825	0.737585	1.23781	3.08648	2.69227	1.284629	1.980727	0.947144	2.353689	2.048761	6.188671	0	0.680806	0.581682	3.032021	0.874735	4.205732	2.58767	1.057763	2.232476	5.559248	2.78049	3.304455	0.088736
0.689667	1.190029	0.641894	0.674093	0.043008	0.844615	1.061145	1.03325	0.530808	1.5849	0.757832	0.834824	0.650031	0.288482	0.202359	0	0	0.675511	0.074052	1.208266	1.422611	0.318652	0.902693	2.09177	38.855766	17.6426	2.005018	1.02808	0.223788	0.609572	0.697152	1.437876	0.655648	0.691997	0.92111	1.702784	0	0	0	0	1.461364	1.567939	0.751169	0.654552	0.249216	0.805091	0.513777	0.907465	0.054403	0
0	0	0	0	0	0	0.477624	0.273896	0	0.183655	0	0	0	0	0.84183	0	0	0.267121	0	0	0	0	0	0	0	0	0	0	3.39341	5.30022	0	0	0	0	0.377773	0	0.073286	0	0	0	0.149967	0	0	0.439998	0	0	0	0	13.629988	1.954044
0.082187	0	0.041468	0.204694	0.018925	0.141389	0.230884	0.264387	0.090798	0.13606	0	0	0.175919	0.252953	0	0	0	0.461361	0	0.572411	0.031432	0	0.036355	0.203834	0.272467	0.437456	0.676544	0.883989	0.0559033	0.294375	0.066738	0	0	0	0.092753	0	0.118972	0	0	0	0.048347	0.156966	0.090262	0.386118	0.027281	0.14051	0.064222	0.292482	0.031958	0
1.154393	0	0.406051	1.49993	0.336064	1.01477	2.372427	0.489391	0.484802	0.561821	0.593667	1.790607	0.089129	0.660677	0.129239	0.536813	0.18339	0.857747	0.051635	0.969606	1.482093	0.4508	0.773356	0.775422	1.862251	1.44862	1.561357	0.291582	0.0468627	1.17897	0.62196	0	0.597767	0.304863	0.876444	0.663479	0.749551	0	0.466822	0.803669	1.428181	1.228874	0.708118	1.06618	0.329781	0	0.316082	0.855725	0.172756	0
0.209575	0	0.143782	0.222172	0.063618	0.66795	0.983634	0.674743	1.035144	0.282195	0	0	0.556569	0.162225	0	0	0	0.43521	0	0	0	0.960722	0.13156	0.333664	0.441882	1.19582	1.009633	0	0	0.286198	0	0	0	0	0.350241	0	0	1.457343	0	0	0	0	0	0.388264	0	0.736447	0.108339	0.302764	0.009905	0.010332
0	0	0.073617	0.142056	0.418982	1.16519	0	0.513909	0.371282	0.0887318	0.085198	0.264654	0	0.304918	0.827251	0.589712	0.066403	0	0	0.303446	0.862712	0.374672	0.082971	0.969841	0	0.418404	0.045389	0	0	0.162731	0	0.63103	0	0	0	0	0	0	0	0	0.345009	0.262315	0.044947	0.245864	0.051292	0	0.400508	0.523067	0	0.076543
0.064219	0	0.240983	0	0	0.0903887	0.35193	0.0748722	0.378452	0.415716	0.63565	0.706435	0	0.176318	0	0	0	0	0	0	0	0	0	0	0	0	0.292498	0	0	0.156033	0.089583	0.165613	0.052018	0	0.145302	0	0	0.663816	0	0	0	0.285918	0	0	0	0	0.100524	0	0.384794	0
0	0	0.121123	0.286788	0.249864	0.948692	0.072241	0.155403	0.177424	0.619802	0	1.034432	0	0	0	0	0.251932	0.948079	0.328454	1.545094	0.606219	0.660146	0.201536	0.180435	0.123576	0.218481	1.045643	0	0.235	0.562094	0.244594	1.768766	0.72335	1.034139	0.364194	0.342265	0.852817	0.319653	0.175891	0	0.577056	1.856893	0.659968	1.4159012	0.196607	1.1775	0.375141	1.106644	0	0
0	0	0.11268	0.182895	0.068199	0.0851195	0.061418	0.0409967	0.212022	0.0982972	0.219877	0.368369	0	0	0	0.34824	0.055899	0.190026	0.026008	0	0.229206	0.403871	0.040797	0.146435	0.095663	0.142764	0.095276	0.212216	0	0.0519063	0.137271	0.283986	0.038074	0	0.020396	0.155258	0	0	0	0	0.112352	0.193605	0.058719	0	0	0	0.085989	0.526547	0	0
0	0	0.021941	0.344768	0.062698	0.0715179	0.037217	0.0279423	0.117898	0.299681	0.042073	0.23417	0	0.129174	0.174352	0	0.067771	0.0542375	0.07827	0	0.404868	0	0.237375	0.182742	0.060945	0.159616	0.144844	0.208718	0	0	0	0	0.046358	0.132236	0.028549	0	0.052089	0	0.065141	0	0.106639	0	0.02656	0.141577	0.055189	0	0.077253	0.350017	0	0
12.69506	10.554301	16.116885	16.751248	20.333979	10.814762	21.181683	22.483983	22.198692	12.412909	18.551339	11.42056	34.135431	29.8494609	9.260873	9.408924	29.813983	26.412768	23.751367	14.815826	16.776676	11.247807	24.8965	26.270994	20.785719	25.404749	29.404568	43.020759	0	0	18.442729	15.523167	24.408846	13.562648	18.378332	11.032135	41.363435	41.041839	40.303508	26.006311	29.752898	29.229307	18.25817	18.881312	17.790317	16.083893	27.96225	35.156511	0	0
0	0	0	0	0	0	0	0	0	0	0	0	0	0	0	0	0	0	0	0	0	0	0	0	0	0	0	0	0	1.69293	0	1.618612	0	2.785794	0	0	0	0	0	2.346184	0	0	0	0	0	0	0	0	0.159974	0
2.36711	0	1.590099	3.1664	0.5698	2.35204	2.797771	1.1108	2.728382	3.0001	2.174696	2.729853	0.494077	0.656409	1.590624	0.591913	0	3.65354	2.483161	3.044503	2.99535	0.383312	2.196675	3.1311	2.342241	5.22461	4.423974	1.12171	0.0495624	0.430774	2.571095	0.515295	0.694137	0.248029	2.246407	0	1.391834	1.564295	0	0.776552	6.318673	3.090557	2.585089	2.66331	1.466772	0.837867	1.915108	1.667989	0.300322	0.256152
0	0	0.133423	0	0	0.0775768	0.072439	0	0	0	0	0.51034	0	0	0	0	0	0	0.253172	0	0	0	0	0	0.087456	0.152394	0	0	0.296052	0.72767	0	0	0	0	0	0	0.065025	0	0	0	0	0	0.055564	0	0	0	0	0	0.129376	0
0.041987	2.382639	0.660583	1.210527	0.605906	1.13889	0.247663	0.1947726	0.454181	1.392915	0.247277	0.540084	0.551611	0.605426	1.0776	0.589543	0.528984	0.688035	0.369761	0.883215	0.184235	0.426656	0.650042	0.791608	0.433938	0.212187	0.31142	0.379585	0.253731	0.233656	1.064853	0.385141	0.185867	0.390111	0.350554	0.560262	0.303624	1.08632	0.133027	0.218601	2.226785	1.514601	0.361621	0.252881	0.048254	0.319834	0.739265	0.344536	0.06536	0
0	0	0	0.105413	1.12394	1.606721	0	0.129649	0.250241	0.711395	0	2.911272	0.52234	0	0.295064	1.311137	0	2.468141	0.809386	1.202855	0.202156	0.123788	0	0.453233	0	1.131105	0	2.106112	0.384628	0.14262	0.114681	0	0.046422	0	0.095906	0.861059	0	0	0.057134	0	0.410955	3.5569	0	0.598378	0.092221	0	0.267111	1.032011	0	0
0.731187	1.109943	2.792654	2.24114	0.593982	0.423854	1.174088	0.680158	1.889478	1.56154	2.609477	1.063276	0.342853	1.25164	0	0	0.414713	0.239513	1.712845	0.993735	0.895356	0.279168	0.719051	0.687786	2.151836	1.45724	1.132427	0.471233	0.104175	0.325036	6.583788	2.026153	0.458008	0.295308	1.155766	1.872456	0.456353	0.571507	0.192246	0.673868	0.402338	0	1.201961	0.542073	0.281453	0.178645	0.771191	0.517548	2.642485	0.096324
0	0	0	0.0614868	0.066817	0	0	0	0	0	0.065137	0	0	0	0	0	0.155905	0	34.928918	2.972412	0	0	0	0	0	0.0808662	0	0	0	0.0639502	4.294325	1.190798	0.031971	0	0	0	0	0	0	0	0.051008	0	0	0	0	0.348659	0	0	0	0
0.338015	0	0	0	0	0.699265	0	0	0	0	0.207915	0	0	0	0	0	0.310015	0	0	0	0	0	0	0	0.237363	0	0	0	0	0	2.81595	1.722152	0	0	0	0	0.354501	0	0	0	0	0	0	0.46745	0	0	0.182471	0	0	0
2.362218	0	0.331563	0.204843	0.706517	2.24454	5.060516	4.82972	0.583335	0	0.234548	0	0	0.185887	0.481245	3.413039	0	0.598146	1.676596	1.928458	5.35708	8.396181	0.785021	0	3.924676	4.77396	22.786678	7.09267	2.2916	0.149446	0.963214	0.87612	1.639218	0.431129	1.618275	0	0.891186	0	0.0455	0	0.45608	0	0.804035	0.130549	0.084366	0.651992	2.031997	0.273995	3.762329	0
0	0	0	0.142252	0	0.264706	0	0	0.137255	0.301309	0.670634	0	0	0.268227	0	0	0	0.458944	0.143431	0	0.168486	0	0.375194	0.185729	0	0.231525	0.226989	0	0.0992758	0	0	0.326282	0.35258	0	0.319449	0	0	0	0.371875	0	0	0	0.079959	0.355667	0.096672	0.376017	0.149474	0	0	0
0	0	0	0	0	0	0	0	0.039131	0.0324494	0	0.480372	0	0	0.108236	0	0	0	0	0.193031	0.048995	0	0	0	0.06086	0.051237	0.030491	0	0	0	0	0.183434	0	0.291623	0.08505	0.479645	0.066603	0	0.090142	0.332965	0	0	0.021898	0	0	0	0	0.181067	0	0
3.014141	2.466332	0.46043	0.825633	1.569991	1.8457	0.733778	1.55662	1.096229	0.624387	1.171368	0.854895	1.304308	2.035	0.618877	6.430005	1.955545	3.08691	4.611524	5.420194	5.206801	8.667102	0.827711	3.78548	1.001355	4.17426	1.170435	1.348	2.18646	1.12509	1.835045	1.311454	6.876422	2.97428	3.38041	2.041776	1.354882	0.729464	0.188621	0	0.42969	0.701672	0.427681	1.02855	1.300863	0.99347	2.033498	1.184644	3.497229	0
0.103883	0	0.021666	0	0	0	0	0	0.106986	0.0343459	0	0	0	0.379235	0	0	0	0	0	0	0.038855	0.119726	0	0	0.068138	0	0.024646	0	0	0.0538433	0	0	0	0	0	0	0	0.300648	0	0	0	0	0	0.0563085	0	0.077022	0	0	0	0
0	0	0	0	0	0	0	0	0	0	0	0	0	0	0	0	0	0	0	0	0	0	0	0	0	0	0	0	0.391201	0.498891	0	0	0	0	0	1.892665	0	0	0	0	0	0	0	0	0	0	0	0	0	0
0	0	0	0	0	0	0	0	0	0	0	0	0	0	0	0	0	0	0	0	0	0	0	0	0	0	0	0	0	0	0	0	0	0	0.064235	0	0	0	0	0	0	0	0	0	0	0	0	0	0	0
0.248487	10.129571	0.142951	0.264941	0.739293	3.75651	0.310197	0.1459013	0.059975	0.476409	0.255859	0	0	0.538925	0	1.035113	0.056353	0.742718	0.181521	0.17879	0.266744	0.296954	0.225217	0.494011	0.247085	0.3812423	21.100167	20.33662	0	0.133616	0.245844	0.219075	0.092513	0.255707	0.924299	7.184456	0	0.507785	0.485362	1.180102	0.336269	0.296182	0.22809	0.329986	1.273901	1.496151	0.111555	0	0.07254	0
0.454395	0	0	0	0.073408	0.0968749	0	0.244001	0	0	0	0	0	0	0	0	0	1.62705	0	0	0	0	0	0	0	0	9.04511	2.14669	0.14911	1.10282	0	0	0	0	0.884461	0	0	0	0.429094	0	0.089426	0	0.113526	0	0.070735	0	0	0.560675	0	0
0.182226	0	0	0	0	0	0	0	0.071289	0	0	0	0	0	0	0	0	0	0.085192	0	0	0	0	0	0	0	0	0	0	0	0.067865	0	0	0	0.059525	0	0	0	0	0	0	0	0	0	0	0	0	0	0.312549	0
0	0	0	0.108702	0.5995	0.0986908	0	0	0	0	0	0	0	0.999144	0	0	0	0.172104	0.789524	0.309091	0	0	0	0	0	0	0	0	0.379278	1.76715	0	0	0.680096	0	0.082081	0	0	0	0	0	0	0.38369	0.154895	1.66403	0	0	0.112693	0	0.79213	0.155062
1.327223	0.811521	0.543796	1.77355	0.640269	4.91814	3.290031	0.839006	0.304517	1.752518	0.746529	1.965805	0.228803	0.880647	0.220168	0.69754	1.334568	2.494172	3.457091	2.857551	1.242606	0.667269	0.615764	2.01229	2.012472	2.66872	7.748834	3.86189	1.0387616	2.09986	3.917246	4.215838	2.177696	3.097758	0.224658	0.120398	0.461001	0.684546	0.422868	2.085061	1.638379	1.004701	2.796133	2.170397	1.781053	5.688456	2.323982	4.212158	1.505964	0.062445
0	0	0	0	0	0	0	0	0.1875	0	0	0	0	0	0	0	0	0	0	0	0	0	0	0	0	0	0	0	0	0	0	0	0	0	0	0	0	0	0	0	0	0	0.077044	0.253117	0	0	0	0	0	0
0	1e-06	0.28951	0.0736245	0	0	0	0	0	0.277858	0.131008	0	0	0	0	0	0	0	0	0	0.083858	0.408805	0	0	0	0	0	0	0	0.327297	0	0.164703	0.062486	0	0	0	0	0	0	0	0	0	0	0.0823277	0	0	0	0	0	0
0	0	0	0	0	0	0	0	0	0	0	0	0	0	0	0	0.04351	0	0	0	0	0	0	0	0	0	0.046381	0	0	0	0	0	0	0	0	0	0	0	0	0	0	0	0	0	0	0	0	0	0	0
0.155108	0.104657	0.20395	0.303406	0.068938	0.206484	0.345534	0.182342	0.193503	0.205189	0.082798	0.159253	0.052678	0.0978924	0.064936	0.134388	0.050315	0.248511	0.262671	0.442523	0.320009	0.186437	0.260451	0.264611	0.372811	0.609313	0.817831	0.20322	0.0615782	0.435737	0.161336	0.17766	0.118703	0.317508	0.177026	0.369595	0.145766	0.095424	0.031838	0.082473	0.32969	0.290663	0.219353	0.206843	0.143965	0.177768	0.124546	0.311954	0.117646	0.00696
0.060347	0	0.815845	0.300585	0.067868	0.180672	0.27048	0.378484	2.280548	0.206397	0.229786	0.708782	0	0.729968	0	0.324873	0	0	0.207715	0.598691	0.810841	1.251467	1.153862	0.741003	0.495548	1.5435	0.942792	1.13342	0.418391	0	0.252033	0	0.06096	0	0.150808	1.445308	0	0	0	0	1.250667	1.110683	0.592608	0.348362	0.145429	0.321571	0.308961	0.272761	0.270101	0
0.047015	0	0	0.0103809	0.015713	0.0728531	0.031374	0.0257773	0.074339	0.0560276	0.025682	0	0	0	0	0	0.023385	0.0264675	0.034538	0.064556	0.028225	0	0.044735	0.0579679	0.035612	0.164697	0.116492	0.0101535	0.0105873	0.0535685	0.034474	0	0.195407	0.039355	0.012009	0	0.015522	0	0	0	0.013464	0	0.014147	0	0.037368	0.038901	0.008703	0	0.045392	0.018646
0	0	0.051412	0	0	0	0	0	0	0	0	0	0	0	0	0	0.389427	0	0	0	0	0	0	0	0	0	0	0	0	0	0	0	0	0	0	0	0	0	0	0	0	0	0	0	0	0	0	0	0	0
0	0	0	0	0	0	0	0	0	0	0	0	0	0	0	0	0	0	0	0	0.105134	0	0	0	0	0	0	0	0	0	0	0	0	0	0	0	0	0	0	0	0	0	0	0	0	0	0	0	0	0
0	0	0	0	0	0	0	0	0	0	0	0	0	0	0	0	0	0	0	0	0	0	0	0	0	0	0	0	0	0	0	0	0	0	0	0	0	0	0	0.126871	0	0	0	0	0	0	0	0	0	0
0	0	0	0	0	0	0	0	0	0	0	0	0	0	0	0	0.374219	0	0	0	0	0	0	0	0	0	0	0	0	0	0	0	0	0	0	0	0	0	0	0.533445	0	0	0	0	0	0	0	0	0	0
0	0.326659	0	0	0.14195	0	0	0	0.126268	0	0	0	0	0	0.26313	1.789408	0.099462	0	0.142142	0	1.557183	3.251193	0	0	0	0	0	0	0	0	0	0	0.393557	0	0	0	0	0	0	0	0	0	0	0	0.10541	0	0	0	0	0
0	0	0	0	0	0	0	0	0.589183	0	0	0	0	0	0	0	0	0.195015	0	0	0.288546	0	0	0	0	0	0	0	0	0	0	0	0	0	0	0	0	0	0	0	0	0	0	0	0	0	0	0	0	0
0.207052	0	0.891516	2.20282	0.248069	1.2647	2.203382	1.32963	0.488373	0.54315	0.595629	0.902086	0	0	0.760363	0.441445	0	0.822444	0.838298	2.643083	0	0.556208	1.566599	1.3435	0.737774	1.66698	2.292119	0.481452	0	1.27352	0.877914	1.045586	0.483166	1.026959	1.364995	0	0.890595	0.662198	0.540711	0.63951	3.625882	1.963067	0.588336	1.68011	0.105664	0.803019	1.067319	0.684213	0.15782	0
0.103694	0	0.067184	0	0	0.0432898	1.259416	1.51646	0.035299	0.0173924	0.056419	0.032054	0.063475	0.0834999	0.072876	0	0.036071	0	0.067014	0	0	0.000572	0	0	1.627375	2.92349	3.356833	0.473596	0.0382895	0	0.119328	0.000105	0.1046	0	0.251493	0.038466	0.139328	0	0.003099	0	0	0	0.021252	0	0	0.001673	0.069308	0.010452	0.098088	0
0	0	0	0	0	0	0	0	0	0	0	0	0	0	0	0	0.142416	0	0	0	0	0	0	0	0	0	0	0	0	0	0	0	0	0	0	0	0	0	0	0	0	0	0	0	0	0	0	0	0	0
0	0	0.003737	0.0104791	0	0.0129291	0.007826	0.0167851	0.082632	0.0292334	0	0.016148	0	0.0100066	0.035357	0	0.16777	0.00782118	0	0	0.073048	0.039226	0	0	0.018784	0.0171475	0.033693	0	0.00809592	0.0258854	0.008078	0	0.01188	0	0.003882	0	0	0	0	0	0.023749	0	0.007982	0.0154932	0	0	0.00538	0	0.008626	0
0.537774	0.356743	0.062778	0	0.502686	1.01737	0.432412	0.414244	0.5523	0.336115	0.645353	0	0.504017	0	0	0	0.331824	0.0823763	3.569433	1.020636	0.605153	0	2.107533	0.764071	1.0174	0.93541	1.475001	0.44437	0.258904	0.0691806	0	0	0.125384	0	1.390458	0.816698	0.188217	0	0	0.251401	1.014565	0.752921	0.094835	0	0.07772	0.181865	0.165842	0	0.453193	0.087401
0	0	0	0	0.46937	0	0	0	0	0	0	0	0	0	0.433993	2.382403	0	0	0	0	2.073977	0.731627	0	0	0	0	0	0	0	0	0	0	0.102797	0	0	0	0	0	0	0	0	0	0	0	0	0	0	0	0.2736	0
0.107562	0	0.115801	0.257438	0.487729	2.82492	0.385221	0	0	0.281691	0	0	0	0	0	0.451958	0	0.561228	1.414579	0.478582	1.344535	1.429239	2.185111	1.53544	0.203693	0	0.051506	0	0	0	0.232937	0	0.457376	0.287131	0.537764	0.523198	0	0	0	0	0	0.248732	0.051571	0.244573	0	0	0	0	0	0
0	0	0	0	0.170983	0	0	0	0.009448	0.026569	0	0	0	0	0	0	0	0	0	0	0	0	0	0	0	0	0	0	0	0	0	0	0	0	0	0.4676	0	0	0	0	0	0	0	0	0	0	0	0	0	0
0	0	0	0	0	0	0	0	0	0	0	0	0	0	0	0	0	0	0	0	0	0	0.432427	0	0	0	0	0	0.0918866	2.467042	0	0	0	0	0	0	0.15046	0	0	0	0	0	0	0	0	0	0.170828	0.334546	0	0
0	0	0	0	0	0	0	0	0	0	0	0	0	0.0740013	0	0	0.207159	3.64176	0	0	0.032425	0	9.205576	12.426	0	0.0261464	0	0	0	0	0	0	0	0	0.285617	0.266951	0	0	0	0	0.183091	1.120452	0	0	0	0.085489	0.019148	0	0	0
1.593811	0	0.049645	0.152582	0	0.0253586	0	0	0.081288	0.0594138	0.034864	0.165097	6.420184	8.26988	0	0	0.632782	0.884731	0.360885	0.594637	0	0	3.452585	10.2152	0.279393	0.377278	0.014089	0.0226564	3.71969	3.68634	0.031921	0	0.683888	0.139933	5.237362	6.210308	0.230312	0	1.340129	0.554768	0.139557	0	0.216237	0.0564695	0.140963	1.150885	0.166715	0.123272	0.705377	0.83052
0.032448	0	0.056665	0.166511	0	0	0.045283	0	0.09967	0.150618	0	0	0.104102	0.631273	0	0	1.146039	2.46993	1.346422	0.225609	0	0	1.17316	4.31024	1.416728	3.15153	0.538514	0.170255	0.768246	0.84017	0	0	0.114593	0	4.589744	1.356873	0.209936	0.93121	0.562838	0	0.135212	0	0.149536	0.0709486	0.140083	0.141408	0.051214	0.251411	0.409346	0
0	0	0	0	0.071252	0	0	0	0	0	0	0	0	0	0	0	0	0	0	0	0	0	0	0	0	0	0	0	0.560736	0.548166	0	0	0	0	0	0	2.202628	2.175139	0	0	0	0	0	0	0	0	0	0.402322	0	0
0.188306	0	0.028112	0	0	0	0	0	0.2596	0.114676	0	0	0	0	0	0.465867	0	0.0865974	0.063245	0	0	0.171091	0	0.0665444	0.033234	0.0885249	0	0.264372	0	0	0	0	0	0.151388	0.037461	0	0.03204	0	0	0	0.083358	0	0	0.0863795	0.188561	0	0	0	0	0
2.71171	0	0.771041	1.35558	2.088581	0	0	0.449728	0.677421	2.57996	0	0	0	0	0	0.402884	0	0	0	0	0	0	0	2.31862	0	0.858006	0.448458	0	0	0	0	0	0.283597	0	0.525316	0	0	0	0	0	1.52287	0.60279	0.34401	0	0	0	0	0	0	0
1.976078	0.950848	1.37517	1.6464137	1.273856	4.674704	3.836373	1.6821712	2.722954	2.5003103	1.131529	2.115075	0.298317	0.3901787	0.453271	2.10429	4.393167	3.957575	0.864591	3.015613	5.694785	4.973145	2.424471	3.6660559	1.674628	2.369054	3.577529	1.402	0.5171174	4.4222047494566	1.111244	2.395212	0.94843	2.153152	3.060131	8.608142	2.912108	6.085386	0.627208	0.904524	1.338464	0.935587	2.646971	6.4254188	0.879876	1.839288	1.377324	2.572762	0.049	0.197362
0.19292	0	0.034663	0.272789	0	0.259607	0.544024	0.392672	0.235374	0.060312	0	0	0.232387	0.218701	0	0.163075	0.048491	1.10465	0	0.103486	0.575946	0	0.064256	0.215434	0.33369	0.667862	0.968106	0.703276	0.0470036	0.646755	0.287908	0	0.134469	0	0.17501	0.618727	3.508436	5.670368	0	0	0.53661	0	0.18882	0.22385	0.088955	0	0.189334	0.381555	0	0.055706
0.044314	0	0.04807	0	0	0	0	0	0.171429	0.460365	0	0	0	0	0	0	0.291711	0	0	0	0	0	0	0	0	0	0.066359	0	0	0.098478	0	0	0	0	0	0	0.053305	0	0	0	0.132254	0	0.176056	0.096394	0	0	0	0.234701	0	0
0.797821	0.332622	0.103947	0	0	0.382156	0.811573	0	0.719401	0.368626	0	0	0	0.83262	0	0.189506	0.090866	0.179068	0.231903	0	0.457527	0.307697	0.134967	0.314559	0.061711	0.355759	0.064365	0	0.0789471	0.671918	0.172043	0.0213	0.540805	0	1.086347	0.310048	0.288103	0	0.368978	0	0.442159	0.285032	0.239892	0.589833	0	0.190249	0.237203	0	0.621015	0
0.774774	0	0	0	0	0	0	0	0	0	0	0	0	0.692777	0	0.417764	0	0	0	0	0	0	0.439882	0	0	0	0	0	0	0.901818	0	0	0	0	1.477452	1.171196	0	0	0	0	0	0	0	0	0	0	0	0	0	0
0	0	0	0	0	0	0	0	0	0	0	0	0	0	0	0	0	0	0	0	0	0	0	0	0	0	0	0	0	0	0	0	0	0	0	0	0	0	0	0	0	0	0	0	0	0	0	0	0	0
0	0	0	0.0741776	0	0.152949	0	0	0	0	0	0	0	0	0	0	0	0	0	0	0.086843	0	0.093816	0.0709327	0	0	0.044771	0	0	0	0	0	0	0	0	0	0.04117	0	0	0	0	0	0	0	0	0	0	0	0	0
0	0	0	0	0	0.0911221	0	0	0	0	0	0	0	0	0	0	0	0	0	0	0	0	0	0	0	0	0	0	0	0	0	0	0	0	0	0	0	0	0	0	0	0	0	0	0	0	0	0	0	0
0.182414	0	0.670584	0.564027	0.190463	0.184807	0	0.0517889	0.439318	0.283574	0.138045	0	0	0	0.47113	0	0	0	0.073306	0.543252	0	0	0	0	0	0	0	0	1.87485	0.214858	9.371384	2.169388	0.30656	0	0.345108	0	0.035733	0	0.096107	0	0.105163	0.286517	0.374981	0	0	0	0.065458	0	0.399607	0
0.029132	0	0	0	0.072583	0	0	0	0.108223	0	0	0	0	0	0	0	0	0	0	0	0	0	0.066845	0.0619381	0	0	0	0	0	0.211573	0	0	1.028463	0.755367	0	0	0	0	0	0	0	0	0	0.578054	0.077951	0.513067	0	0	0	0
0.006348	0	0.005498	0.00526611	0.008501	0.0101949	0.003855	0.0128743	0.009139	0.0124466	0.00907	0	0.059038	0.0148022	0	0	0.03134	0.0178916	0	0.040799	0.010186	0	0.010826	0.00888066	0.010113	0.0245107	0.0234	0	0	0.054744	0.004617	0	0.006067	0.029761	0.006359	0.115204	0.017145	0	0	0	0	0.104538	0.00809	0.0345051	0.00701	0.095091	0	0.050453	0	0
0.013311	0	0.015683	0	0	0.0416122	0	0.0182454	0.236092	0	0	0	0	0	0	0	0	0	0	0	0.054286	0	0.028919	0	0	0	0	0	0	0.0321385	0	0	0.030376	0.093597	0	0	0	0	0	0	0	0	0.016674	0	0	0.124191	0	0	0	0
0	0	0	0	0	0.432024	0	0	0	0	0	0	0	0	0	0	0	0	0	0	0	0	0	0	0	0	0.298091	0	0	0	0	0.412155	0	0	0	0	0	0	0	0	0	0	0	0.609751	0	0	0	0	0	0
0.207917	0.249045	0.283061	0.614868	0.320649	1.90721	0.468327	0.363075	0.212347	0.446391	0.25651	0.876888	0.015768	0.161222	0.239976	1.008741	0.258266	3.22512	0.261871	0.32621	0.540026	0.434407	1.455717	1.61552	0.419044	0.525607	0.658383	0.294283	0.0415965	0.18495	0.134776	0.380232	0.216107	0.364074	0.108189	0.363775	0.213078	0.278651	0.041281	0.244321	0.393172	0.917059	0.357386	0.160235	0.103749	1.025285	0.310106	0.461923	0.026823	0
0.20015	0	0.327914	0.720152	0	0.328337	1.601949	0.564011	0.700002	1.52887	0	0	0.618595	0.740107	0	0	0.272599	0	0	0	0.803119	0	0.895199	2.34893	0.448353	1.62068	0.608622	2.0328	0	0.456922	0.30804	1.030942	0	0	0.762556	0	0	1.194543	0.653412	0	0	0	0	0	0.4178	0	0.361504	0	0.297444	0
0.738266	0.630847	0.413592	0.574194	0.210779	0.794111	0.122147	0.603644	0.481099	0.915208	0.077907	0	0	0	0.486527	0	0.129212	0	0.87606	0.774231	0.832623	0.73163	0.460075	0.468922	1.51053	1.28841	0.979016	0	0.0581285	0.354858	0.506284	0.748409	0.195637	0.20888	0.418051	0.268224	0.281978	1.044943	0	0.259421	0.717053	0.876856	0.042888	0.331226	0.050202	0.286056	0.36752	0.163669	0.438492	0
2.46143	5.980726	1.569535	4.004299	1.26191	4.58339	5.057325	2.9954179	4.200484	3.722987	2.910344	10.999476	0.94773	1.477785	1.648707	9.142653	0.994433	5.497007	1.404344	6.28025	7.177051	8.643355	5.155806	7.245869	4.318335	7.24142	9.818094	1.4095586	0.873684	7.142009	2.677421	8.662428	1.892567	10.126647	3.494973	8.706909	1.055108	7.848844	0.149379	5.029556	3.128387	5.287045	1.606461	0.644358	1.41107	9.39398	2.123683	5.391043	1.281185	0.064089
0	0	0.076686	0	0	0	0	0	0	0	0	0	0	0	0	0	0	0	0	0	0	0	0	0.174884	0	0	0	0	0	0.2405174	0.27117	0	0	0	0	0.618614	0	0	0	0	0	0	0.050328	1.476589	0	0	0	0	0	0
0	0	0	0	0	0	0	0	0	0	0	0	0	0	0	0	0	0.263355	0	0	0	0	0	0	0	0	0	0	0	0	0	0	0	0	0	0	0	0	0	0	0	0	0	0.0985818	0	0	0.058829	0	0	0
0	0	0.124286	0	0.660707	0	0	0	2.366202	0.882122	0	0	0	0	0	0	0	0	0	0	0.349182	0	4.252196	0.289775	0	0	0	0	0	0	0	0	0	0	0	0	0	0	0	0	0.253812	0.639484	0	0	0	0	0	0	0	0
94.390669	122.676859	34.361217	43.2809	73.188255	223.806027	42.24223	145.308	12.139701	301.665	0.61088	32.932413	293.120232	74.4209	166.105185	212.880021	190.77665	277.426149	98.418907	206.132345	217.989724	114.024876	46.249172	70.66025	86.933159	83.3321	0	336.563	470.991	174.35	418.45769	250.612097	188.775491	161.779036	64.085199	67.817157	142.867995	0	104.3018	225.118602	16.080703	13.293114	72.779533	338.827	45.435266	199.476317	12.876973	174.432673	192.854249	2092.333045
0	0	0.047435	0	0	0	0	0	0	0.0405042	0.044771	0	0	0	0	0	0	0	0	0	0	0	0	0	0	0	0	0	0	0	0	0	0	0	0	0	0	0	0	0	0.036769	0	0	0	0	0	0	0	0	0
0.019607	0.415271	0.124095	0.0917139	0.140294	0	0.067359	0.134676	0.029143	0.155592	0.234376	0	0	0	0.183434	0	0	0.415865	0	0	0.404428	0	0.095939	0.382724	0	0.152374	0.147083	0.0348529	0.154089	0	0.068055	0	0.391789	0	0.259651	0.361937	0.341659	0	0	0	0.228121	0.325915	0.22389	0.365168	0.131708	0.566272	0	0.118088	0	0
3.016278	0.342933	1.300196	2.06129	0.723037	1.70931	3.885414	1.8788	0.704038	0.789	1.17882	2.930267	1.074917	0.940536	0.654823	1.183686	0.470736	0.76868	1.201292	0.65024	2.715876	2.355703	1.153201	0.216798	2.666802	5.36427	4.403847	1.54699	0.651809	1.20244	2.94676	2.176618	1.074774	0.482712	3.484878	2.098797	0.538234	0.925297	0	0	2.037543	1.099829	0.991542	1.18952	0.936195	1.810628	1.14569	0.728794	0.601905	0
2.262829	0.674857	2.694344	1.90107	1.50681	1.25264	0.129432	0.0457999	3.823939	5.75128	2.555202	1.377657	0	0.104	0.376258	0.458776	0.958596	1.0133	0.934597	0	1.877708	0	1.497935	1.57354	0.790909	0.479704	1.643649	0	3.35421	1.3337	12.544148	2.62319	1.894634	2.931913	3.676071	1.957104	1.731179	0.706244	1.569356	1.468825	1.218773	1.851563	1.436561	1.69452	2.95816	1.582027	1.752943	1.071488	1.497401	0
0	0	0	0.030161	0	0	0	0	0.026621	0.0218491	0	0	0	0	0	0	0	0	0	0	0	0	0	0.0503321	0	0	0.037234	0	0	0	0	0	0	0	0.055424	1.086804	0	0	0	0.256705	0	0	0	0	0	0	0	0	0	0
0	0	0	0	0	0	0	0	0.02362	0	0	0	0	0	0.06046	0	0	0	0	0	0	0	0	0	0	0	0	0	0	0	0	0	0	0	0	0	0	0	0	0	0	0	0	0	0	0	0	0	0	0
0.030124	0	0.411946	0.4599305	0.635404	0.70605	2.810724	1.237461	0.476368	1.146562	0.662234	0.431319	1.900443	0	0.474573	1.509135	0.219757	0.594825	2.128084	5.551757	1.547251	0	1.275545	1.508376	3.424355	5.32152	0.202991	0.226887	0.685135785	0.233637	1.37538	0	0.144228	0.054888	0.679291	0.476134	0.182883	0	0.221841	0.326395	1.738276	1.921112	0.849366	0.393736	0.404686	1.299307	0.408331	0.631696	0.156418	0
0.320831	0.25825	0.83729	1.76014	1.0663	0.733976	0.419888	0.326357	1.018135	1.69162	0.732209	0.60441	0.311447	0.193334	0.288722	0.922538	0.741395	1.55602	0.699299	1.304486	1.142072	0.562832	3.939065	3.76365	0.548689	1.62414	0.551454	0.434569	0.0352234	0.158447	0.769834	0.764246	0.633169	0.497852	0.392441	0.482023	0.963654	1.443802	0.080099	0.045976	1.569395	1.429236	0.842565	0.575096	0.439368	0.796789	1.100019	1.438729	0.184501	0
0.043828	0	0.074409	0	0.166528	0.118566	0	0	0	0	0	0	0	0	0	0.226041	0	0	0	0	0.184625	0	0	0	0	0	0	0	0.335247	0.220313	0	0	0.602514	0	0	0	0	0	0	0	0.131249	0.522674	0.863519	12.1302	0	0	0.164937	0	0	0
0.469241	0.410461	0.2168	0.326234	1.656942	6.71251	0	0	0.514287	0.822588	0.277	0	0	0	0	0	0	0	0	0	5.460808	4.523727	0	0	0.77143	0.951765	0.29514	0.0962876	2.39672	3.95233	0	0	15.940156	20.690248	3.079051	2.700738	0.135816	0.594114	0	0	0.727399	0.322183	10.512017	32.3054	0	0.561796	0.279617	2.80024	0.465704	0.230344
0	0	0	0	0.121988	2.07674	0	0	0.17366	0.406689	0.051966	0	0	0	0	0	0	0	0	0	1.355744	6.466586	0	0	0	0	0.178118	0	0	0.090468	0	0	0.063868	1.323025	0	0	0	1.247623	0	0	0	0	0.291959	0.73378	0	0	0.267631	3.325272	0	0
0.064927	0	0.094034	0	0.42891	4.96628	0.043766	0	0	0	0	0	0	0.0887971	0	0	0.107122	0	0	0	1.036484	3.707521	0	0	0.054539	0.0682114	2.571221	1.89996	0.0402077	0.458374	0.06988	0.431979	0.079002	0.581156	0.189372	0.303231	0.159271	0	0	0	0.116288	0	0.062623	0.225866	0	0	0.097161	1.089603	0.144004	0.048707
0	0.587344	0	0	1.977755	10.0158	0	0	0.003944	0	0	0	0	0	0.285603	0	0	0	0	0	0.622899	4.51563	0	0	0	0	9.610855	1.41001	0	4.28057	0	0	0	0	0	0	0	0	0.071687	0	0	0	0.278801	4.5429	0	0	0	0.821964	0.266329	0
1.48191	3.824075	1.150097	1.498047	2.650422	1.2986255	26.55896	13.289437	1.892465	0.71163	0.988264	1.134051	0	1.15426	0	1.111788	0	4.3026	0.234665	0.464718	7.413405	0.679368	6.895453	11.5309623	4.153856	3.86103	5.329327	0	0.183426	2.61889	1.442773	0	0.894782	0.648222	0.863577	0.623466	3.750826	2.052596	0	0	4.258763	0	1.045604	0.322021	0.442864	0	3.587378	0	0.295544	0
0.017682	0.199481	0	0.0615948	0	0.0519889	0.022613	0.0221351	0	0.0307731	0	0	0	0	0	0	0	0.0470025	0	0	0.0324	0	0.10233	0	0.0925	0	0.021303	0	3.48318	17.881	0.049553	0.191847	0	0	0.022064	0	0	0	0	0	0.023176	0	0	0.0501954	0.048457	0.175571	0.030396	0	0	0
0	0	0	0	0.165624	0	0	0	0	0	0	0	0	0	0	0	0	0	0	0	0	0	0	0	0	0	0	0	0	0	0	0	0	0	0	0	0	0	0	0	0	0	0	0	0	0	0.208158	0	0	0
0.615503	0.330153	1.468329	1.655498	1.255174	3.85192	8.246885	9.62696	1.844601	2.145405	0.520191	1.276263	1.000164	2.998518	2.551025	9.924109	1.950597	8.98665	1.108099	1.311605	5.323952	3.917328	4.072707	5.88975	0.039142	0	0	0	0	0	1.375272	2.677307	0.451577	0	8.393306	5.887905	2.223827	2.835919	0.109239	0	2.244897	0.801379	1.487498	1.254861	0	0	2.039311	2.020446	0	0
0.230942	0	0	0	0	0	0	0	0.411766	0	0	0	0	0.868821	0	0	0	0	0	0	0.463338	0	0	0	0	0	0.730346	0	0	0	0	0	0	0.823418	0	0	0	0	0	0	0	0	0	0	0	0	0	0	0.338449	0
0	0	0	0	0	0	0	0	0.394383	0	0	0	0	0	0	0	0	0	0	0	0	0	0	0	0	0	0	0	0	0	2.569504	0	0	0	0	0	0	0	0	0	0	0	0	0	0	0	0	0	0	0
0.006714	0	0.041865	0.830828	0.048532	0.0349085	0.008938	0.0373684	0.00816	0.0758812	0.740389	0.136029	0	0.0106936	0	0.039335	0.013717	0.0835902	0	0	0.036616	0	0	0	0.235138	0.706322	0	0	0	0	9.084971	3.727064	0	0	0	0	0	0	0	0	0.026789	0	0.008082	0	0	0	0	0	0	0
0	0	0	0	0	0	0	0	0	0	0	0	0	0	0	0	0	0	0	0	0	0	0	0	0	0	0	0	0	0	0.786192	0	0	0	0	0	0	0	0	0	0	0	0	0	0	0	0	0	0	0
0	0	0.087403	0.521172	0	0	0.01184	0	0	0	0.372834	0.254076	0	0	0	0	0	0	0	0	0	0	0	0	0	0	0	0	0	0	3.653775	0.283093	0	0	0	0	0	0	0	0	0	0	0	0	0	0	0	0	0	0
0	0	0	0	0	0	0	0	0	0	0	0	0	0	0	0	0	0	0	0	0	0	0	0	0	0	0	0	0	0	0.059767	0	0	0	0	0	0	0	0	0	0	0	0	0	0	0	0	0	0	0
0	0	0	0	0	0.108916	0	0	0	0	0	0	0	0	0	0	0	0	0	0	0	0	0	0.309316	0	0	0	0	1.10226	1.9176	0	0	0	0	0	0	0	0	0	0	0	0	0	0	0.166134	0.504122	0.132837	0	1.884114	0.458353
0.646057	0.304725	0.520025	0.561605	0.338173	1.21739	0.539891	0.390995	0.681647	0.895137	0.806068	0.686935	0.099738	0.469667	0.299896	1.034139	0.494176	0.776695	0.303928	0.554135	1.462197	0.930989	0.978901	1.08834	0.441849	0.835887	1.265718	0.759815	0.12323	0.34367	0.652631	0.740985	0.327595	0.748041	0.786869	0.608856	0.67093	0.34523	0.579246	0.652725	0.635126	0.49787	0.45402	0.313115	0.801945	1.162143	0.441354	0.580645	0.136009	0
0.130632	0.081488	0.1988	0.810609	0.067138	0.131819	0.195491	0.14724	0.086432	0.07886628	0.073151	0.05914	0.014326	0.0401956	0.035706	0.050759	0.072473	0.3006674	6.038071	4.756764	0.223773	0.083576	15.607545	24.676603	0.314661	0.4806042	0.351625	0.2549395	0.142341	0.11352346	0.161056	0.272433	0.06315	0.291794	0.086596	0.456391	0.111821	0	0.011464	0.195756	0.124811	0.170795	0.170077	0.181523	0.026272	0.19361	0.164571	0.554744	0.046796	0.005281
8.710961	0.306542	1.807092	2.9552007	1.058198	2.3546965	1.377459	0.457856	2.830652	1.0555001	1.224691	0.351268	8.287381	2.00009	3.247517	0.990064	1.134654	6.330015	0.272417	1.072495	9.243291	0.157286	3.848454	5.6131412	1.866721	5.6699944	2.46589	0.6380797	2.094002	12.1439916	1.414709	0.690838	0.497778	1.025133	8.56604	12.242241	1.693424	0.747451	0.4575	0	3.485982	1.641016	1.179077	2.5371018	5.190197	19.519844	0.629599	1.445524	0.9267	0.084081
1.363507	0.194102	0.036128	0	0	0.103001	0.091799	0.172835	0.39465	0.119474	0.220094	0	0.089497	0.108882	0.633208	0	0.255298	0.273698	0.065096	0	0.196165	0	0	0.496853	0.106122	0.659011	0.212329	0	0.879661	1.34903	0.046547	0	0	0.209233	1.211536	1.408711	0	0	0	0	0.049413	0.222121	0.307629	0.256781	0.425014	0.505653	0.326292	0.146889	0	0
0	0	0	0	0.052807	0.0387614	0.049351	0.105887	0	0.0441672	0	0	0	0	0	0	0	0	0	0	0.104759	0	0	0.257452	0.109576	0	0.072696	0	0	0	0	0	0	0	0	0	0	0	0	0	0	0	0	0.0606106	0.034514	0	0.099578	0	0	0
0.080478	0	0.063978	0.386592	0.08971	0.426967	0.12724	0.0601613	0.193848	0.174363	0.490265	0.698389	0	0.410861	0.171147	0.847974	0.484033	1.27822	1.42873	1.652187	0.769126	0.519735	0.473431	0.639982	0.021775	0	0.029561	0.268862	0.0780796	0.183564	0.373017	0.35052	0.107557	0	0.412061	0.155694	0.12457	0	0.103165	0.632116	0.157652	0	0.148403	0.274187	0.391482	0.587332	0	0.206769	0	0
0.667167	0	0.045868	0.0980633	1.428088	0.586495	0.333491	0.057484	0.257143	0.308055	0.332851	0	0.162381	0	0.366868	0	0	0	1.325582	0	0.093386	0	0.190397	0.44205	0.238365	0.43868	0.727598	0	0.311134	0.206808	0.068055	0	2.016455	1.128387	0.060381	0.320532	1.198861	1.143014	0.083038	0	0.331908	0	0	0.0933258	0.114789	0.568537	0.747948	0	0.064162	0.076839
0	0.005064	0	0	0.05411	0.096001	0	0.17793	0	0.1134356	0	0.489674	0	0	0.053973	1.084378	0	0	0.087137	6.208194	0.065099	0.967888	0	0	0.140241	0	0.151459	0	0.0382431	0	0	0	0	0	0	0	0	0	0.029863	0	0.127001	1.060931	0	0.709572	0	1.321528	0	0.153984	0	0
0.237802	0	1.656495	1.36707	1.133841	3.74368	2.013879	0.744233	0.945948	1.50161	1.616707	0.484046	0	0.309618	1.334221	1.424918	3.353793	2.74609	1.694485	1.936494	0.695007	1.092667	2.343047	2.54865	0.982477	1.54297	6.475733	0.990084	1.08686	6.44085	1.89354	0.371764	2.429032	0.447173	0.274526	0	1.435837	0	0	0	0.33513	1.061785	1.678998	1.29294	0.239135	0.43071	0.986599	0.334515	1.273255	0
0	0	0.037014	0	0	0.0546304	0	0	0.055394	0.0646526	0.330422	0	0	0	0	0	0	0.0974791	0	0	0.167521	0.336401	0	0	0	0.181823	0.155526	0.0654203	0	0.283932	0	0.226589	0.098921	0	0	0	0	0	0	0	0.045753	0	0	0.074775	0	0	0	0	0	0
0.174073	0	0	0	0.231854	0	0	0.252301	0	0	0	0	2.669855	0	0	0	0	0.249563	0	0	0	0	0.613413	0.241717	0	0	0.403165	0	0	0	0	0	0	0	0	0	0.746187	2.070702	0	0	0	0	0	0	0.258779	0	0	0	0.111131	0
0.188831	0	0.054881	0.33566	0.462319	0.555501	0.046821	0.0424541	0.635003	0.296191	0.269181	0	0	0.16326	0.253369	0.605865	0.218832	0.192478	0.371807	0	0.245428	0.264383	0.066117	0.313041	0.071764	0.119798	0.231454	0.0982937	0	0.43741	0	0	0	0	0.144278	0	0.152001	0	0.521241	0.298385	1.757844	0.760468	0.212865	0.228552	0.271894	0.224549	0.146867	0.178097	0	0
0	1.948598	0	0	0	0	0	0	0	0	0	0	0	0	0	0	0	0	0	0	0	0	0	0	0	0	0	0	0	0	0	2.686211	0	4.720434	0	0.000577	0	0	0	0	0	0	0	0	0	0.758179	0	0	0	0
0	0	0	0	0	0	0	0	0	0	0	0.63156	0	0.0290677	0	0.793729	0	0	0	1.416489	0	0.43374	0	0	0	0	0	0	0.441591	0.222596	0	0.370975	0	0.249797	0	0.11043	0	0	0	0.4294	8.8e-05	0.545927	0	0	0	0.631942	0	0.571276	0.551428	0.090428
0.160846	0.325636	0.148617	0.0678836	0.275094	0.344681	0.902546	0.29592	0.188996	0.223252	0.565133	0.985624	0	0.0430481	1.37896	2.656636	1.869172	0.446492	2.217485	1.140794	3.243225	2.150947	0.557613	0.11041	1.112938	2.30712	0.729577	0	0.682544	1.38565	1.648461	0.935641	0.381954	0.097072	0.211905	1.556217	0.111682	0	0.029707	0	1.360148	1.962512	0.014226	0.0589497	0.034078	0	0.090816	0.155288	0.112392	0
3.201242	0.384694	1.312711	1.9275366	2.425232	1.499893	1.022597	0.9552327	2.547952	1.931642	3.224906	2.20415	2.409606	0.851459	2.940656	1.712703	1.661407	1.2433243	1.970536	3.706527	2.499615	3.310754	1.343382	0.2105403	1.05405	0.7463611	1.692277	1.6130687	3.3591985	3.858307	1.549355	2.117074	3.097835	4.925421	3.334026	3.222406	3.27867	1.776639	1.317978	1.804104	0.703634	0.702736	1.667679	0.820988	1.032712	1.174276	1.304513	0.807859	2.002771	0.178599
0.196869	0.496772	0.429906	0.0886691	0.143354	0.43026	0.271448	0.0708309	0.59719	0.397966	1.250491	0.362482	0.759327	0.745796	0.194458	0.341117	0	0.301075	0.096561	1.538302	0.509542	0.856861	0.249038	0.250647	0.152318	0.422316	0.830019	0	0.752007	0.318176	0.13779	0.287986	0.435275	1.311953	0.366573	0	0.40015	0	0	0	0	0.377721	0.373513	0.121062	0.078295	0	0	0	0.294181	0.083328
2.266759	1.749947	1.88575	1.56901	1.63181	1.21954	1.801388	1.39007	1.721315	1.97352	0.828069	0.645395	0.489182	1.96553	0.184872	0.893401	0.956295	2.75924	1.067314	0.540282	0.281248	2.319793	0.408211	1.46688	2.741194	1.70171	6.117427	3.10244	0.453829	1.26429	0.956482	1.789114	0.953094	2.343573	0.610833	0	1.59627	1.194543	0.705821	0	0.468273	0.686276	2.466852	1.08682	0.88401	0.597203	0.41876	3.279948	1.061272	0.122356
0.170162	0	0.078236	0	0.149821	0.112514	0	0.0162767	0.050459	0	0.05162	0.190672	0	0	0	0.221601	0	0.033048	0.026249	0.055014	0.577434	0.584644	0.031813	0	0.2027	0.284037	0.11084	0	0	0.0598924	0	0	0.204454	0.090056	0.054978	0.155258	0	0	0	0.115109	0.261878	0.11758	0.281562	0.146744	0.213881	0.198236	0	0	0.039177	0
0.117743	0.087756	0.097591	0.204308	0.08127	0.207903	0.085513	0.0537538	0.328873	0.237908	0.141389	0.359779	0.010409	0.0909061	0.218802	0.284698	0.041746	0.0878424	0.066696	0.083023	0.289951	0.224908	0.043873	0	0.174172	0.157797	0.378573	0	0.0799376	0.184242	0.305764	0.108881	0.138527	0.207903	0.082587	0.215506	0.115879	0.310139	0.044132	0	0.091708	0.181365	0.153405	0.132656	0.0156	0	0.036534	0.099662	0.076052	0
1.437986	0.914974	1.590662	1.50937	1.139538	2.69836	0.254784	0.786579	1.3749	2.08573	0.750506	1.150707	0.680347	0.64077	0.148471	5.685047	0.059797	2.21357	1.514152	3.885482	1.954675	1.838882	2.128488	2.20187	1.249605	3.15614	2.60926	3.10539	0.377858	1.76398	0.790431	1.365603	2.039883	1.589803	0.549894	2.021957	1.651407	1.2435	0.472115	1.051205	1.629591	1.961421	2.273724	2.45196	0.78709	3.990323	1.29437	2.722103	2.071423	0.292248
0	0	0	0	0	0	0	0	0	0	0	0	0	0	0	0	0	0	0	0	0	0	0	0	0	0	0	0	0	0	0	0	0	0	0	0	0	0	0	0	0	0	0	0	0	0	0	0	0	0
0.122968	0	0.17223	0.443548	1.43665	0.220075	2.489662	0.938094	0.207151	0.384351	0	0.514753	0	0.825314	0	0	0	0.355089	0	2.08166	0.256627	0.709119	0	0.282257	2.758826	1.45243	3.193102	1.19718	0.198705	0.8181	0.474078	0	0.344833	0	0.138423	0	0	0	0.541657	0	0	0	0.153516	1.2634	0.349866	0.531659	0.608393	0.445242	1.390637	0
0.482113	0	0.397557	0.401268	0.625925	1.31346	0.065721	0	0.235824	1.06803	0.164014	0.270012	0	0.104728	0.217089	0.968331	0	0.328339	0	1.290382	0.533308	1.200145	0.21392	0.339722	0.174582	0	0.075669	0	0.306492	1.25218	0.206004	1.018954	0.507416	0	0.130467	0.137675	0.344706	0	0.765018	0.370699	0.192513	0	1.210903	0.698647	0.316768	1.168868	0.558328	0	1.059233	0.044121
0.176406	1.121385	0.085579	0.10761	0.070648	0.825698	0	0	0.229395	0.213779	0.082007	0	0	0	0	0.26759	0.038645	0.327597	8.406946	1.340584	0	0	0.422053	0.087124	0.066699	0.1818	0	0	0.0284122	0	0	0	0.056842	0	0.20443	1.975403	0	0	0	0	0.347531	0.256571	0.136595	1.0482	0.04233	0	0.065131	0.36151	0.130161	0
0.034719	0	0.046771	0.0607837	0.016195	0.176191	0.305113	0.190882	0.150224	0.247481	0.053063	0.131867	0.037747	0.165972	0.014189	0.365251	0.04046	0.0920679	0.020453	0.261531	0.142264	0	0.07622	0.0543051	0.236141	0.11833	1.008358	0.439651	0.0867098	0.0689991	0.074573	0.056627	0.056314	0	0.778596	2.120982	0.07706	0	0.00643	0	0.058252	0.141269	0.120419	0.0658233	0.095856	0.191977	0.016008	0	0.182198	0
0.096499	0.081016	0.137692	0.205707	0.240787	1.97844	0.354544	0.163198	0.070825	0.0345145	0.1652	0	0	0.0323327	0.461548	0.966717	0.046371	0	0.020719	0.054282	0.251241	0	0.116766	0.321564	2.211224	12.1102	0.240006	0	1.10849	5.0785	0	0	0	0	0.013196	0	0.03617	0	0	0	0.136979	0.072229	0.047962	0	0.01429	0.162963	0.053709	0.2006	0	0
2.361126	1.52963	1.574695	12.3169	2.082474	2.47844	3.384156	1.94779	1.885384	5.19465	1.672179	0	0	0	0	0	3.162148	1.51561	0.737331	1.170444	5.420665	1.195775	7.64705	13.9836	2.956	8.92934	1.23296	3.70408	0	2.60498	6.00678	0.781804	1.680646	0.525553	0.455979	0.563773	2.212151	1.019121	1.215186	0	7.425959	1.187446	1.47614	0.955447	1.783495	2.192336	6.081311	4.26851	0.23384	0.152831
0.107544	0.544711	0.068746	0.211287	0.168962	0.0964042	0.128023	0.110419	0.118273	0.149013	0.16627	0.182969	0.036309	0	0.193387	0.167152	0.071222	0.110964	0	0.156245	0.1319	0.60564	0.183464	0.0424802	0.349261	0.165465	0.148155	0.0302177	0.030243	0.0545826	0.037651	0.147127	0.044525	0	0.056987	0.246869	0.064118	0	0.237212	0.219623	0.096417	0.212226	0.0916	0.105997	0.027043	0.203575	0.229785	0	0	0
0	0	0	0	0	0	0	0	0	0	0	0	0	0	0	0	0	0	0	0	0	0	0	0	0	0	0	0	0	0	0	0	0	0	0	0	0	0	0	0	0	0	0	0	0	0	0	0	0	0
0	0	0	0	0	0	0.316183	0.0963786	0	0	0.248976	0	0	0	0	0	0	0	0	0	0	0.124366	0	0	0.10804	0.614113	0	0	0	0	0	0	0	0	0	0	0	0	0	0	0.051946	0	0	0	0	0.021143	0	0	0	0
0.08179	0	0	0	0.153981	0.788921	0.693515	0.70782	0.075999	0.0688042	0.086907	0	0	0.0322736	0.01725	0	0	0	0	0	0	0	0	0	0.089838	0.440781	0.039758	0.0651548	0	0.358212	0	0	0.096869	0.149395	0.025399	0	0.052873	0	0.035906	0	0.066545	0	0.35288	1.80934	0	0	0	0	0.03238	0
3.038979	2.041655	2.393096	3.52363	3.453561	5.07385	2.855537	4.08711	3.065479	10.5854	1.699312	2.877286	1.934741	4.27042	0.675701	1.447612	1.337393	6.90684	1.661639	2.132345	2.436502	1.458267	1.771423	3.01441	4.896942	9.98754	1.962645	3.29495	0	0.311385	0.334305	3.273653	3.331606	2.636	4.285576	0.417167	0.331274	0.285196	1.171855	1.786163	6.048756	2.214786	2.464786	5.78629	7.734378	0.634931	2.212686	0.753038	0	0
0.104121	0	0.034786	0.272153	0	0.147074	0	0.224963	0.079596	0.178474	0.064751	0	0	0	0	0	0.051932	0.168432	0	0.147594	0.20071	0	0.06945	0	0.094954	0.0851495	0	0.0463605	0.153281	1.098821	0	0.148061	0.241634	0.424812	0.127208	0	0	0	0.03209	0	0	0.263475	0.036959	0.0907138	0.042079	0	0.05547	0	1.752107	0.026991
0	0	0	0	0	0.0579268	0	0	0	0.0663353	0	0	0	0	0	0	0	0	0	0	0	0	0	0	0	0.0956514	0.043752	0	0	0.0153337	0	0	0.035584	0	0	0	0	0	0	0	0	0	0	0	0	0	0	0	0.062754	0
0	0	0	0	0	0	0	0	0	0	0	0	0	0	0	0	0	1.14047	0.166361	0	0.074804	0	0	0.883803	0	0	0	0	0	0	0	0	0	0	0	0	0	0	0	0	0	0	0	0.0864222	0	0	0	0	0	0
0.406077	0	0.501668	0.988845	0.499137	1.41487	0.136162	0.391111	0	1.07697	1.330976	0.697382	0	0.177369	0.173574	2.113963	0	2.12762	1.209836	2.507723	0.342982	0	1.281463	2.57775	0.142779	1.02571	0.774389	0.26023	0	0.503939	1.840489	1.439177	0.43748	0	0.808255	1.341561	0.9238	0.925846	0	0	0.379803	0	0.380151	0.127591	0.112088	0.91856	2.290107	2.339915	0.621014	0
0.120682	0.489901	0.516657	0.544407	0.281286	0.175061	0.227135	0.214569	0.179586	0.701631	0.426379	0.644913	0.157032	0	0.58595	0.134236	0.084012	0.617052	0	0	0.320422	0.220517	0.24022	0.123404	0.36535	0.758174	0.114837	0.635939	0.44958	0.583716	0.23052	0.49126	0.506019	0	0.208296	0.237147	0.101791	0.574633	0.464403	0.166343	0.387196	0.594826	0.216372	0	0.700225	0.235786	0	0.199818	0.118457	0
0.076785	0.097552	0.077719	0.116574	0.110981	0.0993296	0.08588	0.0481707	0.17432	0.241517	0.111585	0.269969	0.128369	0.123636	0.144107	0.181251	0.309829	0.55028	0.184826	1.128883	0.048977	0.189852	0.76916	0.512715	0.072302	0.0315332	0.238365	0	0	0.0779541	0.14031	0.137847	0.013184	0	0.063305	0.228204	0.008266	0	0	0	0.587293	0.536178	0.083738	0.1746	0.018509	0	0.042507	0	0.017318	0.015974
0.121787	0	0.326486	0	0.153127	0	0.586767	0.239182	0	0.114626	0.135853	0	0.063422	0	0	0	0	0.172814	0	0	0	0	0	0	0	0	0.111181	0	0	7.82092	0	0	0.148487	0	0	0	0.169941	0	0	0	0.069464	0	0	0	0	0	0	0.241477	1.240294	0
0.819291	2.030808	0.954357	1.02269	1.780126	1.8887	0.998741	0.731326	0.694926	1.22902	0.553861	2.348947	0.576116	0.332997	1.02033	4.071921	0.533836	1.08078	0.821203	7.218346	1.33765	9.316645	0.642317	0.758109	1.341443	2.88864	3.711359	0.603765	0.353172	0.34362	0.253188	0.728396	2.0168	2.958707	0.612179	2.219873	0.985757	0.676156	0.134446	0.961021	0.799547	1.445672	0.741789	0.663346	1.015395	1.657075	0.380397	0.605335	0.397449	0
0.740119	1.31246	0.078492	0.190765	0.931581	1.48244	0.915945	0.486075	0.901876	1.29295	0.366643	0.972044	0	0.266758	0	2.382403	0.153315	0.564693	0.529621	0.542487	1.585367	1.941051	0.162391	0.350481	0.237392	2.199	1.120565	0.610857	0.398473	0.461604	0.053936	0	0.189663	0.390596	0.569214	0.257271	0.398825	0	0.37284	0	0.271215	0	0.085668	0.376754	0.213619	0.298602	0.068891	0.252304	0.357029	0
1.245378	0	0.424035	0.466916	0.919275	0.517379	0.132902	0.172452	0.342858	3.00354	1.739962	3.355565	0.405953	0.576697	0.366868	1.019736	0.175027	1.48661	1.492102	5.485666	1.302355	1.59269	0.475992	0.0877623	0.117324	0.435406	0.586784	0.124621	0.103053	0.477937	0.136111	0	0.449805	0.582224	0.781959	0.615485	0.443522	0	0	0	0.464671	0	0.380008	0.117673	0.629408	0.219831	0.498632	0	0.319153	0.116865
0	0	0.058203	0	0	0	0.133735	0	0.14265	0	0	0	0	0	0	0	0	0	0	0.405211	0	0	0	0	0	0	0	0	0	0	0.786639	0	0	0	0	0	0	0	0	0	0	0	0	0	0	0	0	0	0	0
0	0	0	0	0	0	0	0	0	0	0	0	0	0	0	0	0	0	0	0	0	0	0.191828	0	0	0	0	0	0	0	0	0	0	0	0	0	0	0	0	0	0	0	0	0	0	0	0	0	0	0
0.132452	0	0.548881	0.701036	0.566665	1.11769	0.328076	1.20264	0.485985	0.35238	0	0.830575	0	0	0.17571	0	0.604109	3.16582	0.515055	0	0.15296	0.349675	0.339714	1.55288	0.175224	0.41824	0.702419	0.346235	0.461855	4.32496	0.527344	0.233236	0.681134	2.125567	0	0.11342	0.101971	0	0	0	0.46289	0	0.47892	2.27302	0.07019	0	0.947781	0.604411	0.449598	0
0.020113	0	0.063553	0.157737	0.089681	0.176089	0.015432	0.049794	0.16797	0.242233	0.251047	0.230043	0.043739	0.0751849	0.105395	0	0.334283	0.168748	0.086275	0.551797	0.095419	0.510774	0.519344	0.334647	0.079726	0.0684314	0.145328	0.209226	0.203284	0.0809406	0.281575	0.239266	0.195011	0.183482	0.147426	0.113757	0.063528	0	0	0	0.160493	0	0.098006	0.213683	0.076286	0.091197	0.165828	0.228304	0.052954	0
0.371623	1.27908	0.333404	1.416033	0.629786	1.860694	0.275531	0.28634	0.63247	1.289284	0.492912	1.644437	0.904526	0.577962	0.36698	0.579504	2.304598	3.71062	1.933076	3.924487	3.30093	4.126042	0.676749	1.084717	0.147684	0.126033	1.171989	0.824591	0.853216	3.219776	3.39417	5.588117	1.226569	2.2661	1.915213	1.660521	2.092849	1.232434	1.094195	0.439181	0.079008	0.996991	0.383071	1.169769	1.05428	2.283283	4.038721	4.756567	1.065526	0.382117
0	0	0	0	0	0	0	0	0	0	0	0	0	0	0	0	0	0	0	0	0	0	0.684792	0	0	0	0	0	0	0	0	0	0	0	0	0	0	0	0	0	0	0	0	0	0	0	0	0	0	0
2.414627	0	1.165006	1.91894	1.99096	1.98287	2.052386	1.40585	1.30907	1.38551	1.772262	1.481037	2.11873	1.56773	0.728069	1.889639	2.374507	3.52526	4.027792	0.970141	4.17004	2.07516	4.441183	5.48306	0.809036	0.575887	1.540827	2.62951	0.993034	0.789064	5.423407	2.756901	1.630175	1.400756	3.891679	3.586103	0.932676	1.584068	0.165386	0	1.19029	0.613905	1.687794	2.36489	1.06852	1.57927	1.281562	1.12135	1.806552	0.12899
0	0	0.057227	0	0	0	0	0	0	0	0	0	0	0	0	0	0	0	0	0	0	0	0	0	0	0	0	0.0550329	0.109655	0.11042	0	0	0	0	0	0	0	0	0	0	0	0	0	0.110151	1.095652	0.291259	0	0	0	0
0	0	0	0	0.698246	1.42921	0.458159	0	0.323173	0	0	0.571721	0	0	0	0	0	0	0	0	0.682324	0	0.704419	0	0.424328	0.493784	1.709781	0	0.831531	2.4245	0.89955	0	0	0	0.409383	0.419397	0	0	0	0	0.483909	0	0	0.491219	0	0	0.870858	0	0	0
0.02818	0	0.065237	0.0995173	0.013229	0.144244	0.069485	0.0324484	0.059943	0.0474081	0.032492	0.276906	0.090588	0.0177752	0.016886	0.070194	0.057206	0.0139173	0.032705	0.092599	0.125693	0.074965	0.065722	0.0206796	0.0207	0.0264682	0.122923	0.0108311	0.0408126	0.0431245	0.282	0.545476	0.057337	0.540459	0.044369	0.020079	0.020967	0.032408	0.055602	0	0.092953	0.152943	0.054801	0.0362491	0.009617	0.060282	0.067192	0.059036	0.021868	0
0.270421	0.058889	0.192425	0.234235	0.088936	0.33653	0.208678	0.145391	0.543622	0.364266	0.287182	0.13959	0.136685	0.173174	0.061767	0.153699	0.034273	0.406986	0.134605	0.296512	0.387247	0.109542	0.121001	0.378761	1.117891	2.66082	0.555982	0.216725	0.0878575	0.241168	0.202088	0.185496	0.20026	0.230725	0.155468	0.186402	0.390898	0.438353	0.03981	0	0.116897	0.164578	0.245346	0.311035	0.165944	0.499993	0.027497	0.180116	0.010365	0
1.946351	1.316524	1.781941	5.4239	1.043135	3.75386	15.950064	3.64063	1.530714	2.4831	1.330288	3.550704	1.03562	1.965	1.106825	3.203169	2.803631	31.8063	0.407721	3.051167	5.701194	0.84921	4.362299	3.98811	8.361372	8.21904	13.364456	1.55887	0.659401	1.19774	1.483075	2.468834	1.286342	1.726079	1.291969	1.265795	2.853273	0	0.39011	0.698761	5.826419	3.981693	1.309997	0.967052	1.192254	1.717635	1.032444	2.145158	0.50892	0
0.628667	0.038965	0.060312	0.269508	0.077038	0.289135	2.035183	3.008265	0.539611	0.3072348	0.262508	0.238746	0.011696	0.1497118	0.337297	0.194522	0.036148	0.585097	0.381618	0.290195	0.475602	0.10411	0.165499	0.328297	3.590133	7.08661	12.67492	1.80443	0.0177568	0.138408	0.171398	0.197632	0.094461	0.401492	0.130362	0.610963	0.04497	0.078232	0.073258	0.04343	0.150374	0.279957	0.308604	0.311196	0.306751	0.775285	0.115831	0.104904	0.211361	0
0	0.143883	0	0	0	4.77341e-08	0.008587	0	0	0	0	0.746847	0	0	0.048098	0.177184	0	0.129416	0	0.546046	0.004988	0.330202	0	0.0211933	0	0.0404446	0.412082	0	0.0311255	0	0	1.087607	0.017882	0	0	0	0.016912	0	0	0.123941	0	0.04985	0	0	0	0.102161	0.020005	0.20075	0	0
0	0	0	0	0.033512	0.052502	0	0.04369	0.053227	0	0	0	0	0	0	0	0	0	0	0	0.18185	0	0	0.147426	0	0	0	0	0	0	0	0	0	0	0	0	0	0	0	0	0.044826	0	0	0	0	0	0.056021	0	0	0
0.028294	0	0	0.040918	0.02711	0.0426242	0.083177	0	0.054178	0	0	0	0	0.0789176	0	0	0.772566	0.207268	0.165308	0.215064	0.170576	0.317174	0.106772	0.0540242	0.072914	0.294577	0.030907	0.543051	0	0	0.035877	0	0.187691	0	0.246691	0	0	0	0	0	0.03356	0	0.207838	0.336119	0.036751	0	0.083975	0	0	0
0.447467	0.121627	0.19833	0.335833	0.448702	0.206606	1.175022	0.903352	0.355961	0.967445	0.818523	0.429325	0	0.510251	0.222613	1.858987	0	1.11147	0.444966	0.699655	1.076736	0	0.348471	1.24434	0.609477	2.86985	1.108487	0.520046	0.0472858	1.27452	0.517914	0	0.286303	0.66405	0.370312	0.62159	0.264948	0.1694	0.037246	0.754146	0.527548	0	0.273831	0.237364	0.356642	0.629333	0.500996	0.312986	1.368564	0.047754
0	0	0	0	0	0	0	0	0	0	0	0	0	0	0	0	0	0	0	0	0	0	0	0	0	0	0	0	0	7.81785	0	0	0	0	0	0	0	20.484771	0	0	0	0	0	0	0	0	0	0	0	0
2.087716	1.17514	0.379207	0	6.349742	11.639046	0.27397	0.5037254	1.755134	2.1033208	0.995838	0	1.181715	3.048739	6.15416	15.300727	12.070067	16.445197	0.140561	0	13.355536	13.247508	4.744158	0.371522	4.360718	6.538079	17.629431	9.5990687	2.0976807	2.0400284004757	0.715976	0	4.161426	7.804215	10.100553	4.670028	0.899661	0.251057	1.024382	1.827679	0.064913	0	1.248986	2.032661	9.738242	20.942158	2.037948	3.48814	6.345867	3.439592
1.983458	1.626331	0.081182	0	6.266946	31.5148	0.330523	0.113214	1.391217	0.073333	0.32922	0	0.324763	0.267519	18.867867	24.829413	21.296028	23.18768	0	0	55.692481	23.053647	6.654399	0.524652	1.30884	0.630641	72.242729	71.19654	0.9418739	0.132498	0	0	1.016651	0.684639	3.819752	1.472823	7.424594	5.956029	0.430593	0	0.13175	0	9.775186	10.6115	2.041211	2.828206	7.47333	8.20553	0.465123	0.04363
0	9.018736	0	0	0	0	0	0	0	0	0	22.89871	0	0	0	20.622721	0	0	0	31.962655	0	34.587938	0	0	0	0	0	0	0	0	0	12.233109	0	26.758891	0	0	0	0.001322	0	5.855167	0	8.215746	0.565208	4.86923	0	12.739918	0	28.450494	0	0
0.089395	4.055651	0.161645	0	0	0.406513	0.15627	0.42766	0.534365	0	0	31.141789	1.935303	0.816487	0	15.84042	0	1.08437	0	49.275149	0.555686	48.426223	0	0.535709	0	0.480189	2.553769	0	0	0	0.611382	29.324256	0	57.84152	0	4.05381	0	0	0	9.011188	0.693653	9.913534	0	0	0	38.724758	0	59.109307	0	0
0.384288	1.174688	0	0	0.227179	0.291855	1.157537	1.10981	0	0	0.552046	1.294298	0	0	0	0	1.91259	0	0	0.365135	0	0	0.207424	0.826176	0.68654	1.02359	2.141816	0.109137	0	0.238356	0	0	0.076289	0	0.463514	0.444089	0.252839	0	0	0	0.267584	0	0.081277	0.195824	0.198626	0	0	0.33089	0	0
0.536338	0	0.453236	1.52764	0.508603	1.39425	1.816497	2.28691	0.808115	0.728186	0.668582	1.275756	0.072156	0.737818	0.804501	0	0.308584	1.86187	0.281446	2.77708	1.101065	0.943344	1.002109	1.77058	0.833679	3.00255	2.929784	0.571618	0.100072	1.08838	0.648162	0.669309	0.775548	0.342333	0.796817	1.584004	0.559678	1.491192	0.321215	0	1.215277	0.636734	1.137605	1.1482	1.0303	2.255297	1.392886	1.421036	0.447475	0.054853
0.088162	0	0	0.138939	0.29074	0.132902	0.089749	0	0	1.24374	0	0	0.092176	0.294514	0.80516	0	0	0.473883	0	0	0.671858	0	0	0	0	0	0	0.936028	0.158986	0.346422	0.07482	0	0.191249	0	0.11188	0	0.105907	0	0.061019	0	0	0.405941	0	0	0.240574	0	0	0	0	0
0	0	0.04623	0	0	0.0115579	0	0.0101016	0.026593	0	0.014754	0.106972	0	0	0.055048	0	0	0	0	0	0.01399	0	0	0	0	0.0203196	0	0	0	0.270989	0.01017	0	0.008357	0	0.009665	0	0	0	0	0	0	0	0.010083	0.0230725	0	0	0	0	0	0
0.414369	0	0.560893	0.966025	0.677447	1.02854	0.701177	0.825134	0.469707	0.824657	0.127281	0	0	0.299289	0	0.549956	0.058342	0.41006	0	0.838515	0.770189	0.399523	0.279549	0.635672	1.330373	3.55297	4.410952	0	0.0510392	0.535348	0.47824	0.247826	0.049638	0	0.380301	0.322328	0.469654	1.161733	0.038914	0	0.720881	0.933332	0.05217	0.285469	0.435981	0.82352	0.970795	0.888313	0.090781	0
0	0	0	0	0.263825	0	0.099941	0	0	0.113138	0	0	0	0	0	0	0	0	0	0.168906	0	0.34711	0	0	0	0	0.420191	0	0	0	0.10772	0	0.17159	0	0.086322	0	0	0	0.056617	0	0	0	0.188873	0.477724	0	0	0	0	0	0
0.112718	0	0.099786	0.152764	0.091755	0.200923	0.043963	0.104431	0.231036	0.216168	0.069848	0.31578	0.062638	0.0752114	0.089572	0	0.051652	0.120571	0.085106	0.228885	0.075925	0.187904	0.13908	0.214077	0.061123	0.235147	0.403553	0.11732	0.0160895	0.114666	0.189255	0.137514	0.121546	0.407875	0.074713	0.228227	0.0631	0.306903	0	0.33296	0.177713	0.097028	0.061336	0.127646	0.053108	0	0.039736	0.039228	0.310508	0
19.980692	2.082373	0.043045	0	0.069724	0.0196775	26.804016	30.04173	0.24069	0.0236422	0.127463	0	0	0	0	0	0.564933	0	0.042761	0	0.247727	0	0.02765	0.0428167	6.812442	11.564352	4.126838	104.7853	0.74713	0.344754	0.023216	0	1.734127	0.119724	1.310187	0	0.121594	0	0.217788	0.265436	0.077019	0	0.119183	0.0550728	2.43426	3.225194	0.070453	0.153703	0.199429	0.049019
0	0	0	0	0	0	0	0	0	0	0	0	0	0	0	0	0.135686	0	0	0	0	0	0	0	0	0	0	0	0	0	0	0	0	0	0	0	0	0	0	0	0	0	0	0	0	0	0	0	0	0
0	0	0	0	0	0	0	0	0	0	0	0.326681	0.065756	0	0	0	0	0	2.299297	0.769683	0	0	0.033001	0	0	0	0	0	0.047335	0	0	0	0.054724	0	0	0.871562	0.063429	0	0.309269	0.020545	0	0.53966	0	0	0.376911	0	0	0.254424	0	0
0.161626	0	0.047113	0	0	0.0326447	0.723332	0.0276535	0.038308	0.0756977	0.167525	0.292098	0	0	0	0	0	0	0	0.573309	0	0	0	0.23023	0.024276	0.110066	0.216965	0	0.468362	1.65971	0.102617	0	0.02183	0.175277	0.056987	0	0	0	0	0	0.065321	0	0.27506	0.16672	0.060188	0.121305	0.118784	0.133715	0	0
1.487225	0.17256	0.045938	0	0.43009	4.5155388	0.060604	0	0.638167	0.594668	0.202246	0	0.704995	0.953186	0	0	0.424855	0.226634	0.092439	0.242355	0.279609	0	0.295671	0.309695	0	0	0.053504	0	0.4121196	2.245085	0	0	0.62269	0.537126	0.32682	0	0.116569	0	0.427191	0	0.091419	0.261725	0.217118	0.3245246	3.089328	10.744759	0.354838	0.386304	0.460985	0
0.203315	0	0.071231	0.0577761	0.166033	1.06312	0.61334	0.517196	0.239058	0.45653	0.138231	1.029411	0	0.70411	0.121406	0.470232	0	0.397942	0.136846	0	0.121505	0.981363	0	0.633719	0.196226	0.480956	1.687857	0.998173	0.0546437	0.448318	0.130692	0.68844	0.379654	0	0.086558	0	0.231359	0	0	0.370288	0.09117	0	0.198648	0.74531	0.424677	0.333935	0.252301	0	0	0
0	0	0	0	0.084855	0	0	0	0.239644	0	0	0	0	0	0	0	0.086472	0.216314	0	0	0	0	0.379715	2.42836	0	0.728638	0	0	0	0	0.043752	0	0	0	0.008941	0	0	0	0	0	0	0	0.040306	0	0	0	0	0	0	0
0.153494	0.334257	0.470699	1.20848	0.282288	0.955926	0.268045	0.460568	0.383697	0.73417	0.377238	3.8522	0.02494	0.0795955	0.237154	2.189072	0.218252	1.99643	0.293336	3.251972	0.096647	0.485608	0.965683	2.60957	0.460364	1.10228	0.833804	0.670994	0.427228	1.74968	0.727059	2.61739	0.738205	3.344738	0.152382	0.648758	0.533063	0.544491	0.030069	0.542108	0.808272	1.360885	0.847289	1.55113	0.098065	0.7701	0.569463	1.76002	0.249809	0.179995
0.055341	0	0.073484	0.0928826	0.184989	0.247442	0.082681	0.0695034	0.0875	0.189355	0.210548	0	0	0	0	0	0	0	0.102441	0.575365	0.287743	0	0	0.339044	0.105251	0.140929	0.197665	0	0	0.266636	1.485027	2.421357	0.043647	0	0	0	0.064621	0	0	0	0.153415	0.718399	0.559343	0.332894	0.187364	0	0.474103	0.494977	0.08228	0
0.045121	0.048062	0.01442	0.0252492	0.00603	0.0261602	0.028115	0.00769443	0.056744	0	0	0	0	0.0194827	0	0.030376	0	0	0	0	0	0	0.027548	0.0241422	0	0.0608677	0.033614	0	0.0757181	0.0404168	0.010908	0	0.032857	0.034505	0.016096	0	0.022829	0	0	0.047101	0.009578	0	0.014841	0	0.009015	0	0	0	0.017948	0
0.127349	0	0.089782	0.215264	0.037	0.0508712	0.264703	0.130579	0.277872	0.113888	0	0	0	0	0	0	0.193856	0.177882	0	0.200113	0.578164	0	0	0.0629546	0	0.087637	0.233257	0.216574	0	0.19011	0.04201	0	0.102046	0.306559	0.041622	0	0	0	0.05332	0	0.041566	0	0.134268	0.0806243	0.125078	0	0.059192	0	0	0
0.043828	0.590607	0.040134	0.297695	0.043115	0.173259	0.460047	0.148108	0.056735	0.209398	0.081711	0	0.052805	0.0748206	0	1.301762	0	0.129688	0	0.173965	0	0	0.5209	0.312726	0.094875	0.120696	0.130111	0.091975	0.0455442	0.0418643	0.216646	0.199606	0.070264	0.262642	0.195174	0	0.031934	0	0	0	0.981367	0.23254	0.212487	0.117445	0.171909	0	0.090989	0	0	0
0.497694	0.519962	0.655249	1.05286	0.370487	1.37139	0.746223	0.519414	1.037851	0.75816	0.775086	1.406949	0.24145	0.565554	0.804316	1.927475	0.178025	1.00032	0.324176	1.723481	1.25778	0.749572	2.33322	1.38891	0.547687	1.92298	1.571161	0.429052	0.453192	0.720963	0.497682	0.260575	0.481916	0.894185	0.765034	0.666739	0.443094	0.608494	0.095959	0.419908	2.024776	1.519119	1.098108	0.632872	0.639055	1.858986	0.634497	1.435198	0.660267	0.026485
5.810421	8.197979	0.124855	0	0.35517	0.0521218	22.253397	7.88073	0.236635	0.0328244	0.14887	0	0.207109	0	0.068959	0.34824	0.888553	0.0474222	0.757517	0.892009	0.095004	0.201935	0	0	4.161732	15.1666	12.236153	24.6462	1.28214	0.111306	0	0.141993	2.194827	0	0.538878	0.071158	0.577074	0	0.051762	0	0.099205	0.264098	1.792961	0	0.016856	0	0.164329	0	1.00778	0
0.039759	0.189553	0	0.075036	0.093026	0.34122	0.058768	0.192114	0	0.0656315	0	0.235279	0.657379	0.107848	0	0	0	0.77916	0	0	0.160933	0	0	0.154677	0	0	0.159282	0	0.102726	0.204471	0.136111	0.166299	0	0	0	0.304164	0.065194	0	0	0	0.171128	0.890537	0	0.105345	0.377764	0.206112	0	0	0	0
0	0	0	0.0520866	0.180254	0.0954169	0.023941	0	0	0	0.103289	0	0.496157	0	0.116171	0.299235	0	0	0	4.454046	0	0	0.068126	0	0	0	0.026954	0	0	0	0.043025	1.281436	0.047926	0	0	0	0	0.309094	0	0.666258	0	0.337055	0	0	0	0.177674	0.071449	0	0.063395	0
0	0	0.047689	0	0	0.0954205	0	0	0.080365	0	0	0.43324	0.059412	0	0.160302	0	0	0	0	0	0	0	0	0	0.041026	0	0.165866	0	0.411223	0.175849	0	0	0.157792	0	0	0	0.056689	0	0	0	0	0	0	0	0	0.396813	0.095947	0	0	0
0	0	0	0	0	0	0	0	0	0	0	0	0	0	0	0	0	0	0	0	0	0	0	0.1976929	0	0	0.064492	0	0	0.385492	0	0	0	0.614679	0.119403	0	0	0	0	0	0	0	0	0	0	0	0	0	0.083742	0
0.134408	0	0.463725	1.82625	0.300794	0.897981	0	0.0435546	0.845478	0.868207	0.442322	0.888098	0	0.840053	0.147071	1.352772	0.165397	1.21767	0.366307	1.393664	1.723764	1.819341	1.373117	1.32067	0.041748	0	0.043525	0	0.0430561	0.418172	1.037448	1.459383	0.124759	0.556435	0.084554	0.371353	0	0	0	0	4.72169	2.064042	0.909303	0.456758	0.450131	0.268681	0.113577	1.073023	0	0
0.214391	0	0.269963	3.11501	0.516134	0.974072	0	0	2.31622	1.13187	0.213573	0.918064	0	1.83932	0	0.259944	0	0.491783	0	0.284516	2.422568	0.395086	1.443338	2.2504	0	0	0.100248	0	0	0.294457	1.793139	0	0.211811	0	0.490009	0	0	0	0	0	5.814462	0.734617	0.26275	0.629799	0.66011	0.248225	0	0.261095	0	0
0.470464	0.399659	0.570178	0.366109	0.225522	0.195152	0.158442	0.0430557	0.552693	0.383049	0	0	0	0.221826	0.512495	0	0	0.918184	0.057709	0	0.155053	0	0.171424	0.31983	0.328817	0.946883	0.286768	0	0.0921043	0.89792	0.338963	0	0.144107	1.05868	0.869053	0	0.140042	0	0	0.412665	0.337528	0.310338	0.18965	0.32869	0.157833	0	0.408981	0	0.618772	0
0.282162	0.225806	0.172395	0.462155	0.185601	0.900649	1.892441	0.440533	0.20636	0.187924	1.136679	0	0.032793	0.362009	0.187033	0.316911	0.381298	1.35322	0.128139	0.071898	1.381811	0.790165	2.616297	1.95127	0.419943	1.92821	1.521985	1.31517	0.417866	1.41869	0.203843	0.088032	0.222588	5.036547	1.191133	0.833582	0.62516	1.808698	0.118975	0	1.301459	0.315201	0.050332	0.250035	0.212338	0.247003	0.509071	0.477972	0.083284	0
0.359641	0	0	0.506481	0	0.237157	0	0.201229	0.741178	0	0	0	0	0	0	0	0	0	0	0.452072	0.594903	0.669799	0	0	0.317373	0	0	0	0	0	0	0	0	0	0.181143	0	0	0	0	0	0.109469	0	0.117404	0	0	0	0	0	0	0
0.177137	0	0	0	0	0.0652161	0	0	0	0	0	0	0	0.188219	0	0	0	0	0.115676	0	0	0	0	0	0	0	0	0	0	2.43984	0	0	0	0	0.122539	0	0	0	0	0	0	0	0	0	0	0	0.175791	0	0	0
2.27814	0.629126	0.401724	0.412624	0.082074	0.388636	0.41893	0.0466088	0.296833	0.260167	0.759997	0	0.163431	0.570806	0.258394	0.570606	0.103695	0.581473	0.615482	1.310802	0.621456	0	0.580149	0.492211	0.2961	0.390861	0.883737	0.172584	0	0	1.332164	0.234039	0.270787	0.731835	0.910492	0.541448	0.151386	0	1.533208	1.281478	0.730696	0	0.262112	0.624145	0.519527	1.782013	1.094273	0.646947	0.27393	0
0.941243	0.377371	0.249052	0.172967	0.260739	0.18376	0.162521	0.140342	0.175155	0.193851	0.364062	0.572009	0	0.176194	0.376795	0	0.211292	0.457056	0.488973	1.062009	1.038888	0.72045	0.103544	0.371898	0	0.311404	0.689094	0	0.701894	4.02202	0	0.367086	0.098925	1.321495	0.320746	0	0.079535	0	0.820894	0	0.13813	0.553751	0	0.130157	0.595193	0	0.186263	0	1.239733	0.41414
0	0	0	0	0	0	0	0	0	0	0	0	0	0	0	0	0	0	0	0	0	0	0	0	0	0	0	0	0	0.104186	0	0	0	0	0	0	0	0.6811	0	0	0	0	0	0	0	0	0	0.728817	0	0
0.095609	0	0	0	0.204086	0.160926	0	0	0	0	0	0	0	0.4163	0	0	0	0.137947	0.049315	0	0.28682	0	0	0.10932	0.040567	0	0	0	0.0614354	0.0555874	0	0	0.384763	0	0.747056	1.249873	0.334798	0.864892	0	0	0	0	0.059561	0	0.038707	0.214058	0	0	0	0
0	0	0	0	0	0	0	0	0	0	0	0	0	0	0	0	0	0	0	0	0	0	0	0	0	0	0	0	0	0	0	0	0	0	0	0	0	0	0	0	0	0	0	0	0	0	0	0	0	0
0	0	0	0	0	0	0	0	0	0	0	0	0	0	0	0	0	0	0	0	0	0.346548	0	0	0	0	0	0	0	0	0	0	0	0	0	0	0	0	0	0	0	0	0	0	0	0	0	0	0	0
0	0	0.053202	0	0.080933	0.198477	0	0.0826264	0.648208	0.116738	0	0	0	0.204612	0.189035	0	0.158336	0.178392	0	0	0.093555	0	0	0	0.102009	0.178032	0.538262	0	0	0	0	0	0	0	0.071055	0	0	0	0	0	0.071505	0	0	0	0	0	0	0	0.154174	0
4.789382	1.517209	2.67054	1.20114	4.63848	3.61943	0.818023	0.89138	1.511284	2.46488	2.854111	2.366742	0.380983	0.7018635	0.33409	1.025144	1.840871	4.09369	1.725405	0.846614	4.641426	3.286727	4.363331	1.79606	1.298245	1.44182	2.219104	0.591675	1.11016	1.41567	2.60462	0.888123	3.549619	1.308064	3.339434	2.769841	0.264697	0	2.545244	0.304201	1.421453	0.480228	4.362987	4.64754	0.683959	0.703981	1.22284	1.321373	0.234893	0
0	0	0	0	0	0	0	0	0.147654	0	0	0	0	0.0595002	0.027064	0	0.02033	0	0	0	0.135006	0	0	0	0.021585	0	0.023381	0	0	0	0	0	0.118817	0	0	0	0	0	0	0	0.027391	0	0	0.0459205	0	0	0.033341	0	0	0
0.020118	0	0.041278	0.0323253	0.015639	0.12283	0.092683	0.11229	0.095237	0.101774	0.037081	0.0219	0	0.0266102	0.05015	0.058603	0.007712	0.0848308	0.019667	0.019945	0.126636	0.055002	0.073017	0.132133	0.044866	0.180742	0.142911	0.0439712	0.0179067	0.0429959	0.064646	0.066115	0.088358	0	0	0.030147	0.031612	0.166885	0.010023	0	0.083189	0	0.069378	0.085513	0.029418	0.055432	0.0435	0.019854	0.006407	0
0.042751	0.416948	0.272671	0.150311	0.515301	2.211823	0	0.0740457	0	0.215901	0	0	0	0	0.169232	0	0.11595	0.325046	0	0	0.221016	0	0.383276	0.170888	0	0.0986571	0.212461	0	0	0	0	0.251398	0	0	0.059477	0	0.153979	0	0	0	0.060757	0.337648	0.290286	0.4613757	0	0.516773	0.060496	0	0.13524	0
1.493451	0.762467	0.538153	0.719604	0.880242	1.06084	2.332548	2.56724	0.721601	0.564164	0.514883	0.434943	0.373735	0.334246	0.417035	0.487636	0.360523	0.615639	0.817211	0.392998	0.948906	0.80081	0.78498	1.63962	0.618008	1.03763	2.849212	1.8363	0.615962	0.364607	0.23602	0.197584	0.864173	0.986261	0.922412	1.242977	0.875207	0.358484	0.036993	0.580631	0.692986	1.042345	0.676097	0.722822	0.598772	0.25651	1.025618	0.657064	0.331808	0.039416
0.35959	0.12555	0.183385	0.388602	0.322036	0.781559	0.551574	0.289299	0.453472	0.473971	0.245341	0.13644	0.087344	0.23465	0.210518	0.119205	0.160242	1.42509	0.180007	0.258157	0.551177	0.306137	0.522313	0.59678	0.337458	0.509585	0.891536	0.230515	0.135824	0.244334	0.529256	0.117278	0.169646	0.114936	0.260235	0.263859	0.581877	0.13289	0.096373	0.093295	0.383112	0.20018	0.242107	0.57415	0.293382	0.2769	0.803707	0.408744	0.092145	0
2.480002	3.349252	8.536077	10.90066	4.068589	10.86942	2.355504	2.652944	4.925186	3.528662	4.040731	4.852067	2.107575	6.145659	1.07092	2.836749	3.851824	11.98425	1.60692	2.375162	12.469592	6.472045	13.366822	9.326902	5.360721	6.98332	7.415482	2.915248	3.70355	9.72339	16.03478	14.084915	2.256601	3.580367	4.104685	4.088557	1.897283	3.280664	2.107282	1.559102	3.013026	2.509009	4.194847	6.697026	4.818304	6.476182	2.291349	1.3402	4.618068	2.613058
0.011372	0	0.074865	0	0.067161	0.112603	0	0	0	0.0344183	0.028624	0	0	0	0	0	0.106145	0	0.023652	0.277272	0.192222	0.246467	0.15141	0.250396	0	0.0528334	0	0	0	0.106714	0	0	0	0	0	0.751143	0	3.330326	0	0	0.129228	0.254749	0.06144	0.0364074	0.04295	0	0	0	0.05362	0
0.047248	0	0.047232	0	0	0	0.069663	0	0.080698	0	0	0	0.072312	0	0	0	0.072861	0.123001	0	0	0.185	0.268031	0	0	0	0	0	0	0	0	0	0	0	0	0.126748	0	0.089904	0	0	0	0	0	0.098663	0	0	0	0.255992	0	0	0
0.53973	0	0.298733	1.35558	0	0.211682	0	0.174499	0	0	0	0	0	0	0	0	0	0	0	0	1.606238	0	0.300155	0.614336	0	0.748005	0	0	0	0	0	0	0	0.460225	0.487407	1.512096	0.292333	0	0.10489	0.405267	0	0	0	0	0	0.316087	0.232914	0	0	0
0	0	0	0	0	0	0	0	0.061239	0	0	0	0	0	0	0	0	0	0	0	0	0	0	0	0	0	0	0	0	0.0600049	0	0	0	0	0.090484	0	0	0	0	0	0	0	0	0	0	0	0	0	0	0
0	0	0	0	0	0	0	0	0	0	0.048767	0	0	0	0	0	0	0	0	0	0	0.244723	0	0	0	0	0	0	0	0	0	0	0	0	0.032474	0.729284	0	0	0	0	0	0	0	0	0	0	0	0	0.03398	0
0	0	0	0	0	0	2.242729	0	0	0	0	0	0	0	0	0	0	0	0	0	0	0	0	0	0	0	0	0	0	0	0	0	0	0	0	0	0	0	0	0	0	0	0	0	0	0	0	0	0	0
2.931847	0.999675	2.059841	3.30998	1.294042	4.71555	2.923572	2.84895	1.155951	2.75856	1.403446	2.399634	3.355809	1.96806	1.083207	1.476463	3.68418	5.01135	5.492193	2.737357	4.750726	3.79385	3.76829	8.09903	4.248209	4.53645	4.325657	5.03094	1.97463	2.53515	3.164891	2.371725	2.274978	2.538032	1.640107	1.572637	1.172296	2.058214	1.83862	1.962559	1.558034	1.221864	1.651647	2.10589	1.505169	2.933092	1.795291	1.604879	1.845535	0.535314
0	0	0.086518	0	0	0	0.180362	0.140705	0.18598	0	0	0	0	0	0	0	0	0.290067	0	0	0	0	0	0	0	0	0	0	0.137596	0	0	0	0	0	0	0	0	0	0	0	0	0	0	0	0	0	0	0	0	0
0.82155	6.707002	6.394487	9.47351	8.360852	33.2027	25.050796	22.32622	8.452486	4.79042	7.848563	11.00033	0.417552	0	7.15853	7.992454	10.126382	24.6173	0.967682	0.730271	25.834695	14.32827	18.757775	36.4541	5.193468	8.03862	2.744504	10.22713	0.109753	0.0534474	16.592651	6.09049	5.798766	8.609348	0.139683	1.144938	0.412955	0	0.479421	0.418205	6.395383	2.864365	4.188228	3.72145	2.221738	9.01779	5.922877	0.290658	0.04724	0
0.316026	0.77598	0.248074	0	0.3924	0	0	0	0	0	0	0	4.811297	1.09495	0	0	1.949269	0	2.639746	0	0	0	0.35435	1.1058	0	0.884006	0	0	0.18883	0	0.721573	0	1.980117	0	0.768755	0	0	0	6.601498	11.495504	0	0	0.250719	1.6467	4.145014	7.556988	0	0	7.267479	2.477405
0.087514	1.000293	0.242544	1.07186	0.140264	0.252391	0.040865	0.0605765	0.370798	0.37279	0.206542	0	0	0.157391	0	0	0	0.126807	0.146796	0.149883	0.556275	0	0.24421	0.210295	0.030469	0.2351	0.777222	0.289834	1.34439	0.660054	0.167781	0	0.096904	0	0.231778	0.209065	0.511455	0	0.087438	0	0.159565	0	0.762362	0.438995	0	0	0.278813	0.145155	0.03815	0
3.441824	6.304956	0.194271	0.164908	0.201075	0.222624	0	0.0744257	0	0	0.255028	0.1856	0	0	0	0	0	0	0	0	0	0	0.072052	0	0.199662	0.361569	3.081615	2.57143	0.269065	0.072419	0.2785	0.28991	0	0	0.120656	0.423534	0	0.446098	0.15219	0	0	0	0.033411	0.136032	0	0	0.571038	0.588599	0.27369	0.175473
1.025404	1.715729	0.141987	0.250748	0.079246	0.242908	0.960301	0.351848	0.273242	0.264316	0.190529	0.112417	0.067091	0.291479	0.094335	0.093844	0.013929	0.329044	0.89526	0.657591	0.71344	0.104076	0.262495	0.240646	0.980501	1.31181	2.474904	0.415593	0.131457	0.189026	0.22587	0.224644	0.604078	0.041457	0.241006	0.317033	0.106218	0	0.092279	0.082777	0.322341	0.167587	0.188093	0.571787	0.176692	0.0995	0.243054	0.072342	0.368587	0
0.430409	0.62585	0.460765	0.643907	0.122225	0.60391	0.632632	0.37463	0.35499	0.339884	0.525612	0.319468	0.265487	0.296388	0.216085	0.192818	0.303786	0.609273	0.513067	0.229016	0.682685	0.139663	0.563062	0.709053	0.28183	0.609712	1.35894	0.360671	0.0934593	0.437813	0.461489	0.228027	0.288958	0.171911	0.197902	0.344502	0.426835	0.407274	0.138555	0.276435	0.421012	0.271878	0.419445	0.167543	0.344231	0.300392	0.419152	0.349183	0.319636	0.004762
0	0	0	0	0	0	0	0	0	0	0	0	0	0	0	0	0	0	0	0	0.073927	0	0	0	0	0	0.041646	0	0	0.0888711	0	0	0	0	0	0	0	0	0	0	0	0	0	0	0	0	0.125201	0	0	0
3.920037	1.772136	2.036748	3.08637	0.210214	3.07883	6.414436	1.08941	2.649539	1.54317	5.688099	1.029166	4.167885	1.50106	2.529596	0	1.228814	0.943342	4.795958	0.600455	1.192751	0	2.908238	5.09768	6.710074	2.12505	7.208387	0.269998	3.30157	4.0733	2.335338	0.745932	4.566388	3.351811	6.288267	5.861157	0.471634	0	3.122524	1.335788	1.116267	0	1.42801	1.71257	1.168561	0.942306	1.590463	1.203051	3.162934	0.746706
0.024923	0	0.051088	0	0.109736	0.0374323	4.114451	3.95529	0.042175	0	0.185413	0	0	0	0.384973	0.113812	0	0	0.892143	2.9472	0.378702	0	0	0.050791	0.027205	0.0623593	6.890982	6.64884	0.152627	0.0717942	0	0	0	0.126589	0	0	0	0	0.335203	0	0	0	0.028173	0.0656743	0.506046	0.107186	0.044694	0	0.045238	0
0.156335	0.315458	0.350848	0.173232	0.506522	0.227567	0.698464	0.2328923	0.549234	0.0479626	0.132327	0.198033	0	0.0441917	0.094459	0	0.254598	0.106732	0.069941	0.572885	0.170037	0	0.13444	0.0278552	0.359173	0.3610686	0.129822	0	0.0819482	0.1662661	0.380498	0.184395	0.048307	0	0.057132	0.322483	0.054735	0.192288	0.031057	0	0.189071	0	0.093845	0.289396	0.105985	0.201638	0.035803	0.331094	0	0
0.973703	1.073831	0.694559	1.18516	0	0.702421	0.484914	0.194798	0.632532	1.33409	1.041598	0.801854	1.159866	0.909583	1.482468	0	0	0.584114	9.506973	1.951812	0.466327	0.480361	0.861932	1.42662	0.082111	0.610609	0.157709	0.345169	0.918866	1.58528	0.906234	0.943708	1.102661	0	1.674445	0.403512	0.707552	0	0.119336	0.569563	0.448291	0.428487	0.195458	0.66625	1.211324	1.841118	0.266368	1.143045	0.36706	0
0.043829	0	0.171966	0.738122	0.334087	0.441549	0.197163	0.372489	0.311841	1.30768	0.164014	0.268187	0	0	0	0	0.047189	0.49143	0.328324	0	0.65642	0.294446	0.605001	0.468192	0.106652	0.350566	0.177112	0	0.40808	0	0.050463	0	0.340214	0	0	0.418411	0.22081	0.541214	0.107752	0	0.771566	0.275856	0.125274	0.157393	0.262955	0	0.132008	0	0.202638	0.042088
0.217842	0.651547	0.301641	0.586003	0.197809	0.88715	0.507267	0.535903	0.545308	0.619379	0.368738	0.932498	0.031338	0.315179	0.117762	1.061459	0.034663	0.37971	0.231067	1.237569	0.713943	1.618363	0.646653	0.784621	1.490784	1.72923	1.380128	0.648358	0.0697711	0.251832	0.411952	1.490851	0.341918	0.831001	0.246539	0.964688	0.168416	0.175459	0.023556	0.511717	0.807747	1.161272	0.371261	0.363132	0.345678	0.831605	0.375324	0.819008	0.179568	0
0.069141	0	1.20428	1.18405	0.896377	0.0954751	0.056874	0.0408667	0.309472	0.163073	1.274751	3.955054	0.46555	0.2934	0.652916	0	1.384882	0.244145	0.879437	0.952835	0.232525	0.316411	2.194013	8.91998	0.181616	0	0.042509	0	0.453115	0	1.609355	0.645695	0.034104	0	0	0	0.828559	0	1.311504	0	2.272628	1.172387	0.922754	0.536213	1.288245	0.740283	0.36095	0.212466	0	0
0.006674	0	0	0.0648425	0.019672	0.078736	0	0.114917	1.1e-05	0	0	0	0	0.433547	0.340185	0	0	0.0355297	0.007591	0	0.530429	0	0	0.277427	0	0	0	0	0.118914	0.13717	0.041997	0	0.735163	0	0	0	0	0	0	0	0.132511	0	0	1.25426e-07	0	0.51248	0	0	0	0
0.345129	0	0.429033	0.510339	0.165388	0.277378	1.057506	0.557627	0.287207	0.364349	2.118335	1.827986	0	0.289701	0	0.710833	0.256441	1.94912	0	0.106212	0.903793	0.459018	1.48712	1.03169	0.368896	1.00943	1.303646	0.323009	0.0963403	0.878313	0.20079	0.279153	0.052555	0.171037	1.088322	1.533607	0.118058	0	0	0	0.436237	0.510487	0.330431	0	0.129671	0.180204	0.210184	0.268941	0.260905	0
0	0	0.061055	0	0.000111	0	0	0	0	0	0	0	0	0	0	0	0	0	0	0	0.119387	0.357562	0	0	0	0	0	0	0.268962	0	0	0.138597	0	0.404452	0	1.668925	0	0	0	0	0	0.317338	0	0	0	1.005222	0.225063	0	0	0
0.153962	0	0.31619	0.196965	0.282487	0.612503	0	0.256987	0	0.262369	0.29268	0.312801	0	0.327588	0.38172	0.545283	0.202702	1.99434	0.758807	0.504364	0.590047	0.703129	0.9771	1.0417	0.239375	0.518617	0.063199	0.402114	0	3.22659	0.143333	0.652461	0.50234	0.668864	0.389123	0.342638	1.047467	0	0	0	0.497179	1.316017	0.444811	0.485053	0.271184	0.264003	0.351417	0.764693	0.703927	0
0	0	0	0.185009	0.145075	0.182742	0	0	0.177561	0	0	0	0	0	0	0	0	0	0	0	0.420221	0	0	0	0	0	0.099738	0	0	0	0.499027	0	0	0	0	0	0	0	0	0	0	0	0	0	0	0	0	0	0	0
0.604164	0	0.424794	0.930258	0.230402	0.419106	0.074316	0.0286583	0.200921	0.212243	0.421637	0.431054	2.134512	3.77261	0.170548	0.086314	0.127955	0.986923	0.089018	0.026896	1.647486	1.076147	0.008421	0.0178865	0.347153	0.576259	0.099896	0	1.18015	2.75404	0.583751	0.779258	0.161323	0.107428	0.125935	0.029477	0.176545	0.056079	0.341591	1.541577	0.04429	0	0.697692	1.5275	4.826879	4.416804	0.12529	0.27101	0.306558	0
0.449127	0.4259	0.158983	0.126901	0.936231	0.597098	0.834275	0.313927	0.213093	0.197931	0.238001	0.505509	0.309031	0.0689427	0.298754	2.484639	0.075939	0.66342	0.234177	0.826721	1.517144	1.16294	0.108164	0.548251	1.045966	0.324051	1.903556	1.81	0.55354	0.268543	0.1928	0.147376	1.152725	1.58796	1.232486	1.875398	0.589515	0.554387	0.072553	0	0	0.187366	0.573642	0.403404	0.5949	1.268398	0.381327	0.736154	0.384171	0.062146
11.838366	35.537366	0.176312	0.0487381	0.05127	0.019209	42.283627	31.9314	0.200251	0.0702333	0.182223	0.300224	0.28223	0	0.050107	0.049417	0.018049	0.279038	0.052362	0.039463	0.085181	0	0.118135	0.0813386	9.276345	9.07037	86.366056	35.1995	0.58652	0.029958	0.4981	0.039409	0.241573	0	0.255071	0	0.163177	0	0	0	0.118979	0	0.148411	0.0550032	0.040356	0	0.161728	0	0.308785	0
0	0	0	0	0	0	0	0	0	0	0	0	0	0	0	0	0	0	0	0	0	0	0	1.10986	0	0	0	0	0	0	0	0	0	0	0	0	0	0	0	0	0	0	0	0	0	0	0	0	0	0
0	0	0	0.203937	0	0	0	0	0.198114	0	0	0	0	0	0	0	0	0	0	0	0	0	0	0.502853	0	0	0	0	0	0	0	0	0	0	0	0	0	0	0	0	0	0	0	0	0	0	0	0	0	0
0.32167	0	0.665653	0.70366	0	0	0.326215	0.139007	0.170732	0.185918	1.193382	0	1.091202	0.312217	0	0	0	0.276369	0	0.719911	0	0	0.234066	0	0	0	0.206562	0	0.122226	0.265128	1.38618	0.705069	0.16725	0.52832	1.801274	3.273197	0.078648	0	0	0.650929	0.454189	0.499479	0.320593	0	0.40312	0.413181	0	0	0.328883	0.108644
0.463388	0	3.099407	1.15774	0.304347	0.522274	0.586724	0.14015	0.810816	0.591977	1.843406	2.096276	0.962873	0.503813	0.492233	0.354173	0.284863	0.940165	6.618403	3.962298	0.079188	0	0.142383	0.292943	0.172451	0.42024	0.669967	0.0366293	1.20632	1.34256	1.61811	2.250935	1.99309	1.344711	3.652153	2.064375	0.731326	0.48484	0.798854	0.517852	4.593389	4.718266	1.605131	3.30427	1.146142	0.292686	1.136915	0.678517	0.869219	0.134963
0	0	0	0	0	0	0.284768	0	0.59337	0	0	0	0	0.672784	0	0	0	0	0	0	0.35587	0	0	0	0.214364	0	0.169973	0	0	0	0	0	0	0	0	0	0	0	0	0	0	0	0	0.905684	0	0	0	0	0	0
0.187903	0	0.030008	0.6606297	0.133712	0.1930111116055	0.913655	0.3041	0.129897	0.0468613	0.268476	0	0	0.13326855954	4.573718	2.104202	0.188223	0.210671	0.125684	0	1.172544	1.614024	0.069793	0.0547143	0.056849	0.701063	0.972938	0	4.247856	8.9857336	0	0.25992	0.348581	8.67628	0.269223	0	23.67981	78.051261	0.556568	0	0.446374	0	0	0.5814349	0.468751	0.757667	4.228544	14.779279	0	0
0.142301	0	0	0.0330633	0	0	0.024834	0	0	0.148936	0	0	0	0	0	0	0	0.0375248	0.028308	0	0	0	0	0	0.021057	0	0.021095	0	0	0.175699	0	0	0	0	0	0	0	0	0	0	0.024565	0	0	0.0379528	0	0	0	0	0.068568	0
1.178922	0	0.443479	0.3197347	2.029567	2.855543	3.752732	11.83706	0.754627	2.717902	0.73384	0.692299	0	0.6470726	0.110892	0.990133	0.106912	3.026341	0.535067	1.490322	0.642495	0.769096	0	2.741317	17.543896	42.0601	20.46561	21.178086	1.14128	0.225974	0.178639	3.308522	1.005574	1.118035	0.194562	0.587922	0.742562	0.120826	0	0	2.27689	1.468744	1.274239	0.541536	0.570058	3.158154	0.689322	0.307555	1.361414	0
0	0	0	0	0	0	0	0	0	0	0	0	0	0	0	0	0	0	0	0	0	0	0	0	0	0	0	0	0	0	0	0	0	0	0	0	0	0	0	0	0	0	0	0	0	0	0	0	0	0
0	0	0	0	0	0	0	0	0	0	0	0	0	0	0	0	0.058558	0	0	0	0	0	0	0	0	0	0	0	0	0	0	0	0	0	0	0	0	0	0	0	0	0	0	0	0	0	0	0	0	0
0	0	0	0	0	0	0	0	0	0	0	0	0	0	0	0	0	0	0	0	0	0	0	0	0	0	0	0	0	0	0	0	0	0	0	0	0	0	0	0	0	0	0	0	0	0	0	0	0	0
0	0	0	0	0	0	0	0.0324871	0.097061	0	0	0	0	0	0	0	0	0	0	0	0	0	0	0	0	0	0	0	0.0244638	0	0	0	0	0	0	0	0	0	0	0	0	0	0	0	0	0	0	0	0	0
2.088841	1.091225	0	0	0.086554	0	0	0	0	0	0	0	0	0	2.244656	0.537562	0	0	0	0	0.078723	0	0	0	0	0	0	0	0.372452	0	0	0	0	0	0.079072	0.180888	0.032972	0	0.257747	0.353847	0	0	0.021504	0	0	0	0	0	0	0
0	0	0	0	0	0	0	0	0	0	0	0	0	0	0	0	0	0	0	0	0.132382	0	0	0	0	0	0	0	0	0	0	0	0	0	0	0	0	0	0	0	0	0	0	0	0	0	0	0	0	0
0.163139	0	0	0	0.070071	0.307631	0	0	0	0	0.118502	0	0	0	0.229963	0.467859	0	0	0	0	0	0	0	0	0	0	0	0	0.0717733	0.248899	0	0	0	0	0	0	0	0	0	0	0	0	0	0	0	0	0	0	0	0
0	0	0	0	0	0	0	0	0	0	0	0	0	0	0	0	0	0	0.14948	0	0	0	0	0	0	0	0	0	0	0.108002	0	0	0	0	0	0	0.14934	0.771081	0	0	0	0	0	0	0	0	0	0	0	0
0.071334	0	0.218375	0.558715	0.07198	0.321389	0.014604	0.053912	0.07007	0.144171	0.502183	0.206025	0.019467	0.12188	0.426018	0.207997	0.40914	0.605077	0.688955	1.140314	0.11217	0	0.422678	0.195728	0.026492	0.103281	0.709417	0.12264	0.00488676	0.0084243	0.383548	0.163029	0.226039	0.493873	0.189571	0.341506	0.330199	0	0.361543	0.099111	0.315701	0.269639	0.041617	0.0537947	0.130593	0.231341	0.316336	0.068086	0.011595	0.00624
2.024624	0.393738	1.60044	3.25181	1.237678	0.835782	1.460584	1.51232	1.084777	1.82979	1.165099	1.459257	1.8658	2.3296	1.249366	2.927314	1.216211	2.52164	2.101925	5.001963	2.585002	0.684256	2.531666	1.86637	2.431106	2.14795	3.439159	1.89573	0.352113	0.255251	1.355852	0.679052	3.770745	4.170313	2.656737	1.472073	1.74024	0	0.683822	0.810046	3.621608	1.821839	0.962163	0.739943	2.535117	3.101112	0.741242	0.222621	1.033594	0.063506
0	0	0.208711	0.244112	0	0.101793	0.19658	0.255738	0	0	0	0	0	0	0	0	0	2.33303	0	0	0	0	3.601265	0.0697213	0.031464	0.0907976	0.200355	0	0	0	0.039718	2.067675	0.059355	0	0	0	0	0	0.134753	0	0.206477	0	0.142605	0.361525	0	0	0	0	0	0
0	0	0	0.396203	0	0	0	0	0	0	0	0	0	0	0	0	0	0.426645	0	0	0	0	0	0	0	0	0	0	0	0	0	0	0	0	0	0	0	0	0	0	0.106291	0	0	0	0	0	0	0	0	0
0	0	0	0	0	0	0	0.169897	0	0	0	0	0	0	0	0	0	0	0	0	0	0	0	0.577328	0	0	0	0	0	0.315618	0	0	0	0	0	0	0	0	0	0	0	0	0	0	0	0	0	0	0	0
0.508608	0	0.036069	0.167656	0.248526	0.200047	1.794183	0.463142	1.054002	0.450061	0	0	1.227156	0.89146	0	0	0.175027	0.197069	0.195502	0.258578	0.760041	0	0.184524	0.450571	0.868877	0.70999	1.004262	0.181537	0.154579	1.02624	0.068055	0.245364	0.170379	0.374588	0.406649	0	0	0	0	0.433953	0.929341	0	0.247103	0.353007	0.046736	0.568537	0.472725	0.239339	0.573245	0
0.98072	4.653663	2.313517	3.9702	0	0.491256	0.48229	0.840029	1.060256	3.56958	2.264521	2.05933	1.00415	0	0	0	0	2.67425	1.887661	0	0.630488	0	0.630084	1.42563	1.814611	0.791969	1.247495	0.462229	1.25094	0.620226	0	4.477294	0	2.955561	0.423818	1.501265	2.481225	3.048211	0.529964	3.62255	0	6.021008	2.056436	1.47758	2.461356	1.033581	1.59689	0	0	0
0.31039	0.449134	0.172369	0.225531	0.066732	0.432895	0.262885	0.234728	0.401141	0.256837	0.097035	0.207183	0	0	0.052864	0.276395	0.019872	0.694868	0.129648	0.391115	0.414589	0.362081	0.925093	0.902365	0.139651	0.155709	1.486193	0.0992821	0.146432	0.0618455	0.125547	0.290297	0.118644	0.252272	0.099457	0.155258	0.353997	0.835952	0.035801	0.148103	0.325318	0.504508	0.708512	0.293508	0.198544	0.658478	0.293946	0.341116	0.099213	0
0.10906	0	0.071167	0.115329	0.009666	0.12708	0.311977	0.244003	0.137828	0.0506952	0	0	0.121121	0.0317393	0	0.051183	0	0.177306	0.081315	0.20054	0.125919	0	0.066502	0.137752	0.432481	0.727251	0.547323	0	0	0	0.016316	0	0.081581	0.23138	0.063795	0	0.096432	0	0	0.068512	0.103352	0	0.132377	0.318764	0.043321	0.047542	0.051826	0.174603	0	0
0.141633	0	0.272962	0.158237	0.153863	0.342454	0.070236	0	0.181891	0.646838	0.09087	0	0.271726	0.318582	0.17837	0.88289	0	0.36589	0.452055	0.533772	0.280231	0	0.298676	0.572298	0.142492	0.467219	0.28893	0.770785	0.366007	1.3392	0	0.264132	0	0	0.37426	0.309325	0.212735	0.584662	0.424156	0	0.522853	0.896695	0.101218	0.923658	0.297915	0	0.257495	0.924065	0.064427	0
0.337609	0	0.050204	0.149424	0.052673	0.174992	1.616846	0.613565	0.593995	0.0792406	0.045414	0	0	0.203859	0	0.494522	0	0.177318	0	0	0.157971	0	0.159887	0.270369	0.225737	0.411205	0.688774	0	0	0.120195	0	0	0	0.307337	0.031897	0	0	0	0	0	0.222591	0	0.101556	0.239158	0	0.241105	0	0.226604	0	0
0.007814	0	0	0	0	0.0140447	0	0	0.078802	0	0	0	0	0	0.066638	0	0.028599	0.0296262	0	0	0.051491	0	0	0	0	0	0.01079	0	0	0.0870215	0	0	0	0	0	0	0	0	0	0	0	0	4e-06	0.019432	0	0	0	0	0	0
0	0	0	0	0	0	0	0	0	0	0	0	0	0	0.019023	0	0	0	0	0	0	0	0	0	0	0	0	0	0	0	0	0	0	0	0	0.0538	0	0	0	0	0.038063	0	0	0.0174411	0.005584	0	0.007188	0	0.00901	0
3.125051	0.450936	6.243906	7.79206	2.711209	8.53366	5.539637	5.05875	4.307553	21.1921	4.114642	4.181021	0.784072	3.8903	1.274121	3.698391	0.807949	11.1292	4.068403	8.324472	10.559604	12.492402	10.709474	12.5808	2.660582	8.03436	12.994459	3.28479	0.520098	3.30668	2.733233	4.510526	1.198036	4.074265	2.47082	0.69054	2.493505	1.095747	0.166075	1.079903	8.976079	7.751144	2.906628	2.29544	5.729445	5.997477	3.496217	3.314799	1.423655	0.70041
4.794803	0.376983	4.784571	4.37561	4.472586	6.02946	4.749307	1.36932	6.231721	14.3713	5.185219	1.701077	3.085244	4.89377	1.99449	2.827063	1.327179	5.42693	2.96559	3.230434	32.248311	10.309291	11.244697	12.4587	3.441766	4.91432	8.47745	2.27651	1.55968	0.782953	3.984379	2.610257	1.223013	2.718197	3.687124	2.279339	3.506913	0	2.191369	1.171673	7.575602	3.246611	5.277492	0.743537	5.96112	1.987893	2.814712	0.646472	0.835339	0.184749
0.37872	0	0.172696	0.142314	0.140597	0.414985	0.13714	0.146269	0.179412	0.218696	0	0.135833	0.196188	0.199462	0.153005	0.188417	0.183125	0.157299	0.164466	0.565157	0.568203	0.338444	0.563461	0.546075	0.22343	0.493385	0.596306	0.037485	0.051518	0.358559	0.090203	0.087172	0.156827	0.509111	0.292972	0.631115	0.268379	0	0.045163	0	0.301905	0.23074	0.165926	0.290389	0.089156	0.186659	0.178933	0.20442	0.214895	0
0	0	0	0	0	0	0	0	0.113281	0.109704	0	0	0	0	0	0	0	0	0	0	0.15241	0.252285	0	0	0	0	0	0	0.0746895	0.043621	0.05244	0	0	0	0	0	0	0	0	0	0	0	0	0	0	0	0	0	0	0
1.180751	0.325471	0.395916	0.514437	0.307226	0.501102	1.25634	0.60035931801	0.568179	0.264727	0.650097	0	0	0	0	0.368114	0.821949	0.906522	0.222347	0.274393	1.842816	0.506489	1.490324	1.428645	0.152731	0.0893265	0.74942	0.0493254	0.086253	0.669616	0.922304	0.512913	0	0	0.964579	1.332058	0.438048	0.545821	0	0.610667	0.456526	0.556211	0.190234	0	0.232731	0.302936	0.079184	0	0.261205	0
4.680132	0.663945	2.380754	4.01779	5.903537	6.32697	5.744375	4.61142	2.053481	2.27256	1.534443	3.539216	1.478919	2.29521	3.950047	11.721569	2.478434	10.1829	12.45955	15.092524	7.308981	6.027441	6.865145	5.3843	5.964032	9.29239	3.451006	2.4859	4.25214	2.90797	2.4445	1.648131	9.03512	4.260994	4.228588	6.267757	14.028127	8.184943	0.683707	0	5.267221	3.242295	2.777174	1.29065	1.365994	2.809775	4.644864	9.997282	3.973927	0.413671
0	0	0	0	0	0.164961	0.413406	0.139007	0	0	0	0	0	0	0	0	0	0	0	0	0	0	0	0	0	0.140929	0	0	0	0.533273	0	0	0	0	0.069732	1.85486	0	0	0	0	0	0	0	0	0	0	0	0	0	0
1.99075	0.276788	0	0	0.026094	0.0358681	0	0	0.163818	0	0.219312	0	0	0	0.18412	0	0.567281	0	0.354952	0.104973	0.050267	0	0.147391	0	0.030988	0.0609554	0.029921	0	1.43621	0	0.071437	0	3.817177	0	7.301135	0	0.765462	0	0.11042	0	0.033549	0	0.324615	0	0.031226	0	0.296012	0	7.572867	0
0.406605	0.926248	0.351738	1.199761	1.285452	2.684332	1.264833	2.521424	0.31493	0.7472436	0.044892	0.726	2.631807	3.876465	0.512771	2.619105	0.74911	3.026973	0.655272	11.297682	0.959295	1.003734	0.612779	1.732469	1.459841	1.529314	1.513222	0.5573543	0.3498836	1.488672	1.78526	2.312618	1.567081	0.566668	0.734685	0.368692	1.222133	1.961677	0.323174	2.257213	0.819297	0.459882	0.639614	1.357679	0.486999	0.37512	1.136131	1.132845	0.484275	0
0.267844	0	1.806897	1.33937	0.909901	0.395727	2.276234	0.663923	1.275077	1.22646	1.855666	0	0.157267	0.0881314	0.861928	0.937167	0	0.14522	1.04448	0.779527	1.09028	2.401844	0.437259	0.299322	0.65011	1.4308	2.245333	0.274541	0.217532	0.218463	6.295408	7.66763	1.558452	0.841604	0.11799	0	0.226779	0	0.024021	0	2.347287	1.403267	0.377919	1.053081	0.70499	0.483729	1.671549	1.243278	0.310391	0.048491
0	0	0	0.28372	0	0	0	0	0.126607	0	0.133188	0	0	0	0	0	0	0	0	0	0	0	0	0	0	0	0	0	0.108879	0	0.427219	0.253523	0.126445	0	0	0	0	0	0	0	1.035801	0	0.062108	0.37177	0	0	0	0	0.146309	0
0	0	0	0	0	0	0	0	0	0	0	0	0	0	0	0	0	0	0	0	0	0	0	0	0	0	0	0	0	1.35296e-08	0.539986	0	0	0	0	0	0	0	0	0	0	0	0	0	0	0	0	0	0	0
1.705328	0.608935	0.988813	1.92326	0.304431	1.20198	0.140468	0.140668	0.582628	2.20094	1.63091	2.699563	0.234839	0.643105	0	0.91799	0.77919	2.79857	0.726851	1.829027	1.306178	0.997173	1.214942	1.48808	0.290943	0.406198	0.512547	0.0396144	1.01093	0.631854	1.582215	3.057497	1.015795	0.910957	1.46177	3.25626	0.356676	0.748146	0.226866	0.3505	0.843331	0.759892	0.598375	0.300139	0.697267	1.563332	1.148763	1.687232	0.447288	0
0.042636	0	0.042256	0	0.017653	0.0216601	0	0	0.049151	0.0256021	0.846176	1.153537	0	0	0.275591	0.616832	0.267886	0.0517418	0.772865	2.487789	0.024017	0	0.086732	0.0669626	0.016393	0.126062	0.025208	0	0.0314791	0.0702262	0.285566	0	0.012691	0.108083	0	0	0.575269	1.671904	0.024332	0.414704	0.542791	0.905855	0.110533	0.0250341	0.37869	0.549272	0.037074	0.176079	0.152327	0.030169
0.190619	0	0	0	0	0	0	0	0	0	0	0	0	0	0	0	0	0	0	0	0	0	0	0	0	0	0	0	0	0	0	0	0	0	0	0	0	0	0	0	0	0	0	0	0.395093	0	0	0	0	0
0	0	0	0	0	0	0	0	0	0	0	0	0	0	0	0	0	0	0	0	0	0	0.19862	0.18795	0	0	0	0	0.198534	5.3734	0	0	4.613816	13.515473	2.68077	0	7.056616	15.555908	0.149842	0	0	0	0	0	0	0	2.675779	0.754459	0	0
0.106036	0.070523	0.115275	0.160219	0.053786	0.137602	0.221109	0.151628	0.180332	0.175865	0.024791	0.168439	0.056792	0.0284798	0.018165	0.112948	0	0.176554	0.016725	0.183186	0.186883	0.138337	0.181967	0.205287	0.093608	0.165113	0.473981	0.114282	0.0600564	0.186148	0.055442	0.075749	0.049446	0.151831	0.092372	0.173309	0.091915	0	0	0.041491	0.161286	0.149228	0.096895	0.153811	0.07648	0	0.178306	0.114429	0.036572	0
0.150642	0	0	0	0	0	0	0.516931	0.307184	0	0	0	0	0	0.720107	0	0	0.550147	0	0	0	0	0	0	0	0	0	0	0	0	0	0	0.423966	0	0	0	0.178225	0	0	0	0	0	0	0	0	0	0	0	0	0
0.807539	0.599276	3.617718	4.40638	1.200858	2.42827	2.241432	3.75954	1.880829	2.28213	2.179117	3.460549	0.526395	2.19958	1.006477	0.885466	0.570836	4.48264	1.730852	1.814332	3.371117	3.026706	2.968933	2.85791	2.758252	4.05432	2.855981	1.97324	1.8508559	6.014309	5.674658	4.501631	1.917606	1.720604	2.462208	2.173273	1.411588	1.274486	0.454894	1.563724	2.475373	1.452488	1.52423	2.27235	2.986149	2.022601	3.481646	1.622042	1.262358	0.515979
0.264904	0	0.054743	0.292943	0.53955	0.0599071	0.397236	0.572687	0.512196	0.22933	0.411525	0	0	0	0	0	0.405404	2.0351	0.379319	0.476377	0.648673	0.342128	1.417399	1.74884	0.118682	0.522799	0.173009	0.764787	0.0877843	0.254418	0	0	1.052998	0	0.83573	0	3.467632	1.048448	0	0	0.526998	0.30364	0.44073	0.282466	0.204528	0	0.496714	0.443611	0.318194	0
0	0	0	0.0295415	0.016854	0.0253442	0	0	0	0	0.033482	0	0	0.0568268	0	0	0.023246	0.135185	0	0.166971	0	0	0.037569	0.105824	0	0	0	0	0	0.108548	0.050228	0.151389	0	0	0	0	0	0	0	0	0	0	0	0	0	0	0.05863	0	0	0
0	0	0	0	0.048558	0.240911	0	0	0.017385	0.0168851	0.045162	0	0	0	2.554667	5.7276	0.991188	0.0127889	0	0	0.792277	0.722787	0.123994	0	0.006561	0.0239118	2.337138	1.405215	0.14354569	0.1879451	0	0.069635	0.039214	0.052006	0.052203	0.070835	0.007128	0	0.014001	0	0	0	0.165491	0.0951541	0.049571	0.294495	0.082468	0	0	0
0.16248	0	0.035036	0.0240197	0.950788	1.43561	0.017148	0	0.170443	0.0272307	0.281456	0	0	0	2.801108	4.964341	7.521778	1.50429	0	0	1.75487	1.445003	0.17712	0	0.123118	0.0766971	10.796758	5.08791	0.504562	0.504141	0.100835	0	0.663432	0.679712	1.439522	1.936758	0.016022	0	0.01597	0	0	0	0.473443	0.152353	2.158124	2.931937	0.043899	0	0.121784	0
0.964226	0	0	0.291707	0.100226	0.178469	0.131442	0.11411	0.170041	0.456967	0.246021	0	0.405953	0	0.361245	0.730964	1.322353	2.4783	0.793625	0.432929	1.019343	0	0.566959	0.784116	0.354555	0.729305	0.753913	0.463588	0.146221	0.545792	0	0	0	0	0.296231	0	0.275193	0	0	0	0.526998	0	0.738702	0.0880137	0.118934	0	0.329874	0.203882	0.301687	0
0.316946	0.510134	0.288595	0.777715	0.181919	0.966072	0.653245	0.851542	0.420741	0.204555	0.663037	6.291709	0.34995	0.116034	0.672324	3.000627	0.672475	1.12138	0.585198	2.143308	0.50619	2.237172	0.338174	0.757119	0.703944	1.32075	0.498955	0.948134	0.626872	1.05114	0.411471	1.583218	1.017582	2.615199	0.420766	1.074717	0.040159	0	0	0	0.56146	0.577192	0.244355	0	0.315063	0.582172	0.723848	1.031215	0.544688	0.093825
0.057138	0	0.854747	0.690302	0.407435	0.927851	0.593902	0.398377	0.101397	0.598747	0.242431	3.96086	0.092946	0.104461	0.197682	6.551313	2.750647	4.76631	0.606236	3.512417	0.682379	5.692555	0.201531	0.733447	0.049838	0.493002	1.038391	0.335345	0.525006	0.720447	2.079191	6.732314	0.695606	1.281666	0.765741	0.07671	0.435961	0.086955	0.087664	1.036548	0.750539	3.824357	1.093904	0.963812	0.432782	0.616711	0.566298	1.590485	0.233043	0
0.266017	0.023858	0.450331	0.421794	0.376983	1.0866	0.454885	0.400111	0.321172	0.200737	0.118539	0.513398	0.421046	0.462736	0.303927	1.329461	0.201837	0.917717	0.82941	2.86042	0.277885	0.144003	0.55085	0.783901	0.318054	0.794447	0.806713	0.491486	0.672515	1.0867	0.272283	0.264496	0.799926	0.515557	1.051922	1.409428	0.383079	0.579957	0.114953	0.31494	1.108303	1.400552	0.721689	0.661529	0.30247	0.277682	0.679498	0.577359	0.426928	0.649397
0	0	0	0	0	0	0	0	0.436071	0	0	0	0	0	1.003031	0	0	0	0	0	0	0	0	0	0	0	0	0	0.158632	0	0	0	0	0	0	0	0	0	0	0	0	0	0	0	0	0	0	0	0	0
1.802559	9.066058	2.393879	1.78955	1.270476	3.38031	1.892385	2.5239	2.855211	1.53905	1.801002	4.148307	0.092789	0.798521	0.956099	4.971359	3.995187	6.73339	0.705389	1.096428	1.806654	3.759496	1.675438	1.0016	4.683254	3.92104	4.168857	3.9101	0.0742346	0	2.341104	9.710194	1.106994	7.680484	2.362629	5.524176	1.768795	5.783007	0.419842	1.02202	2.756582	5.93163	3.08434	1.65636	0.940969	1.902996	2.715591	12.832635	1.999749	1.956935
1.206786	0.357771	0.676035	2.33615	0.883669	3.61215	0.955762	2.12816	0.613319	1.46789	0.876369	1.181212	1.249552	0.827042	0.908608	2.876833	0.278467	3.94705	0.371821	4.947563	2.915711	3.254458	2.778229	2.73805	2.112557	6.87642	1.492571	1.26483	0.51589	1.41876	0.744396	1.059666	0.731243	1.985566	1.095254	1.05706	0.200411	0.350062	0.324607	1.464215	1.306758	0.716172	0.712005	1.13512	1.652066	1.064233	1.496179	4.108842	2.61263	0.059831
0.050595	0	0	0.0722975	0.005756	0.0994202	0.070961	0.0233746	0.027729	0.105188	0.042712	0	0	0	0.038904	0.17412	0.012464	0.142778	0.013199	0	0.088094	0.201935	0.054188	0.0577045	0	0.0720039	0.457858	0.234304	0	0	0	0.283986	0.054123	0.199215	0	0	0	0	0.047076	0	0.209618	0.193605	0.007224	0.0298958	0.061445	0.575443	0.015482	0.131637	0	0
0.35625	0	1.748992	3.7362	1.159462	1.26035	0.31039	0.561686	0.363345	1.94911	1.958053	0.44721	0	0.252037	0.307776	2.303245	1.076041	2.15217	0.57173	1.506664	2.655378	1.183389	1.628465	2.37774	0.161017	1.40576	0.169084	0.209438	0	0.155491	1.580179	1.689356	0.685559	0	0.484187	0	0.380991	0.496934	0.181255	0.240527	0.690106	2.288241	0.810202	0.753862	0.831056	1.06595	1.055137	0.722809	0.282955	0
1.198868	0.670567	0.817696	7.05271	0	4.43971	0.614373	2.58089	1.174067	1.66693	0.587202	0	0	3.71159	0	0.54153	0	8.65882	0.400179	2.423592	4.255568	1.316141	2.312441	3.74984	2.339162	10.9217	1.759856	0.696617	0	1.0801	3.846365	0.41616	0.32162	0.620732	0.2236	0.744422	1.53264	0	0	0	11.36651	2.19147	1.732115	1.17993	0.18756	0.441091	1.542522	0.468215	0	0
0	0	0	0	0	0.242177	0	0	0.085366	0	0	0	0.064638	0.284604	0.178479	0	0.044072	0	0	0	0	0	0	0	0.087331	0	0	0	0.291446	0.574007	0.048856	0	0.409352	0.362696	0	0	0	0	0	0	0	0	0.151898	0.149994	0	0	0.249316	0	0.297643	0
4.155232	1.855047	8.306156	6.68679	5.472381	11.51464	5.47245	5.453253	5.950039	7.55914	5.618501	10.591664	2.479951	9.91486	2.606347	6.766107	3.422783	17.10797	8.060623	11.611261	7.272922	3.961604	6.929623	6.63643	4.026055	6.6921812065	8.92784	5.77952	1.7940653	3.297818	5.504004	11.765723	4.378929	7.030442	6.776107	8.677839	5.345207	5.439101	1.994231	1.77118	11.630571	10.172089	6.193511	7.24929	7.272752	5.5605	5.324863	8.668491	2.433268	0.659897
1.078926	0	0.788994	1.16788	0.700919	2.99082	2.705731	2.1656	0.527021	0.668535	0.917135	4.522958	1.401394	0.426005	0.617813	0.47067	0	2.26467	0.506295	2.042264	2.223662	0.605074	1.29545	3.31948	1.6049	2.31105	1.488328	0.923745	0.252693	2.20814	1.123974	0.464511	1.368692	3.892649	0.331259	1.348694	1.552375	1.696573	0.09715	1.061191	3.333878	5.22968	0.613354	1.53186	0.244637	1.98647	2.153308	4.116044	0.321803	0.071443
1.758377	0	0.166853	0.196496	1.476928	2.64982	3.889037	5.27143	0.824811	0	0.410664	0	0.479322	0	1.059847	0	2.452653	2.30125	4.72147	5.957597	2.424794	1.990848	1.94417	1.57197	2.260328	6.29021	9.285369	3.36591	0	2.38542	0	0	3.145071	5.528163	0.535764	0	0.677336	0	0.469085	0	0.411947	0.488299	0	0	0.990435	0	2.567607	1.095592	0	0
2.963959	1.107388	0.404583	2.14811	0.5995	0.863261	4.202774	1.03067	0.765568	0	1.02412	0	1.27081	0	0	0	0	4.05236	1.033901	0	0.64156	0	0.41252	0	2.456193	2.87458	4.808014	3.56988	0	0	1.224996	0	0.215106	0	0.750452	0	0.252861	0	0	0	0.784509	0	0.771243	0	0.567627	0	0	0	0	0
0.324454	0	1.197211	1.1915	1.765492	2.72969	0.395693	0.129116	1.35852	1.19717	1.126296	2.946955	0.050743	0	2.027203	12.536634	1.527913	1.07747	0.813994	6.838733	5.910186	5.856123	3.375047	2.74068	0.825355	0.887974	1.595853	0.510717	0.341205	0.589694	1.362861	1.419931	0.562329	2.842564	1.986994	4.0367	0.146632	0.278651	0.271764	0.513409	1.653196	1.742447	0.73841	0.574728	0.095875	0.143861	0.199903	0.526547	0.059225	0.050046
1.007722	1.008643	1.806514	3.012087	1.094337	3.077724	0.511757	0.446334	1.632303	1.7733485	1.570663	0.804428	0.374212	0.121329	3.066556	4.21838	1.478762	2.033452	1.490551	3.671522	8.365301	3.287611	2.480216	2.532252	1.308945	1.9973664	3.02692	2.31356	0.52268	4.43811	0.838198	0.763531	1.286466	1.337658	1.969641	4.957834	0.522188	0	0.240998	0.32422	2.514093	5.485267	1.715775	3.07623	0.274338	0.664397	0.508653	1.073279	0.076006	0.075185
0	0	0	0	0	0.0997531	0	0	0.053683	0	0	0	0	0.103068	0	0	0	0	0	0	0.108255	0	0	0	0.027911	0	0	0	0	0	0	0	0	0	0	0	0	0	0	0	0	0	0	0	0	0	0.053309	0	0	0
0	0	0	0	0	0	0	0	0	0	0	0	0	0	0	0	0	0	0	0	0.096609	0	0	0	0	0	0	0	0	0	0	0	0	0	0	0	0	0.523441	0	0	0	0.347374	0	0	0	0	0	0	0	0
0	0	0	0	0.014069	0	0	0.0184296	0.09924	0	0	0	0	0	0	0	0.075642	0	0	0	0	0	0	0	0	0	0	0	0	0	0	0	0	0	0.017864	0	0	0	0.028095	0.404161	0.017929	0	0	0.0653946	0	0	0.024996	0	0	0
0.883536	0	0.210811	0.357034	0.034099	0.193308	0.154975	0.0603338	0.434012	0.151537	0.090379	0	1.051081	1.6304	0.090375	0.232202	0.087046	0.117562	0.037546	0.094888	0.43484	0	0.137637	0.040779	0.155056	0.0229716	0.425167	0.0370757	0.338442	0.0169423	0.098768	0.192526	0.19135	0.182016	0.719533	1.592022	0.207373	0.260521	0.052109	0	0.2012	0	0.188403	0.130597	0.153233	0.084134	0.221338	0.117777	0.265267	0.055428
0.356408	0.116373	0.089304	0.142564	0.309141	0.183105	0.237528	0.2239483	0.113191	0.123441	0.133926	0.104091	0	0.0526776	0.182723	0	0.537249	0.104841	0.085436	0.214486	0.416056	0.065848	0.082719	0.103322	0.254928	0.525369	0.299882	0.151556	1.8288614	8.807363	0.136111	0	0.561585	0.117915	0.397685	3.775336	0.085747	0	0.072194	0.060748	0.048086	0.135804	0.132123	0.166691	0.100801	0.154436	0.271711	0.232896	0.266273	0.112265
0.030005	0	0.09808	0.0486623	0.216377	0.0871961	0.388959	0.7519434	0	0.513972	0	0.045715	0.293624	0.0275979	0	0.096649	0.161221	0.0777455	1.792361	10.905687	0.638646	2.693578	0.174219	0.2057636	0.213797	0.527455	1.925522	1.4758431	2.292953	0.978003	0.264742	0	0.052206	2.195258	1.333499	2.334379	0.180777	2.283973	0	2.793417	0.384837	0	0.412729	0.575359	0.049014	1.119032	0.280294	0.359948	0.483513	0.246143
0	0	0	0	0	0.401151	0	0	0	0	0.284589	0	0	0	0	0	0	0	0	0	0.613452	0	0.308214	0	0.168955	0	0	0.185783	0.314579	65.9426	0	0.653369	0	0	0.363536	0	0	0	0	0	0	0	0	0.305488	0.13057	0	0.560894	0	0	0
0	0	0	0	0.168529	0	0	0	0	0	0	0	0	0	0	0	0	0	0	0.331754	0	0	0	0	0	0	0	0	0	0	0	0	0	0	0	0	0.097651	0	0	0	0	0	0.39605	0	0	0	0	0	0	0
0	0	0	0	0	0	0	0	0.054559	0	0	0	0	0	0	0	0	0	0	0	0	0	0	0	0	0	0	0	0	0	0	0	0	0	0	0	0	0	0	0	0	0	0	0	0	0	0	0	0	0
0	0	0	0	0	0	0	0	0	0	0	0	0	0	0	0	0	0	0	0	0	0	0	0	0	0	0	0	0	0	0	0	0	0	0	0	0	0	0	0	0	0	0	0	0	0	0	0	0	0
0	0	0.047621	0.0339545	0	0	0	0	0.03508	0.0790236	0	0	0	0	0	0	0.153996	0.0590781	0	0	0.032965	0	0	0	0	0	0	0	0	0	0	0	0	0	0.053235	0	0	0	0	0	0	0	0	0.0578577	0	0	0	0	0.04199	0
0	0	0.147745	0	0	0	0	0	0.418279	0	0	0	0	0	0	0	0	0.204257	0	0	0.348315	0	0	0	0	0	0	0	0	0	0	0	0	0	0	0	0	0	0	0	0	0	0	0	0	0	0.142356	0	0	0
0.516839	0.274107	0.836527	0.841601	0.262921	1.24307	0.207159	0.446687	0.709663	0.648038	1.56506	1.447111	0.443369	0.69603	0.034011	0.748589	0.525341	2.73091	2.00816	2.219849	2.225706	1.7323	0.812594	1.04844	0.277237	0.47962	1.181677	0.625072	0.470774	0.885811	0.557855	0.108601	0.693142	2.132521	1.167389	1.372984	0.349994	0.889262	0.226622	0.259387	2.206589	3.181614	0.837034	0.385673	0.266227	1.404995	0.653761	1.617276	0.801962	0.078811
0.182852	0.093926	0.148462	0.283605	0.119937	0.256172	0.275113	0.21414	0.243346	0.247961	0.1425	0.123996	0.085663	0.167694	0.095239	0.122519	0.068814	0.312591	0.123246	0.198532	0.270751	0.116974	0.255727	0.325583	0.176381	0.497819	0.479931	0.176122	0.0640225	0.238878	0.160062	0.107934	0.166984	0.16974	0.147729	0.139735	0.158352	0.187903	0.043695	0.052407	0.289484	0.119815	0.180352	0.29808	0.2011	0.170304	0.156868	0.207012	0.162488	0.005709
0.902808	0	0.525741	2.2089	0.194866	1.09558	0.744108	0.77923	2.274239	0	2.125703	1.272076	0	1.02211	1.056001	0	0	1.93275	0.860113	0	0.557009	0.818971	0.660418	4.28704	0.271819	3.4605	2.157252	0.244984	1.97933	0.942088	0.601409	1.533526	0	0	0.197798	1.226893	0.341907	0	0	0	0.624825	0.696643	0.905711	0.35553	0.165377	0	0.342437	0.489374	0.294154	0
0	0	0	0	0	0	0	0	0	0	0	0.288668	0	0	0	0	0	0	0	0	0	0	0	0	0	0	0	0	0	0.0815615	0	0	0	0	0	0	0	0	0	0	0.255554	0	0	0	0	0	0	0	0	0
0	0	0	0	0	0.0710187	0	0.0308437	0.377561	0	0	0	0	0.202872	0.123514	0	0.043827	0	0	0	0.392446	0	0	0	0	0	0.031956	0	0	0	0	0	0	0	0	0	0	0	0	0	0.092791	0	0	0.140689	0	0	0	0	0	0
3.602701	0	1.783033	0.307265	3.668941	0.839681	0.276028	0	0.887326	0	0.685876	0	0	0	0	0	10.78005	30.487	0.5908	0.503444	10.126281	0	0	4.13088	0	0	0	0	1.89687	0.823927	1.330173	0.936504	0	0	0	0	3.612846	0	0	0	0	0	17.772013	8.80463	0	0	0.311946	0	0	0.177832
0.004299	0	0.009807	0.0131884	0.04277	0.147036	0.029497	0.0397868	0.083588	0.0209489	0.052834	0.086847	0	0.0401972	0.147336	0.244444	0	0.0519597	0	0	0.073707	0.036154	0.02253	0.0744891	0.011494	0.00978151	0.020836	0	0.00567321	0.286663	0.126767	0.130107	0.008046	0	0.014612	0.027022	0.011296	0.043495	0	0	0.031547	0.028351	0.199199	0.135473	0	0.029245	0.034352	0.021205	0.005994	0
1.303048	0	0.433088	0.156373	0.386774	0.488119	2.846858	1.09771	1.392044	0.92623	1.108773	0.583703	1.632638	1.07093	0.728069	1.596717	2.548251	0.73624	1.411428	0.638735	1.03693	0.684256	2.362331	2.33881	0.672075	1.5035	2.497985	1.11682	1.36444	1.44642	0.610133	1.358104	1.240956	0.893657	5.287074	1.766488	3.004799	0.524224	0.244325	0	0.718333	0	2.712022	3.26657	0.228822	0.516852	1.086891	0.884296	0.3724	0.060345
1.539616	0	0.863309	1.68621	1.26953	2.76868	0.944307	3.13656	0	1.11566	0	0	2.783679	3.33048	10.607058	0.852792	0.385628	4.89138	0.524636	0	5.876479	1.068669	1.275659	6.6553	0	1.45861	3.825621	5.63426	0.771504	2.93205	0.450212	0.659581	2.28868	0	7.240844	0.854752	7.110388	0	0	0	0.841912	0	3.33836	3.62274	0.34633	0	1.574947	1.302213	0.432872	0
0	0	0.046454	0	0.152753	0	0	0.227243	0.090332	0.105271	0.101332	0	0.178976	0.173763	0	0.174515	0	0.160905	0.109846	0.141777	0	0	0.222813	0	0	0.168018	0	0	0	0	0	0	0	0	0.282515	0.278736	0.048105	0	0	0	0	0	0.107364	0	0.062313	0.186324	0.098156	0	0.313617	0
0	0	0	0.149437	0.115832	0.104182	0.200913	0.26011	0.301412	0.182841	0	0	0	0	0.107103	0	0	0	0	1.594912	0.433166	0	0.230691	0.0724453	0.084909	0.724989	0.249163	0	0	0.454632	0	0.177709	0.032396	0	0	0	0.036385	0	0	0	0.11838	0	0	0.0898513	0.084818	0.16027	0.112144	0.19634	0	0
0.288845	0.526787	0.046901	0	0.387309	1.56884	1.670617	1.06655	0	0.50972	0	0	0.387322	0	0	0.620152	0.254024	0.47114	0.412526	0.726807	0.566292	0.623464	0.172892	0.0933472	0.536446	0.107789	0.495971	0	0.206377	0.897152	0	0	0	0.156068	0.15746	0	0	0	2.762416	0	0.755374	0.538095	0.165902	0.477545	1.431598	0	0.544114	0	0.162288	0
0.431217	0.614504	0.567782	2.70401	0.137876	1.72211	1.318942	0.924441	2.396157	2.62234	0	0	0.749452	0.373933	0.554945	1.546647	0	0.548296	0.613057	6.611269	1.866043	0.857189	0	0	0	0	0.119452	0	0	2.43592	3.690439	1.749426	0.177069	0.897321	0.933464	3.22609	0	0	0	0	4.42031	2.614489	4.309511	1.69237	0.395056	0	0.620193	0.922831	0.756388	0
0	0	0	0	0	0	0	0	0	0.0917319	0	0	0	0	0	0	0	0	0	0	0	0	0	0	0	0	0	0	0	0	0	0	0	0	0	0	0	0	0	0	0	0	0	0	0	0	0	0	0	0
0.692491	0	0.334027	1.11375	1.021473	1.18875	0.496589	0.454741	1.89227	3.29985	2.273145	1.26964	0.615123	0.171039	0.472895	0.846284	1.221261	2.7892	0.295696	0.46147	3.31684	0	1.198602	1.70792	0.439335	0.979872	0.586314	0.279505	0	0	0.575595	0.684576	0.650002	0.624177	0.870898	0.787049	0.314895	0	0.214619	0	2.163256	1.133662	0.767352	1.8542	0.512012	0.521829	0.495086	0.492611	0	0
8.564463	9.557926	5.71349	9.78917	8.933967	13.4344	8.411068	7.56414	6.457681	8.30616	7.559145	10.745972	10.590805	12.9997	8.551008	17.604475	9.007875	13.0756	15.123356	14.420882	20.805744	20.252393	13.829875	17.9963	5.473662	9.40196	7.986075	8.18475	0.258634	1.29531	4.618951	6.842722	5.523303	11.053894	7.15681	13.352162	4.183654	16.440389	0.846018	13.207611	9.124246	13.459825	7.577877	12.1205	12.67117	23.631418	15.078015	15.506936	0	0
0.327373	0.318242	2.089504	2.66466	0.847282	1.27391	1.041471	0.997258	2.822981	2.19721	1.887153	2.217419	0.060089	0.246584	1.325391	2.399533	0.691584	2.25767	1.260678	1.235377	6.693605	2.230114	3.393435	4.96122	0.896244	1.43612	0.844101	0.166883	0	0.173902	1.57211	1.004154	0.169513	0.286439	3.975837	0.892637	0.209041	0	2.395564	6.058512	1.518196	1.159238	0.821231	0.279553	1.200039	0.573365	0.291158	0.590144	0	0
2.852661	2.639536	3.214769	5.00554	3.361045	5.9129	3.36663	3.08687	6.280686	4.29192	5.117085	4.869912	5.765848	3.86747	3.21273	1.899601	1.554515	9.28085	6.111732	5.74037	18.93059	5.266085	8.290466	13.5627	3.489008	5.7882	4.254672	2.8146	0.145393	0.233555	3.878559	3.933775	3.42061	5.996403	3.003546	2.030319	2.035749	0.745296	0.136261	2.868058	3.405099	2.904692	4.611164	5.22562	11.793749	10.480579	5.820158	3.996977	0.378116	0.323106
0.065046	0.367744	0.04269	0.101185	0.151042	0.247538	0.082017	0.33519	0.090679	0.1852724	0.249485	0	0	0	0.212319	0.378415	0.444419	0.190086	0.47473	0.639299	1.232417	0.171531	0.347907	1.78559	0.059127	0.142694	0.816996	0.249236	0.445867	0.46599	0.30777	0	0.806977	0.731677	0.095793	0.885707	0	0	0	0	0.076084	0.644512	0.126809	1.247263	0.096351	0	0.1197	0	0.637187	0.166573
0	0	0	0	0	0	0	0	0	0	0	0	0	0	0	0	0	0	0	0	0	0	0	0	0	0	0	0	0	0	0	0	0	0	0	0	0	0	0	0	0	0	0	0	0	0	0	0	0	0
0.173546	0.162847	0.339762	0.121349	0.117749	0.13632	0.252605	0	0.311685	0.385071	0.163951	0	0	0.0593687	0	0	0	0.635958	0	0	0.03676	0	0.308988	0.153453	0.070502	0	0.13623	0	0	0.828002	0	0	0	0	0.054103	0.138184	0.126739	0.592918	0	0	0.207752	0.407763	0.043482	0.103326	0	0	0.064974	0	0	0
0	0	0	0	0	0.0560974	0	0	0	0	0	0	0	0	0.120947	0	0	0	0	0	0	0	0	0	0	0	0	0	0	1.28721	0	0	0	0	0	0	0.361749	0.503883	0	0	0	0	0	0	0	0	0.445645	0.56204	0	0
4.152446	1.984963	1.618701	1.86083	1.693642	15.1785	0.772066	1.07255	3.494055	9.34464	1.991431	4.317872	4.396314	13.0412	0.65564	0.175728	1.35534	25.102	1.331832	0.302254	17.294323	6.853399	6.973124	12.4752	1.101535	1.79788	2.574879	0.479658	0	1.16121	2.232002	0.986749	0.909081	0.512779	4.53385	4.271342	1.937798	0.506022	0.271449	0.648702	12.053988	6.724337	15.540374	3.49262	0.963409	2.989677	3.154812	4.755702	0.425745	0
0.110905	0	0.03175	0	0	0	0.282524	0	0.439409	0	0.068813	0.277538	0.060707	0.100312	0	0	0	0.443341	0	0	0.076144	0.315725	0	0	0.130935	0.270792	0	0	0.11074	0	0	0	0	0	0.641255	1.266804	0	0	0.067007	0	0	0	0	0	0	0	0	0	0.04846	0
0.007436	0	0.071118	0.00983639	0.138584	0.316006	0.09023	0.151183	0.060346	0.0725407	0.064014	0.273338	0	0	0.146299	0.458219	0.178947	0.227244	0	0	0.351034	0.517952	0.240381	0.110175	0.079209	0.189144	0.21772	0.0366387	0.0137937	0	0	0.204735	0.027584	0	0.007634	0	0	0	0.074114	0	0.024378	0	0.163819	0.239925	0.150941	0.339778	0	0.033959	0.014637	0
0.223438	1.974785	0.695865	0.642845	0.183949	0.1023266	0.770959	1.2523422	0.581381	0.0802255	0.086611	1.014487	0.047294	0.3433904	0.174978	1.963446	2.237491	1.3642324	0.12037	0.607817	2.208477	1.98149	0.191915	0.8029575	0.580318	0.920276	0.952101	0	0.498023	0.1700169	0.200749	0	0.366187	0	0.453251	0.714439	0.420861	0	0.16802	0	0.164127	0	0.388537	0.440285	0.247537	0	0.476258	0.186317	0.177971	0
0.040348	0	0.014517	0.0373382	0.024718	0.129252	0.093931	0.0454496	0.07892	0.0245278	0.937573	0.378401	0	0	0.327651	0.302853	0.340582	0.0707992	0.012854	0.058039	0.12918	0	0.070322	0.0688301	0.02301	0.101168	0.164269	0	0.1640109	0.109792	0	0.111971	0.042636	0	0.008578	0.049041	0.097467	0	0	0	0.009988	0	0.102348	0	0.150989	0.99627	0.023291	0	0.017984	0.040012
0	0	0	0	0	0	0	0	0	0	0	0	0	0	0	0	0	0	0	0	0	0	0	0	0	0	0.019468	0	0	0	0	0	0	0	0	0	0	0	0	0	0	0	0	0	0	0	0	0	0	0
0	0	0	0	0	0	0.14828	0.25274	0	0	0	0	0	0	0	0	0	0	0	0	0	0	0	0	0	0	0.083554	0	0	0	0	0	0	0	0	0	0	0	0	0	0	0	0	0.199875	0	0	0	0	0	0
0.181955	0	0	0	0	0.299535	0	0	0.636365	1.04948	0	0	0	0	0.725269	0	0	0.525063	0	0	0.74134	0	0.411503	0	0	0.502969	0.906458	0	0	0	0.566396	0	0	0	0	0	0	0	0	0	0.809025	0	0.14646	0.391647	0.189316	0	0.332082	0	0	0
0.690696	0.476122	0.639281	1.79593	0.574834	1.14867	1.891534	0.882059	1.208498	1.41875	0.883803	1.554841	0.758775	0.367489	0.860223	1.67544	0.551851	1.59292	0.323355	0.69306	1.779007	1.366549	0.901534	1.21672	0.939023	1.49973	2.765572	0.392665	0.193926	1.22658	0.934128	1.265605	0.440216	0.938019	1.073023	1.799833	1.618405	1.875787	0.041046	0.334832	2.997473	2.658962	1.182708	1.15763	0.857309	2.097165	0.634859	0.869626	0.161354	0.024977
0.106182	0	0.012429	0.119802	0.078199	0.242464	0.259657	0.13371	0.130075	0.256196	0.063752	0.116915	0	0.074386	0.122938	0.083632	0.011813	0.129438	0	0	0.085635	0.061684	0.187405	0.38411	0.120993	0.186003	0.296276	0.525252	0.0115549	0.174379	0.155112	0.073266	0.043239	0.062341	0.074436	0	0.117815	0.147347	0.007457	0.191493	0.153252	0.059165	0.072745	0.192852	0.043183	0.090017	0.168672	0.182182	0	0
0.96012	0	5.306078	4.413961	1.849568	3.046288	5.714991	6.63805	3.933452	3.09157	1.636306	2.307025	0.107664	0.452495	1.855985	0.704782	3.95449	9.095821	4.301319	2.901698	1.704525	0.930413	2.524172	2.95613	2.829831	2.32242	3.579889	1.75098	0	1.21992	4.574184	2.029197	2.707752	2.504869	4.030768	3.345029	6.047084	7.864139	2.712976	2.82563	6.768624	3.295738	1.606847	0.502305	1.095603	0.726811	2.02485	2.46094	0	0
0.080346	0	0.107158	0.263081	1.170149	0.3414	0.217019	0.190203	0.121079	0.0140765	0	0	0	0	0	0.216553	0	0	0.12936	0	0	0	0.160954	0	0	0	0	0.0938777	0	5.94233	0.125913	0	0.115428	0	0.245929	0	0.157956	0.772602	0	0	0.210397	0	0.057933	0	0.069431	0	0.118413	0	0	0.098468
0.027423	0.199842	0	0	0.182782	0.615264	0	0.0624984	0.263898	0.0884028	0	0	0	0.153346	0	0	0	0.193798	0.097551	0	0.101502	0	0.054102	0.104613	0.092306	0.200817	0.140579	0.191999	0	0.0801715	0	0.240713	0	0	0	0	0.026051	0	0.068195	0	0.218759	0.238137	0.025976	0.126528	0	0	0.143037	0	0.205734	0
0.090943	0	0	0	0.793875	0.409731	0.134681	0	0.1502	0	0	0.470385	0	0	0	0	0.271564	0.529352	0.195803	0	0.454526	0	0	0.2703	0.07865	0.350216	0.176444	0	0	0	0	0.834572	0	0	0	0	0	0	0.263529	0	0.352427	0.895829	0	0	0	0	0.356177	0	0	0.139649
0.047356	0.528902	0.062152	0.0894452	0.583315	2.0154	0	0.150254	0.06277	0.137973	0	0.526165	0.145888	0.0763033	0.076469	0.69648	0.262246	0.281638	0.032392	0.297336	0.394643	2.423223	0.17997	0.162592	0.383303	0.466534	0.231025	0.0277339	0.19536	6.57293	0.420032	0.55601	0.32177	0.863314	0.036264	0.070707	0.806793	1.102694	0.063507	1.026818	0.133867	0.756511	0.074963	0.792102	0.226272	5.466705	0.371061	1.668959	0.205819	0.021993
3.010286	0	0.017371	0.0325904	0.532348	0.0219258	0.064186	0	0.256196	0.0256705	0.095337	0	0.199147	0	0.036948	0.094299	0.229644	0.0193726	0.043777	0	0.016405	0.097695	0.035585	0.0307158	0.590933	0	0.056701	0.0429833	0.284785	0.012279	0.122624	0.07525	0.463657	0	0.268743	0	3.024269	5.443666	0.060755	0.669307	0.30736	0.104535	0.63403	0	0.110677	0	0.12787	0	0.401305	0
6.283518	0	0.247654	0.0712491	1.604096	0.079374	12.688971	29.03178	1.346516	0	1.432818	0	0.341695	0	18.926733	17.375735	0.977391	0	0.23914	0	3.054246	13.146853	0.094493	0.110478	0.931913	1.6578	0.356929	0.136012	1.0090315	0	1.283105	0	1.032716	0	1.055365	2.327195	0.481285	0	0	0	0.065572	0	0.131941	0	0	0	1.410791	0.198223	2.489054	0.106451
0.058234	0.225513	0.121546	0.0402922	0.061096	0.474943	0.367555	0.0715633	0.377255	0.172463	0	0	0	0.0904491	0	0.33957	0.091632	0.302638	0	0	0.123039	0	0.053336	0.0490956	0.111913	0	0.17349	0	0	0	1.102334	0.171207	0	0.574839	0	0	0	0	0	0	0.156732	0.064062	0.0301	0.38405	0	0	0.051035	0	0	0
0.679755	0	0.232576	0.47948	0	1.72557	1.239851	1.81079	0.440728	3.24877	0.362559	0.898423	0	0	0	1.119841	0	0.850959	0.770984	1.222722	0.707473	0	2.001033	2.99241	0.629303	3.1883e-08	1.083864	0	0.0280566	0.0522978	0.136829	0	0	0	1.784092	0	0	0	0	0	1.632053	0	0.755114	0.508454	0.226219	0	0.406118	0	0.06417	0
1.094513	0	0.248882	0	0.443039	1.00788	1.688249	1.40641	0.807494	2.42468	0	0	0	2.24586	0.128834	0	0	2.6617	0.20462	0	0	0	0	2.30177	0.416887	0	6.132809	1.8034	0	2.14895	0.832032	0.575655	0	0	0.95208	0	0	0	0.669594	1.016417	0.404905	0	1.111505	0	0.965322	0	1.21512	0	0	0
4.641923	1.173963	2.331695	12.1637	6.73733	7.86838	10.610627	3.96745	2.857144	6.12171	1.388341	3.053215	3.467315	2.8547	2.591879	3.128792	0	11.5556	1.452136	2.369418	22.649758	2.364589	9.080334	13.6646	6.164085	13.6782	10.663438	1.0286	2.04183	2.38903	1.5036	2.865676	3.67567	0.87884	5.59054	1.418288	1.217649	0	0.441191	1.041487	5.222054	1.081327	3.889375	3.17387	1.423313	0.689972	2.922717	3.708413	24.194453	0.260769
0	0	0	0	0	0	0	0.379317	0.651292	0	0	0	0	0	0	0	0	0.404922	0	0	0	0	0	0.670874	0	0	0	0	0	0	0.240915	0.334377	0	0	0	0	0.35205	0	0.546152	0	0.601861	0.394255	0	0.706875	0	0	0	0	0	0
0.106792	0.088553	0.211333	0.255105	0.115554	0.684791	0.252591	0.151808	0.25681	0.191306	0.176703	0.438083	0.008432	0.0870706	0.112809	0.390502	0.107429	0.140707	0.159064	0.73491	0.363149	0.27155	0.352327	0.21814	0.168125	0.391517	0.424334	0.207268	0.145248	0.198635	0.258422	0.433355	0.142069	0.366282	0.264405	0.192533	0.079854	0.139877	0.145724	0.0737	0.328015	0.349766	0.16177	0.272164	0.180181	0.252397	0.097892	0.34153	0.079437	0
0	0	0	0	0	0	0	0	0	0	0	0	0	0	0	0	0	0	0	0	0	0	0.070251	0	0	0	0	0	0	0	0	0	0	0	0	0	0	0	0	0	0	0	0	0	0	0.269194	0	0	0	0
0.059821	0	0.079664	0.236762	0.013901	0	0.021981	0.0184145	0.052395	0.0254837	0	0	0	0.0920863	0	0	0	0.150195	0.028399	0	0.053339	0	0.117622	0.0296013	0.096811	0.0353021	0.18556	0	0.0329069	0.137772	0.039871	0.313049	0.043052	0	0.057712	0	0	0	0.062178	0	0.081959	0	0.03269	0.0895967	0.020516	0.268657	0.025736	0	0	0
0.164551	0	0	0.0490974	0.126521	0.432736	0.329154	0.327304	0.242986	0.150773	0.054537	0	0	0.0891655	0	0	0	0	0	0	0	0	0.110999	0	0.088394	0.283861	0.171757	0.0433767	0.0413669	0	0	0	0.057544	0	0.073216	0.344966	0.064425	0	0	0	0.150749	0	0.402964	0.202825	0	0	0.050869	0	0	0
0.362292	0.391041	0.031888	0.0520575	0.037135	0.211056	0.054745	0	0	0.0610845	0.071517	0.569761	0.097168	0	0	0.675416	0	0.0932772	0.128138	0.707992	0.06004	0.486896	0	0	0.03302	0	0	0	0	0.0821536	0	0.820628	0	0.522522	0	0.488769	0.074397	0	0.127217	1.317381	0.042786	1.222257	0	0	0.125359	0.755358	0.055475	0.424029	0	0
0.084569	0	0	0	0	0.0765604	0	0	0	0	0	0	0	0	0	0	0	0	0	0	0.331429	0	0	0	0	0	0	0	0	0	0	0	0	0	0	0	0	0	0	0	0	0	0	0	0	0	0	0.249128	0.083371	0
4.129052	0	4.179388	7.83442	2.323063	9.24977	6.210633	3.87227	3.622755	5.4214	3.681436	2.266776	2.756521	2.57776	0.486646	0.727749	0.955594	7.19632	1.567033	1.727113	6.34583	3.277258	2.808784	9.19233	2.365114	9.65838	6.908397	6.09098	0.910267	3.37365	4.413792	3.682184	1.117214	0.964012	3.157606	1.779947	2.751513	2.698783	0.680504	1.161611	6.027022	4.655304	6.551962	5.13077	1.998673	2.436923	6.12808	5.584615	1.782451	1.162548
0	0	0.368249	0.0912662	0.879305	0.297838	0.069897	0	0.042351	0.260711	1.056963	0.118108	0	0.151593	0.30227	0.209214	0.109388	0.459192	0	0.410302	1.283496	0	0.050166	0.199943	0	0	0.114199	0.0380103	0.0360491	0.134214	0.111927	0.261372	0	0.13441	0.155252	0	0.354124	0.674859	0	0.138546	0.279664	0.289133	0.239551	0.136638	0.127583	0	0.085319	0.104461	0	0
0	0	0	0	0	0	0	0	0.065772	0.0334754	0	0	0	0	0	0	0	0	0	0	0	0	0.040031	0.0403242	0	0	0	0	0	0	0	0	0	0	0	0	0	0	0	0	0.053414	0	0	0	0	0	0	0	0	0
0.075501	0	0.024728	0.913844	0	2.55091	0	0	0	0	0	0.219064	0	0	1.127658	3.043559	0	0.0610574	0	0	22.599508	5.490767	0	0	0	0	0	0	0.34081	0.0627947	0	0	0.04971	0.234201	0.38818	0	0	0	0	0	0	0	0.074494	0	0	0	0	0	1.433773	0.181271
40.127343	16.141041	26.160789	47.473818	15.92194	25.1733429	60.582659	31.1169921	25.236961	37.6576292	34.943265	60.606972	28.89619	30.81155693	26.100803	41.800146	19.605022	75.041515	54.171757	152.864831	57.699754	34.5309	32.069097	32.677419	45.67021	90.643715	95.297108	33.268885	0.51525	1.11709	42.041344	36.719246	21.21476	18.871521	92.287464	111.112434	22.163	16.911532	9.416707	18.223236	40.424316	28.681744	30.086554	23.15050368	43.372971	47.202207	22.667022	16.524774	0.552836	0
1.696411	0.565475	1.027647	3.84081	0.105088	0.536722	3.838671	1.36159	0.698286	1.36882	1.402935	1.680076	1.569322	0.515737	0.334344	0.385583	0.838448	4.02756	1.279264	4.003511	2.793457	0	3.336339	1.4249	2.400005	10.1259	2.682029	0.0969188	0.694806	1.507	2.43509	0.303819	0.364399	0.438007	4.42129	5.58592	0.129084	0	0	0.604178	1.649776	0.453827	0.99002	0.928907	0.987561	1.140115	0.142036	0.304876	0.555284	0.110237
0.810586	0.094158	0.728696	0.768364	0.291262	0.412754	1.297104	0.875433	0.352341	0.826368	0.670293	2.312374	0.281162	0.351048	0.404141	1.021942	0.149724	1.43679	1.492057	10.405521	0.835414	1.117167	0.351314	0.357067	1.11127	3.00425	3.761902	0.57366	0	0	1.588448	1.59123	0.477028	0.969905	1.688478	5.53986	0.455038	0	0.132576	0.720784	0.430648	0.74681	0.903512	0.606656	1.159168	2.170009	0.422156	1.062308	0	0
0.092809	0	0	0	0	0	0.161492	0	0.1017	0	0	0.968046	0	0	0	0.484581	0	0	0	0.658722	0.199663	0.877387	0	0	0	0	0	0.0759405	0.437974	3.32829	0	0.292435	0	0.438176	0	0.863325	0.142016	0	0	0.263991	0	0.125829	0.153604	0	0.039245	0.806837	0	0	0	0
0.871621	0	0.630465	4.73525	0.459192	2.47335	5.543004	3.39952	0.760871	1.87289	1.113142	3.009924	0.835104	1.15851	0.708909	2.535847	0	3.77473	0.292763	3.286219	4.10898	0.961261	2.300368	2.68507	2.942314	9.00824	6.529854	0.207616	0.0736013	0	2.586103	1.522733	0.400792	1.490207	1.167369	2.506383	1.583229	0.796362	0	0.466903	2.292237	1.31502	0.720839	1.57725	1.398023	1.152936	0.331143	1.985341	0	0.743205
0	0	0.124714	0	0.21139	0	0.443808	0.0855937	0	0.216071	0	0	0	0	0	0.551806	0	0.0821014	0.112627	0.248894	0	0	0.169579	0.385742	0.051682	0	0.041591	0	0	0	0	0	0	0	0.042791	0	0	0	0.075034	0	0.349204	0	0.05929	0.265316	0	0	0	0	0	0
0.193548	0	0	0	0	0	0	0	0	0	0	0	0	0	0	0	0	0	0	0	0.135772	0	0	0	0	0	0	0	0	0	0	0	0	0	0.169693	1.709504	0	0	0	0	0	0	0	0	0	0	0	0	0	0
0.235697	0	0.057502	0	0.10085	0.12543	0.318629	0.102603	0	0.141057	0	0	0	0	0	0	0	0	0.410349	0.34793	1.012194	0	0	0	0.080009	0.216908	0.071757	0	0	0	0	0.252168	0	0	0.372806	0	0.563151	0	0	0.395554	0	0	0.20031	0	0.079598	0	0	0	0	0
0	0	0	0	0	0.0492768	0	0	0	0	0.069997	0	0	0.802642	0.312493	0	0	0	0	0	0.753966	0	0.146577	0.0667958	0	0.0814809	0	0	0.0861712	0.0392959	0	0	0	0	0	0	0	0	0	0	0	0	0.168371	0.232933	0.040989	0.232861	0	0	0.192192	0.040254
0.259356	0.264451	0.610485	0.0613046	0.245626	0.574104	0.382774	0.239213	0.833646	0.4252013	13.078091	14.697891	0	0.1988413	5.105681	0.448148	1.246169	0.2756037	0.058787	0	0.242668	0.770851	3.493533	0.622669	0.010193	0	1.277772	0.233982	0.336487976	0.58845635	1.306155	0.550607	2.902725	2.047647	6.272454	6.970593	0.408518	0.193073	0.03812	0.136889	0.629089	0.547418	0.639609	1.108941	0.020698	0	0.402382	1.065559	0.783753	3.743843
0.720427	1.229826	0.059792	0.191782	0	0.302934	1.30967	0	0.405377	0	0.509994	0	0.67551	0.213054	0	0.385911	0	0.358916	0.338868	0	1.114956	0	0.504635	0	0.530337	0	0.455091	0	0	1.8918	0	0	0	0	0.22779	0.333608	0	0.596199	0	0	0.412875	0	0.249541	0	0.299363	0	0.113453	0	0.412269	1.675696
0.04593	0.046558	0.093062	0.179097	0.015966	1.853777	0.05828	0.0291819	0.147913	0.0299954	0.077442	0	0.033602	0.0874805	0.069767	0.031293	0	0.100294	0.059117	0.055568	0.122226	0.121143	0.148055	0.0506487	0.1065	0.100466	0.26063	0.148527	0.0102786	0.0177696	0.059356	0.026606	0.11296	0	0.050607	0.166591	0.038029	0	0	0	0.063604	0.052066	0.067237	0.271975	0.022528	0.033156	0.094203	0.093669	0	0.010434
0	0	0	0	0	3.16176	0	0	0	0	0	0	0	0	0	0	0	0	0	0	0	0	0	0	0	0	0	0	0	0	0	0	0	0	0	0	0	0	0	0	0	0	0	0	0	0	0	0	0	0
0	0	0.05204	0	0	0	0	0.0752548	0	0	0.250203	0	0	0	0	0	0	0	0	0	0	0	0	0	0	0	0	0	0	0	0	0	0	0	0	0	0	0	0	0	0	0	0	0	0.065202	0	0	0	0	0
0.559335	0	0.185592	0.158845	0.137449	0.546183	0	0	0.703397	0.209722	0.118299	0.169858	0.166924	0.282593	0	0.690956	0	0.158892	0.116125	0	0.057935	0	0.062434	0.182226	0	0	0.036914	0	0.0910513	0.354276	0.275963	0	0.031047	0	0	0	0.219461	0	0	0	0.168255	0	0.032601	0.215531	0	0	0.219495	0.741247	0.110731	0.10712
1.917973	0	0.239068	0.281525	0.367517	0.989339	0	0.235246	1.048247	0.168797	0.250797	0	0.306132	1.84833	0.359118	0.407405	0.548334	0.161985	0.558758	0.216571	0.265983	0.28917	0.190902	0.182595	0.045449	0	0	0.0593592	0.570373	1.08479	0.619526	0.333785	0.164434	0	0.229636	0	0.261306	0	0	0	0.469683	0	0.329476	1.0306	0.109549	0.186854	1.878129	0.406918	0.421081	0.097566
0	0	0	0	0	0	0	0	0	0	0	0	0	0.0284495	0	0	0	0	0	0	0.036632	0	0	0	0	0	0	0	0.107615	0.281113	0	0	0.18327	0.333854	0	0	0	0	0	0	0	0	0	0	0	0	0	0	0	0
0.06898	0	0	0.0140262	0.024432	0.0441417	0.020277	0.047807	0.073685	0.0103596	0.012072	0.07757	0	0.0191736	0	0.073649	0	0	0	0	0	0	0.01431	0.0239598	0.061144	0.187142	0.073952	0.0183278	0	0.0430858	0.011968	0	0	0	0	0.246835	0	0	0	0	0.01022	0.192981	0.036152	0.0498172	0.018464	0	0.022688	0	0.028671	0
0	0	0	0	0	0	0	0	0	0.032495	0	0	0	0	0	0	0	0	0	0	0	0	0	0	0	0	0	0	0	0	0	0	0	0	0	0	0	0	0	0	0	0	0	0	0	0	0	0	0	0
0.134933	0	0.100221	0	0.158231	0	0	0	0.624487	0	0	0	0	0	0	0	0.735383	0.670479	0	0	0.267706	0	0	0	0.142658	0	0	0	0	0.332044	0	0	0.101128	0	0.158574	0	0	0	0.839118	0	0	0	0	0	0	0	0	0	0	0
0	0	0	0	0	0	0	0	0	0	0	0	0	0	0	0	0.656825	0	0	0	0	0	0	0	0	0	0	0	0	0	0	0	0	0	0	0	0	0	0	0	0	0	0	0	0	0	0	0	0	0
0	0	0.434868	1.42995	0.393356	1.09054	0.209493	0	0.801002	0.88632	0.840242	0	0	0	0	0.399305	0	1.64369	0.693903	2.502379	0.850433	0	1.092175	1.37237	0.125253	0.954059	0.50889	0	0	0.147455	0.687117	0.528475	0.053257	0.677412	0.383327	0	0.176248	0	0.144474	0	0.663522	0.234931	0.26788	0.0813191	0.413304	0.736767	0.26304	0.206055	0.185014	0
0	0	0	0.1155604	0.309419	0.2502827	0	0	0.209376	0	0.076369	0	0	0	0	0	0.347489	0	0.134619	0.440722	0.082439	0	0	0	0	0	0.046483	0	0	0	0.593355	0.22635	0	0	0	0	0	0	0	0	0.155074	0.163081	0.112417	0	0	0	0	0	0.0532	0
0	0	0.073306	0	0	0	0	0.431084	0.39133	0.246992	0	0	0	0.435953	0	1.162498	0	0	0.714668	1.318115	1.539734	0	0	0	0	0	0.112977	0	0	0	0	0	0	0	0	0	0	0	0	0.718934	0	0	0	0	0.285146	0.0462	0	0	0	0
0.117667	0	0	0	0.016938	0.0325339	0.008716	0	0	0	0	0	0.075833	0.0520556	0.31434	0	0.121553	0	1.059666	1.675656	0.107642	0	0.045423	0.0410964	0	0	0.177557	0.0706718	0.0975465	0.334756	0	0	0	0.117058	0	0.87554	0	0	0.329655	0.24669	0.019767	0	0.018602	0	0	0.159856	0	0.198164	0.182698	0.140618
0.670179	0.620925	6.407542	3.82703	0.320088	0.691021	1.093918	0.654526	1.380878	2.45584	1.693872	2.92739	0.262064	1.25138	0.296753	0.38776	0.745747	1.06358	0.819419	1.809336	1.470988	1.17926	1.274608	1.40782	0.616421	0.711864	0.825693	1.57129	0	0	1.776945	1.901649	0.429896	0.635623	1.592831	2.192944	0.223754	0.226581	0.305375	0.586716	1.206393	1.066125	0.795749	0.571678	0.409167	0.761524	0.556297	0.869697	0.040498	0.020115
0	0	0.421798	0.393969	0.008036	0.0368532	0	0	0.046565	0.06011	0.056588	0.06494	0	0.0581254	0.066684	0	0.011289	0	0.052779	0	1.07171	0.157831	0	0.0358294	0.0095	0	0.023021	0.156557	0.143797	0.318027	0.024348	0	0	0	0.069241	0	0	0	0	0.106854	0.063429	0	0.033047	0.113075	0	0	0.04733	0	0.143154	0.034951
1.476029	0.392994	0.284019	0.576116	0.233317	0.2225	0.282833	0.254422	0.322685	0.304887	0.240105	0.534272	0.692531	0.249747	0.094844	0.352445	0.238223	0.354852	0.634623	0.170873	0.440003	0.256285	0.251923	0.441943	0.461592	0.778621	0.532192	1.3189	0.540478	1.00296	0.196578	0.293363	0.333078	0	0.314477	0.706923	0.838553	0.492392	0.014308	0	0.498665	0.21276	0.977809	0.545423	0.135891	0.255688	0.431511	0.817358	1.519755	0.235329
0.250607	0	0.218535	0.5707	0.041681	0.0880182	0.553179	0.130685	0	0	0.213091	0	0	0	0	0.401314	0.21721	0.402857	0	0.10553	0.200441	0	0.472386	0.587318	0.40185	0.340243	0.891768	0.159213	0.0225071	0.19455	0.266986	0.330679	0.086526	0.604723	0.280795	0.416188	0	0	0	0	0.322518	0	0.272116	0.0936068	0.18269	0.183163	0.037613	0	0.075688	0
0.533038	0.282867	0.02755	0.0532539	0.143924	0.539477	0.042256	0.151974	0.151856	0.137443	0.331361	0.395249	1.035691	0.380945	3.398789	1.023959	1.498021	0.25106	1.045184	0.334182	1.246853	0.936042	0.062642	0.327859	0.244316	0.316139	0.174833	0	0.8187473	0.743755	0.091796	0.153213	0.866445	0.342514	0.11973	0	0.351123	0.50956	0	0.275475	0	0	0.18685	0.530919	0	0	0.165979	0.29829	0.66536	0.079955
0.288216	0.435694	0.464088	0.620834	0.507931	0.714373	0.857777	0.629789	0.11926	0.201368	0.722939	0	0	0	0.18415	0	0.252972	0.870888	0	0.169856	0.843744	0.132782	0.607457	0.388002	0.740106	1.83527	2.638763	0.0603309	0.0563392	0.456029	1.366403	0.170203	0.523089	0	0.352965	0.291451	0.181019	1.189668	0	0	0.240816	0.474974	0.259496	1.06773	0.861905	0.406175	0.811788	0.51643	0.211687	0
0	0	0	0	0	0	0	0	0	0	0	0	0	0	0	0	0	0	0	0	0.066336	0	0	0	0	0	0	0	0.892554	2.4538	0	0	0	0	0	0	0	0	0	0	0	0	0	0.0966429	0	0	0	0	0.399792	0.083574
0.074505	0	0	0	0	0	0	0	0.087117	0	0	0	0	0	0	0	0.082679	0.198768	0.124715	0	0	0	0	0	0	0	0	0	0	0.379863	0	0	0	0	0	0	0	0	0	0	0	0	0	0	0	0	0.110033	0	0	0
0	0	0.05208	0	0	0.0880335	0	0	0.182889	0.100513	0.215011	0	0	0	0	0	0	0	0	0	0	0	0	0	0	0	0	0	0	5.91997e-05	0	0	0	0	0	0	0	0	0	0	0.076687	0	0	0	0	0	0	0	0	0
0	0	0	0	0	0	0	0	0	0	0	0	0	0	0	0	0	0	0	0	0	0	0	0	0	0	0	0	0	0	0	0	0	0	0	0	0	0	0	0	0	0	0	0	0	0	0	0	0	0
1.848087	0.383507	1.179912	1.49211	3.121191	7.18443	0.208026	0.429148	2.099775	2.21011	1.486809	1.465577	1.594594	1.90798	2.371159	3.600703	2.315451	5.16134	3.192419	1.680941	3.537952	2.321618	2.166087	2.96832	0.661743	0.500503	0.380231	0.403772	0.722355	0.758575	1.008656	0.85778	3.501216	3.809187	4.995068	5.755387	1.090531	1.23826	0.221274	1.979139	3.288435	2.091912	2.238734	2.70497	2.994825	4.112047	2.545262	2.167485	2.921343	0.453594
0.316026	0	0	0	1.159124	0.251081	0.717497	0.646088	0.519403	0	0	0	0	0.547476	0	0	0	0.442553	0	0	0.634041	0	0.35435	0	0.680632	1.30622	1.15634	0	0	0	0	0	0.232955	0	0	0	0	0	0	0	0.230123	0	0	0	0.148256	0.379935	0	0	0	0
0	0	0	0.112965	0	0	0	0	0	0	0	0	0	0	0	0	0	0	0	0.408906	0.263318	0	0	0	0.069916	0	0	0	0	0	0	0	0	0	0	0	0	0	0	0	0	0	0	0	0	0	0	0	0	0
0.120566	0	0.196814	0.12926	0	0.133252	0	0	0	0	0.054606	0	0	0.364968	0	0	0.184042	0	0	0	0.126363	0	0	0	0.048437	0	0.355072	0	0.0494707	0	0	0.106256	0.05799	0	0.034986	0	0.032613	0	0	0	0.168923	0	0	0.228524	0.890307	0.601975	0	0	0	0
0	0	0	0	0	0	0	0	0	0	0	0	0	0	0	0	0	0.688416	0	0.626931	0	0	0.531525	2.78594	0	0	0.258203	0	0	0	0	0.567973	0	0	0	0	0	0	0	0	0	1.548842	0	0.522648	0	0	0.430485	0	0	0
0.094374	0	1.069233	0	0	0.133074	1.013036	0.438573	0.602381	0.30113	0.183495	0	0	0	0	0	0	0.227018	0	0	0.806083	0	0.665231	0	0.209038	0.703133	0.999465	0	0.649882	1.40868	0	0.278486	0	0	0.352783	0.483262	0	0	0	0	2.177023	0	0.149915	0	0.286768	0	0.478302	0	1.221152	0
0	0.243437	0	0	0	0	0.050283	0	0.126791	0	0	0	0	0	0	0	0	0	0	0.111891	0	0	0	0	0	0	0	0	0.164992	0	0	0	0	0	0	0.255587	0	0	0	0	0.033426	0	0.024584	0	0.061051	0	0.197174	0.263845	0	0
0	0	0	0	0	0	0	0	0	0	0	0	0	0	0	0	0	0	0	0	0	0	0	0	0	0	0	0	0	0	0	0	0	0	0	0	0	0	0	0	0	0	0	0	0	0	0	0	0	0
0	0	0	0	0	0	0	0	0	0	0	0	0	0	0	0	0	0	0	0	0	0	0	0	0	0	0	0	0	0	0	0	0	0	0	0	0.048921	0	0	0	0	0	0	0	0	0	0	0	0	0
0.029005	0	0	0	0	0	0	0	0	0	0	0	0	0	0	0	0.061946	0	0	0	0	0	0	0	0	0	0	0	0.084708	0	0.012715	0	0	0	0	0	0	0	0	0	0	0	0.006782	0	0	0	0	0	0	0
0	0	0	0	0	0	0	0.362478	0.170699	0	0	0	0	0	0.331064	0	0	0.284691	0.348354	0	0	0	0	0	0.154478	0	0	0	0	0	0	0	0	0	0	0	0.128324	0	0	0	0	4.077608	0.345944	0	0	0.68226	0	0	0	0
0	0	0	0	0	0	0	0	0	0	0	0	0	0	0	0	0	0	0	0	0	0	0	0	0	0.300671	0	0	0	0	0	0	0	0	0.47332	0	0	0	0	1.448598	0	0	0	0	0	0	0	0	0	0
0.377642	0	0	0	0	0	0	0	0	0	0	0	0	0	0	0	0	0	0	0	0	0	0	0	0	0	0	0	0	0	0	0	0	0	0	0	0	0	0	0	0	0	0	0	0	0	0	0	0	0
0	2.207607	0	0	0	0	0	0	0	0	0	1.874762	0	0	0	0	0	0	0	0	0.118382	0.583676	0	0	0	0	0	0	0	0	0	1.493521	0	0	0	0	0	0	0	0	0.136537	0	0	0	0	0	0	0.275582	0	0
1.012662	0.388511	1.573253	1.458666	1.131426	0.3576939	3.555525	1.049070033339	1.888545	4.78489	1.203177	1.299284	0	0	0.368525	0	3.53621	1.57453	2.338265	3.380566	1.582861	1.16214	2.000889	2.080342	2.137318	3.610962	4.062612	4.099311	6.35401	7.10079	2.111296	1.035036	1.438282	0.316359	0.916577	0	1.287208	0.590943	6.695519	0.958715	1.215012	0.621735	1.491827	0.765852	3.719901	2.141789	1.543366	0.245977	6.710226	1.563985
17.105779	6.478209	6.871576	8.16128	10.963803	6.47788	7.693979	4.75733	9.182946	9.70862	9.889122	6.170436	13.179074	7.74202	5.662026	8.381853	8.300649	15.5107	32.774081	41.300587	14.568307	12.153233	23.735764	20.4767	7.641083	6.7529	10.857953	10.921	0.252925	0.800845	12.158493	7.457806	15.13262	12.969908	7.558431	8.443702	28.469739	51.030874	3.260738	6.946746	16.678403	22.942318	12.06721	13.7174	9.192631	19.830866	19.680627	27.571606	0.176232	0.026507
0.082791	0.195303	0.554163	0.394415	0.318197	0.695757	0.744704	0.463989	0.326216	0.790643	0.470021	0.557594	0.099422	0.0547533	0.047725	1.556876	0.066512	0.246218	1.647391	1.576685	0.653154	0.879209	0.521958	0.44315	0.294356	0.786592	1.638598	0.426681	4.93732	0.327439	0.219394	0.721883	0.30478	0	0.289843	0	0.91242	0.756129	0.076306	0.67295	1.023151	1.428846	0.314113	0.140624	0.394751	0.560926	0.411085	2.092452	3.224557	0.665344
9.16247	1.841699	3.384199	2.30246	7.246532	2.31707	6.434875	1.52531	4.894402	4.41609	5.094977	3.158479	12.038345	5.52936	1.894484	1.141793	3.052647	3.20539	13.360225	5.427007	3.768443	2.930308	10.236807	4.95623	2.727339	2.38218	5.168701	4.82336	0.237896	0	4.748788	3.439977	5.362677	2.282157	6.081793	3.260412	14.12211	12.260629	1.368951	0.942139	9.001067	8.762954	7.73504	7.98129	4.813546	5.356018	5.668552	7.038387	0	0
0.215315	0	0	0.353433	0	0	0	0.136896	0	0.193089	0	0.483638	0	0.344318	0	0	0.140066	0	0	0	0.210977	0	0	0	0	0.292969	0	0	0.163331	0.565243	0	0	0	0	0	0	0	0	0	0	0.15092	0	0	0	0	0	0	0	0	0
0	0	0	0.116732	0	0	0	0	0	0.322067	0	0	0	0	0	0	0	0	0	0	0	0.543494	0	0	0	0.247701	0.14814	0	0	0	0	0	0	0	0	0	0	0	0	0	0	0	0	0	0	0	0	0	0	0
0	0	0	0	0	0	0	1.1892	0	0	0	0	0	0	0	0.462484	0.238909	0	0	0	0	0	0	0	0.132543	0.272525	0.622082	0	0	0	0	0	0	0	0	0	0	0	0	0	0	0.412663	0	0	0	0	0	0	0	0
0.075704	0.149836	0.01481	0.0105973	0.032083	0.0175053	1.025493	0.701662	0.029802	0.0212173	0	0	0	0.0818119	0	0	0.022119	0.0160943	0.169657	0	0	0	0.024684	0.0251695	1.172434	1.7125	1.638007	0.181402	0.0822831	0	0	0	0.042894	0	0.094278	0.058915	0	0	0.013513	0	0.016725	0	0.045615	0	0.019097	0.038848	0	0	0.128369	0
0.407698	0	0	0.0400896	0	0	0.034876	0	0.037851	0.0818099	0	0	0.293466	1.75235	0.090996	0.372783	0.032748	0	0.04323	0.647059	0.177613	0	0.340333	0.379063	0	0	0	0	0.0280017	0.299519	0.24296	0	0.72496	0.425626	0.118381	0	0.309393	2.028894	0	0.297122	0	0	0.153193	0.116791	0.156199	0	0.395246	0.539528	0	0
0	0.391412	0	0	0	0	0	0	0	0	0	0.129708	0	0	0	0	0	0	0	0.305199	0	0	0	0	0	0	0	0	0	0	0	0.400029	0	1.173384	0	0.458841	0	3.754322	0	0.270194	0	0	0	0.24432	0	0.38664	0	4.193166	0	0
0	0	0.145395	0	0.199833	0.25869	0	0.21689	0.133758	0	0	0	0	1.8285	0.314283	0	0	0	0	0	0.660098	0.439147	0.91774	1.98158	0	0	0	0	0	0.841124	0	0	0.207747	0.894247	0	0	0.284153	0	0	0	0	0	0	0	0.09233	0	2.489201	1.155601	0	0
0.189549	0	0.171759	0	0.136021	0	0	0	0	0	0	0	0	0	1.505684	0.658091	0.768206	0.224113	0	0.229424	1.563759	0	1.3931	4.60226	0	0	0.070386	0	0.0271733	0.2414147	0	0	0.119842	0	0.532001	0.319474	0	0	0.247208	0.941269	0.117156	0	0	0	0.198294	0.189816	0.070992	0	0.070091	0
0	0	0	0	0.08425	0	0	0.0256986	0.065838	0	0	0	0	0	0.148228	0.367218	0	0.0540676	0	0	0.249006	0	0	0	0	0	0	0	0.219393	0.824286	0.181745	2.235669	0.501442	1.190568	0	0.148041	0.494999	0	0	0	0.081984	0.157918	0.094177	0.179522	0	0	0	0	0.026305	0
0.181123	0	0.199601	0.194941	0.161866	0.554971	0.627959	0.793569	0.538079	0.280684	0.367414	1.158374	0.549742	1.77237	0	0	0.509764	0.456193	0.204392	1.000654	0.458429	0.30042	0.707187	0.938703	0.346533	1.50147	1.107686	0.330223	0.143014	0.840734	0.595009	0.346618	0.058011	0.639093	1.617077	3.653248	0.157088	1.113498	0.073114	0	0.465342	0.658139	0.262585	0.975276	0.307372	1.064386	0.294358	0.219725	8.617123	5.585461
1.110426	27.847327	0.148543	0.07773	0.426307	0.147951	0.14195	0.223824	0.766198	0.0903883	0.091507	0.256633	1.296965	1.85033	0.177736	0	0.575158	0.362237	0	0	0.100347	0	0.770042	0.202429	0.049992	0.118586	0.096616	0	0.222297	0.465497	0.069323	0	0.267248	0	1.376709	8.778407	0	0	0	0	0.196864	0.267619	0.244502	1.81356	0.057334	0	0	0	19.036877	13.817048
2.4018	0	0.23354	0	0	0	0	0	1.067208	0	4.429511	0	0	0	0	0	0	0	0	0	0.325589	0	0	0	0.523078	0	0	0	0.19302	0	0	0	0	0	0	0	0	0	0	0	0.472855	0	0	0	0	0	0	0	0	0
0	0	0	0	0	0	0	0	0	0	0	0	0	0	0	0	0	0	0	0	0	0	0	0	0	0	0	0	0	0	0	0	0	0	0	0	0	0	0	0	0	0	0	0	0	0	0	0	0	0
0	0	0	0	0	0	0	0	0	0	0	0	0	0	0	0	0	0	0	0	0	0	0	0	0	0	0	0	0	0	0	0	0	0	0	0	0	0	0	0	0	0	0	0	0	0	0	0	0	0
0	0	0	0	0	0	0	0	0	0	0	0	0	0	0	0	0	0	0	0	0	0	0	0	0	0	0	0	0	0	0	0	0	0.209957	0	0	0	0	0	0	0	0	0	0	0	0	0	0	0	0
0	0	0.023133	0	0	0	0	0	0	0	0	0	0	0.0624936	0	0	0	0	0	0	0	0	0	0	0	0	0	0	0	0	0	0	0	0	0	0	0	0	0	0	0.032077	0	0	0	0	0	0	0	0	0
0.065829	0	0	0	0.099394	0.319504	0.03317	0	0	0.0061308	0.061056	0	0	0	0.068954	0	0	0.063694	0.051896	0	0.494954	1.75596	0	0	0.058454	0.583718	0	0	0	0	0.157216	0	0	0.139391	0	0	0	0	0	0	0	0	0	0	0.240939	0.725281	0	0	0	0
0	0.177792	0	0	0.02572	0	0	0	0.080935	0	0	0	0	0	0	0	0	0	0	0	0	0	0	0	0	0	0	0	0.725422	2.636467	0.034138	0	0	0	0	0	0	0	0	0	0	0	0.024233	0	0	0	0	0	0	0
0	0	0.229469	0	0	0.195481	0.667563	0.161053	0.241953	0.328546	0.413528	0	0	0	0.582006	0.190436	0	0.665421	0	0	0.904771	0.291444	0.665026	0.697581	0.484221	0.851108	0.205081	0.323278	0	0	0.220859	0.147965	0.110837	0	0	0	0	0	0	0	0.434656	0	0	0	0	0	0.236436	0	0.119726	0.086143
1.541465	1.332563	1.936594	2.7658	1.38868	2.25129	2.652618	1.32521	1.631339	2.03242	1.631252	1.754757	0.530191	1.46433	1.01871	1.725961	1.35835	2.94036	0.406909	1.81621	4.653587	2.603043	2.967963	3.08458	1.608531	3.17738	4.674	1.93474	0.566356	1.81272	1.543645	2.331766	1.46061	1.906255	1.707411	3.254803	0.780174	3.020422	0.13346	0.490932	1.904081	0.873681	1.376538	0.858017	1.198456	1.124691	0.902377	1.780696	0.562012	0
0.08612	0	0.080424	0.400953	0	0.0568749	0.129158	0.236536	0.383297	0	0.084162	0.301218	0	0.224673	0	0	0	0.193761	0	0	0.08545	0	0.747628	0.531162	0.25393	0.387303	0.373555	0	0.231697	0.117801	0.757416	0	0	0	0.052748	0	0.03411	0	0.166075	0	0.063099	0	0.039951	0.101434	0.049364	0	0.286483	0	0	0
0.339537	0.896671	1.183876	1.88753	1.782597	3.667388	0.154175	0.760401	0.307759	1.33724	0.083531	2.72682	0.103187	0.2905	0.305243	5.623079	0.559433	0.978724	1.842014	3.157167	1.740722	4.744136	0.622714	2.112756	0.585944	6.01316	1.430123	0	0.670631	2.338847	0.765539	6.343958	3.014076	1.871135	0.510367	0.657337	1.746132	0.066879	1.179572	2.464395	0.962002	1.993441	5.419696	9.37255	1.169033	1.724659	1.224423	4.271173	1.158546	0
0.037687	0	0.011373	0	0.153439	1.38802	0.078026	0.0581217	0.268304	0.142778	0.107922	0.046211	0	0.061021	0.16235	2.674897	0.027917	0.0237311	0	0	22.31033	23.577642	0	0.203978	0.054269	0	1.127765	0	0	0.0190929	0	0	0.070843	0	0.025445	0	0.011366	0	0	0	0.754035	0.225442	0.068324	0.0972	0.013699	0	0.034225	0	0	0.020888
0	0	0	0	0.134328	0.9093912	0	0	0.288889	0	0.067295	0	0	0	0	0	0.669193	0	0	0	0	0	0.063502	0	0	0	0	0	0.35262	0	0.360708	0.02561	0	0	0.021186	1.031658	0	0	0	0	0.041102	0.919838	0.215641	0.2709864	0	0	0	0	0	0.058855
0.094102	0	0.204503	0	0	0.215362	0	0.0412306	0.330949	0.077159	0	0	0	0	0	0	0	0	0	0	0.372302	0	0.192707	0	0	0.111792	0	0	0.0618121	0	0	0	0	0	0	0.28642	0	0	0	0	0.163776	0.367798	0.056827	0.388577	0	0	0.036594	0	1.830853	0.599936
0.133792	0.292099	0.051296	0.0977808	0.353737	0.0294802	0.254449	0.283688	0.097673	0.0351563	0	0	0.061996	0.137956	0	0	0.343204	0.0524155	0.144053	0	0.26863	0	0.236738	0.0959472	0.08202	0.120874	0.08123	0.465407	0	0.132804	0	0	0.113746	0.302997	0.051246	0.158415	0	0	0	0	0.214231	0.336315	0.300525	0.339551	0.052196	0	0.098923	0.143543	0	0
0	0	0	0	0	0	0	0	0	0	0	0	0	0	0	0	0	0	0	0	0	0	0.16046	0	0	0	0	0	0	0	0	0	0	0	0	0	0	0	0	0	0	0	0.055285	0	0.076664	0.358925	0	0	0	0
0.080115	0.1684	0.058705	0.0654357	0.023937	0.0563189	0.139028	0.0896086	0.093486	0.100711	0	0.081885	0	0.11051	0.014512	0	0.077343	0.061175	0.00915	0	0.067317	0.027697	0.018397	0.00747542	0.024834	0.0349673	0.157295	0.253087	0.0595723	0.0835683	0.111374	0.083802	0.004594	0	0.06033	0.338481	0.123149	0	0	0.025013	0.022147	0	0.082817	0.146166	0.039966	0	0.096145	0.11645	0.014928	0
0.033948	0	0.135205	0.3340566	0.070371	0.1163876	0.260576	0.295085	0.483884	0.4160655	0.349329	0	0	0	0.109449	0.451023	0.602122	0.0990945	0.037091	0	0.302637	0	0.26755	0.0386449	0.083907	0.244087	0.244331	0.686871	0	1.6598257	0.168454	0.27596	0.23855	0	0.130216	0.283688	0.38509	0	0.076268	0	0.324841	0.734954	0.102578	0.303985	0.155292	0	0.062087	0.165687	0.010666	0
0.365704	0.355225	0.578094	0.173874	0	0.494348	0	0.0609676	0.542986	0.335081	0.253216	0.657552	0	0.566134	0	0	0.184438	1.69634	0.722256	2.247046	0.34721	1.080606	1.272554	0.432387	1.590615	3.51638	0.503988	0.107642	0	0.404522	2.105086	1.055564	0.459167	1.178576	2.108578	6.085968	4.812409	3.424498	0.132562	0	0.332469	0.72656	0.202559	0.433578	0.924397	0.876207	0.602221	0	0.061551	0
0	0	0	0	0	0.0115912	0	0.0364674	0	0.0507148	0	0	0	0	0	0	0	0	0	0	0	0	0	0	0	0	0	0	0.0423644	0	0	0	0.083809	0	0	0	0	0	0	0	0	0	0	0	0	0	0	0	0	0
0	1.742775	0.839074	0	0	0	0	0.728131	0	0	0	0	0	0	0	0	1.505785	3.09787	0	0	1.268082	0	0	0	0	2.77831	0	0.935549	0	0	1.596207	0	0	0	0	0	0	0	0	0	0	0	1.408804	8.52409	0	0	2.152427	0	0	3.736319
0.179967	1.178008	0.245324	1.96194	0.379931	0.665194	0.155779	0.258869	0.03337	0.60248	0.209361	9.107122	0.162067	0.300104	0.727475	19.094057	0.289004	1.21129	1.162669	8.297007	0.426102	4.114739	0.468013	0.707764	0.377811	0.733321	1.841676	0.344564	0.08361211	0.0326411	0.066874	0.005364	0.14287	1.05445	0.088337	0.444953	0.852142	0.451421	0	0	2.196786	10.323577	0.414676	0.942554	0.045151	1.000835	0.891247	6.965981	0.033211	0.037631
1.059098	0	2.321156	0.915023	0	0	0	0	0	0.35294	2.093743	0	0	0	0	0	0	0	0	0	0	0	0	0	0	0	2.036562	0	0.395807	0	0	0	0	0	0.021053	4.948635	0	5.914573	0.109081	0	0.506944	0	0.375726	0	0	0	0	0	0	0
0	0.308042	0.039791	0.230065	0.105845	0.335543	0.166714	0.116423	0.112751	0.0598089	0	0.231721	0	0	0.068633	0	0.087031	0.380153	0.150504	0.468259	0.174555	0.070971	0	0.146221	0.028221	0.237498	0.341808	0.0222989	0.0255279	0.297415	0.099998	0.445847	0.142542	0.505305	0.032509	0.526184	0.025233	0.570711	0	0	0.088332	0.655303	0.204447	0.0740537	0.044228	0	0.273045	0.911933	0.317518	0.019142
0.645278	0	0.013763	0	0.171583	0.33233	0.043274	0.254667	0.061273	0.134305	0.674905	0.789362	0.216896	0.247933	1.152253	1.226181	4.372618	3.72812	2.842088	2.255666	0.086349	0.410556	6.063118	1.82967	0.012476	0.0655074	0.175416	0	0.0626152	0.0521229	0.454795	0.568518	0.176365	0.874635	0.122864	0.107452	0.340064	0.850199	0.034689	0.256705	0.411804	0.871435	0.203559	0.430343	0.01835	0	1.259034	4.241178	0.11984	0
0.658348	0.239102	0.568212	0.914752	0.558511	1.0394	0.620685	0.289936	0.137103	0.438153	0.186079	0	0.387103	0.428114	0.583286	0.516209	0.32093	0.580189	0.631918	1.681749	2.526188	1.953989	0.423114	0.774497	0.376573	0.931204	2.808653	1.43958	0.176035	0.358084	0.618116	0.943823	0.703505	1.239296	0.93506	0.321131	0.891186	0	0.155628	0.558285	0.621451	0.364252	0.541409	0.468762	0.300176	0.361668	0.734982	0.914872	0.430829	0.028727
0	0	0	0	0	0	0	0	0	0	0	0	0	0	0	1.24681	0	0	1.040543	0	0	0	0	0	0	0	0	0	0.318712	0.12939	0	0.049272	0	0	0	0.557269	0.050594	0.20289	0	0	0	0.310289	0	2.07354e-08	0	0	0	0.050654	0.098439	0.009398
0	0	0.075075	0	0.066817	0	0	0	0.08502	0	0.082007	0	0	0	0	0	0.057494	0.11265	0.326495	0	0.37067	0	0.094493	0	0	0.104186	0.259514	2.20129	7.82827	11.8159	0	0.817881	1.281252	0	0	0	0	0	0	0	0.13175	0	0.074709	0.547543	0	0	0	0	10.586057	1.686272
0.296521	0	0.103253	0.0764895	0.33525	0.402929	1.008075	0.500887	0.57137	0.0663674	0.336916	0	0	0	0.50523	0	0	0.118397	0.072071	1.012269	1.395331	0.263877	0.221377	0.151493	1.481244	2.10275	1.665011	0.887783	2.31189	1.23011	0.907844	0.308485	0.072687	0	0.098176	0	0.035791	0	0	0	0.628081	0	0.126137	0.210827	0	0	0.254699	0	1.794453	0.431551
0.438991	0	0.437545	0.618763	0.611009	0.619656	1.004027	0.678684	0.420468	0.521053	0.747088	0.847762	0.238287	0.206119	0.467599	0.786492	0.763499	0.719038	0.290627	2.111538	2.443478	0.906208	1.957031	0.382075	3.341989	3.47035	4.859061	4.62189	1.6355	2.45274	1.272975	2.317514	0.157066	0.778493	0.326198	0.791901	0.333545	0.278651	0.087776	0.381741	0.983176	1.282726	0.512191	0.385406	0.072906	0.326834	0.225974	0.676898	1.589072	0.397271
3.884495	0.070877	7.597078	4.95222	3.715304	6.10987	7.458789	3.83433	1.925819	3.64019	4.084846	5.223437	2.250285	3.27616	3.11251	5.078584	3.398486	5.79331	5.775114	8.018818	7.455382	6.211768	6.411792	6.38283	5.171072	6.85719	18.100698	11.6814	1.91792	0.558451	6.848087	10.495492	2.296529	3.124663	3.445555	1.835736	1.274015	1.770788	0.900949	1.349101	2.434767	2.429416	3.395908	3.5049	0.380186	0.387233	1.967921	3.201309	0.400183	0
0	0	0	0	0.011957	0	0.376957	0.269473	0.045932	0	0	0	0	0	1.144885	4.542324	0.020469	0.0295798	0.320067	6.406423	0.054779	0	0	0	0.148103	0.607874	0.050625	0.0332894	0	0	0	0	0.05093	0	0	0	0	0	0	0.650519	0	0	0	0	0	0	0	0	0	0
0	0	0	0	0.065031	0	4.508932	8.89627	0	0	0	0	0	0	0	0.210625	0	0	0	0	0	0	0	0	0.773995	3.27491	0.889473	0.0718103	0	0	0	0	0	0	0	0	0	0	0	0.902826	0	0	0	0	0.028087	0	0	0	0.025214	0
0.546317	0	1.879035	0.345629	0.143608	0.779185	0	0.0959549	0	1.11733	0.913007	1.198289	1.177761	0	0.868405	0	0	0.595671	10.13207	0	0	1.319629	0	0	0	1.27304	0.936563	11.0756	0.587693	0	0	0	11.34633	0	1.647302	0	2.229316	1.671715	0.948085	0	0	2.104013	0.140842	0.181079	0.51753	0	3.339542	2.645496	0	0
0	0	0	0	0.027168	0	0	0	0	0	0	0	0	0	0	0	0	0	0	0	0	0	0	0	0	0	0	0	0	0	0	0	0	0	0	0	0	0	0	0	0	0	0	0	0	0	0	0	0	0
0.54166	0	0.479374	1.50198	0.372161	1.2351	0.724417	0.615224	0.41856	0.597777	0.470952	0.528751	0.051253	0.840771	0	1.0013	0.172633	1.06573	0.566285	0.435261	0.978336	0.849679	1.708512	1.25417	0.58515	1.48905	1.006269	0.629379	0.466008	0.59845	0.845557	0.74975	0.265338	0	1.113941	0	0.673356	1.403244	0.951461	0.634951	0.815715	0.21333	0.846284	0.69972	0.766984	1.158543	1.151718	1.057137	0.952307	0
0.263934	0	0	0.43895	0	0	0	0	0.212122	0	0	0	0	0	0	0	0	0	0	0	0.259071	0	0	0	1.234058	5.83444	0.877131	0	0.303888	0	0	0	0	0	0.31519	0	0	0	0	0	0.1876	0	0	0	0.131698	0	0.228982	0	0.603267	0
0.551434	0	0	0	0.068732	0.0913022	0	0	0	0	0	0	0	0.55508	0	0	0	0	0	0	0	0	0	0	0	0	0	0	0	0	0	0	0	0	0.076133	0	0	0	0	0	0	0	0.059605	0.129383	0	0	0.208973	0	0	0
0.021388	0	0	0	0	0	0	0	0.119989	0	0	0	0	0	0	0	0	0	0	0	0.135569	0	0	0	0	0	0	0	0	0	0	0	0	0	0	0	0	0	0	0	0	0	0	0	0	0	0	0	0	0
0.025355	0	0	0	0	0	0	0	0	0	0	0	0	0	0	0	0.146941	0.260822	0	0	0	0	0	0	0	0.0629429	0	0	0.133123	0.488476	0.085067	0	0	0	0.144618	0.405463	0.172096	0.917179	0	0.714746	0	0	0	0	0	0	0	0.333404	0.038788	0
0.110174	0.464233	0	0	0.304831	0	1.638523	1.17091	0	0.187634	0	0	0.815303	0	0.20408	0	0.580211	0	0.66465	0.183846	0.210424	0	0.232997	0	0.598437	0.6979	0.138792	0	0.127877	0.264285	0.460042	0	0.058932	0	0.276482	0	0	0.622796	1.62601	0	0	0	0.056134	0	0.203007	0	0	0	0.163135	0
0	0	0	0	0	0	0	0	0	0	0	0	0	0	0	0	0	0	0	0	0	0	0	0	0	0	0	0	0.00977353	0.106923	0	0	0	0	0	0	0	0	0	0	0	0	0	0	0	0	0.022004	0.39491	0.039362	0
10.067957	11.540219	0.005819	3.8892	0.920744	2.35497	4.63977	3.08323	1.469601	9.08884	1.959301	1.761647	1.900856	0	0	0.921998	0.071344	0.630815	0	0	8.510653	0.378039	7.748446	3.08825	8.081986	6.05054	2.369943	0	0.0909817	1.15097	2.950268	0.811294	0	2.172439	1.341387	0	1.580361	0	0.422525	1.085005	5.02394	0	2.979113	0.192546	0.911992	3.765484	2.689318	0.305574	0	0
0	0	0	0	0	0.353743	0	0.148144	0	0.200143	0	0	0	0	0	0	0	0	0	0	0	0	0	0.502937	0	0.778591	0.061158	0	0	0	0	0	0	0	0.225524	0	0	0	0	0	0	0	0.052665	0	0.064514	0	0.20828	0	0	0
0.366052	1.337224	0.375375	0.277855	0.131035	2.74977	0.373788	0.742631	0.583335	0	0.349599	0.980044	0	0	0	0.484166	0	0	0	0	0	0	0.376871	0.267383	0.073112	0.320206	0.155996	0	0	0.59915	0	0	0	0	0	0	0	0	0	0	0.514602	0.537655	0.778549	0.187861	0	0	0.651684	0.763128	0.186226	0
0	0	0	0	1.082784	2.7929	0.080322	0.1710196	0.48115	0.0617951	0	0	0	0	0	0.240979	0	0	0	0	13.040008	8.772084	0.095251	0.270195	0	0	3.615193	1.26421	0	0	0.169968	0.228937	0	0	0	0	0	0	0	0	0.766041	0	0.058137	0	0	0	0	0	0	0
0.227443	0	0.396398	0.430817	1.718609	0.821014	0.927363	0.346206	0.283927	0.541115	1.651238	0	0.06393	0.281438	0.480025	1.30368	0.239557	0.353369	0.081502	0.752371	0.929965	0.852886	0.549235	1.00977	0.371443	0.681063	0.571913	0.391665	0	0.440818	0.624679	0.524104	0.303486	0.585662	0.502151	0.531833	0.051653	0	0	0.290009	1.578935	0.728599	0.47891	0.0994914	0.155114	0.401675	0.291919	0.821746	0.732614	0.093888
1.158763	1.236154	1.896405	1.80794	3.549887	1.57258	0.800974	0.64845	0.333334	1.66429	1.223454	0.453621	1.288821	0	0	0.4467	0	0.825161	2.690529	1.139223	0.532469	0.557081	2.298484	0.921504	1.630574	1.70004	3.230501	0.245025	1.92086	2.34518	1.142511	0.352535	2.739534	0	2.033482	1.445387	0.939852	0	0.623673	2.588311	1.785434	0	3.182094	1.99425	1.298164	1.225296	1.224383	0.603309	2.109983	0
0.760674	0.340499	0.752432	0.609123	1.267103	1.01667	0.483807	0.606445	1.042211	1.059	0.127157	0	0	0.950959	0.188737	0.344246	0.443003	0.79509	1.204431	1.236366	1.072338	1.302898	0.221755	0.931399	0.710486	1.39529	2.268328	0.576285	1.07133	1.13561	0.586506	0.2921	0.239199	1.75768	1.409991	0.312914	0.697497	0	0.116913	1.036551	1.254179	0.381241	0.934692	1.18342	1.006383	1.010434	1.042828	1.042083	0.699997	0
0.12009	0	0	0	0.667988	0.763239	0.585176	0.15911	0	0	0	0.974032	0.175547	0	0	1.911992	0	0.339939	0	0	0	0	0	0	0.249817	1.09254	0.126374	0	0.150043	0.296149	0	0	0.093934	0	0	0	0	0	0	0	0.186422	1.068505	0	1.46966	0	0	0.225016	0.396713	0.367504	0
0.090109	0.600397	0	0	0.343662	0	0	0.0880513	0	0	0	0	0	0	0	0	0	0.85224	0	0	0	0	0.259017	0	0.065157	0	0.074814	0	0	0	0	0	0	0	0	0	0	0	0	0	0	0	0	0	0	0	0	0	0	0
0.027555	0	0	0.0255319	0	0.073475	0.160044	0.0159729	0.047997	0.0438597	0	0	0	0	0	0	0	0	0	0	0.028253	0	0	0	0.093074	0	1.656825	0.059018	0	0.0252026	0.021742	0	0	0	0.017368	0	0	0	0	0	0	0	0.015209	0	0	0	0	0	0	0
0.050985	0.023523	0.062999	0.127809	0.314956	1.42301	0.117953	0.102205	0.337826	0.156593	0.116824	0.259467	0.180598	0.0505765	0.015721	0.208542	0.091965	0.069585	0.024026	0.071284	3.487156	1.769694	0.233603	0.451098	0.051093	0.0529466	0.96966	0.0208251	0.0545457	0.102437	0.11519	0.068589	0.046598	0.048214	0.010019	0.027206	0.025543	0	0.009925	0	1.105865	0.537616	0.081454	0.0111151	0.018256	0	0.006889	0.054014	0.050649	0
0.238281	0.428975	0.201814	0	0.209035	0.0627844	1.457809	0.612034	0.1527	0.244332	0.317034	0	0.071421	0	0.223424	0.895409	0	0.584263	0.647338	0	0.308876	0	0.375767	0.0829458	0.104037	0.63822	0.717881	0.372481	0	0	0.085082	0	0.184591	0	0.744202	0.350363	0	0	0.145777	0.499343	0.370217	0.370228	0.211397	0.281648	0.051463	0	0.073939	0	0	0
0.384457	0	0.749089	0	0.29052	0.179721	1.813315	0.613396	0.293636	0.429472	0.117213	0	0	0.363325	0.233428	1.131425	0	0.335489	0.642546	0	0.806962	0	1.170034	3.30428	0.61673	0.314754	1.691882	0	0.145819	1.20222	0.342915	0.846538	0.074962	0.62465	0.38463	0	0	0.647708	0	0	0.169298	0	0.371699	0.315393	0.245537	1.124824	0.10445	0	0.089624	0
0	0	0	0	0.015007	0.0245578	0.024933	0.0234254	0	0.0565634	0	0	0.024988	0.0987913	0	0	0	0	0.055861	0	0.065787	0	0	0.0623658	0	0	0.093021	0	0	0.121813	0.056109	0	0	0	0.02076	0	0	0	0	0	0.048721	0	0.016967	0	0.022145	0	0	0	0	0
0.571549	0	0	0	0.096348	0	0	0.104179	0.118764	0	0	0	0	0.236903	0	0	0	0	0.272677	0	0	0	0	0	0.5466	0.653109	0.604614	0	0	1.53267	0	0.173419	0	0	0.086673	0	0	0	0	0	0	0	0	0	0	0	0.126244	0.214913	0	0
1.663723	0.442955	0.850376	0.794163	3.840872	3.23623	0	0.2123202	1.15031	1.159082	0.11668	0.363387	0.652243	0.860195	2.44853	2.469663	0.225801	0.915017	2.991605	1.387865	2.568269	0.811179	0.105426	0.622197	0.362376	0.414359	0.864809	0	1.677242	3.666493	1.882316	1.093596	2.708134	1.61191	4.644842	13.15384	0.576645	0	6.448336	1.458166	0.537674	0.34595	0.294323	0.538928	4.635207	4.271552	1.075571	0	0.892939	0.239339
0.315432	0.489904	0.403736	0	0.142927	0.441309	0.094675	0.0733001	0.099526	0.196453	0.479588	0.363465	0.455985	0.168314	0	0	0	0	0	0	0.243369	0.88536	0	0	0.328015	0	0.18934	0	0.135799	0.0879712	0.529395	0	0.152011	0.433172	0.393167	0	0.135939	0	0.140345	0.521441	0.528122	1.150591	0.210261	0.267114	0.329206	0.676558	0.208461	0	0.05493	0
0.521663	0.796324	0.390418	0.256167	0.039862	0.366082	0	0	0.187656	0.0610387	0.232873	0.266529	0.282391	0	0.266231	0	0	0	0	0	0.149607	0	0.167064	0	0.156213	0	0.210045	0.161496	1.03562	0	0.157305	0.230605	0	0	0.319376	0	0.116614	0	0	0	0.211854	0.262463	0.277289	0.083894	0.188931	0	0.13059	0	0.731772	0
0.959621	0.23023	0.57059	0.592388	0.908129	1.762174	1.175155	0.907944	0.424575	0.520387	0.644748	0.704367	0.364954	0.210701	0.241084	0.754886	0.174392	1.16685	0.157481	0.133951	1.153366	0.212402	0.543428	0.800055	0.872718	1.329234	1.912467	0.542289	0.3161533	0.702229	0.550039	0.228283	0.58189	0.457307	0.408474	0.884395	0.838502	0.152292	0.097548	0.088814	0.879413	0.164899	0.589639	0.59688	0.473926	0.190334	0.356171	0.290271	0.595977	0
0.026106	0.029578	0.331976	0.349139	0.102386	0.224866	0.622923	1.40105	0.030801	0.08741	0.077877	1.230227	0.38918	0.631353	0.013367	0	0.126224	0.842145	0.029123	0.449085	0.121809	0.186945	0.099246	0.146596	1.028901	2.41097	0.5812	1.39195	0.0192914	0	0.127843	0.328589	0.011256	0.136925	0.0092	0	0	0	0	0	0.177429	0.215602	0.074815	0	0	0	0	0.020139	0.020328	0
0	0	0	0	0	0	0	0	0	0	0	0	0	0	0	0	0	0	0	0	0	0	0	0	0	0	0	0	0	0	0	0	0	0	0.089604	0	0	0	0.075045	0	0	0	0	0	0.040129	0	0	0	0	0
0.245082	0	0.864501	0.460897	0	0	0	0	0.875002	3.28359	0	0.756034	0	0	0	2.25137	0	0.704062	0	1.277974	0.983411	0	0	0	0.276924	0	0	0	1.89521	1.5597	0.381702	0	0.734956	0	1.31329	0.742915	1.799475	0	0	0	2.1574	2.366689	0.625033	2.84136	0	0	0	0	0	0.266049
0	0	0	0	0	0.0959867	0	0	0	0.0550957	0	0	0	0	0	0	0	0	0	0	0.140541	0	0	0	0	0	0	0	0.1077045	0.0982687	0	0	0	0	0.045308	0	0.067068	0	0.182508	0	0.053685	0	0	0	0.086031	0.158464	0.124252	0.1095	0.115976	0
0.079517	0	0	0	0.069316	0.019061	0	0	0.079825	0	0.136972	0	0.054233	1.09099	0.203898	0	0.071815	0	0	0.066926	0.069449	0	0	0	0	0	0.018851	0	0.0171815	0.0137696	0	0	0	0	0.018981	0	0	0	0.014842	0.305178	0	0	0.171153	0	0	0.490198	0	0	0.009169	0
0.118901	0	0.457677	0	1.7985	0.444623	0	0	0.937502	0.203347	1.018525	0.351255	0.515042	0	0.220292	0	0.939252	0.774468	1.005957	0.596006	0.45675	0	2.020846	1.2162	0.184214	0.151939	0.351369	0	0.688855	1.0078	1.325153	0.552622	1.584964	0	0.074337	0	0.103145	0	0.043897	0.499343	0.575307	0.737222	0.615205	0.126558	0.562092	0.320122	0.102011	0	0	0
0.459129	0	1.005332	0.827927	0.676706	0.853217	0.490771	0.637515	0.70899	1.55504	1.188496	1.53073	1.735461	0.638814	1.356128	0.832446	0.633668	1.07255	0.780211	1.375648	2.387563	0.996347	1.737401	1.73756	1.104503	0.900487	2.594158	1.01051	0.925455	1.159594	3.868901	2.045646	0.910992	0.652602	0.940377	1.317441	0.427439	0.479469	0.944169	1.304547	1.029274	0.381064	0.334747	0.306786	1.012516	1.480721	0.129405	0.071503	0.330052	0.118695
0	0	0	0	0	5.1791	0	0	0	0	0	0	0	0	0	0	0	0	0	0	0	0	0	0	0	0	0.127487	0	0.24062983	0.016069	0.46206	0	0	0	0	0	0	0	0	0	0	0.372569	0	0	0	0.198649	0	0	0.119087	0
0	0	0	0	0.014689	0.170778	0	0	0	0	0	0	0	0	0	0	0	0	0	0	0	0	0.034315	0	0	0	0	0	0	0	0	0	0	0	0	0	0	0	0	0	0	0	0	0	0	0	0	0	0	0
0	0	0	0	0	0	0	0	0	0	0	0	0	0	0	0	0	0.448967	0	0	0	0	0	0	0	0	0	0	0	0	0	0	0	0	0	0	0	0	0	0	0	0	0	0	0	0	0	0	0	0
0	0	0	0	0	0.0511773	0	0	0.053386	0	0	0.227784	0	0	0	0	0	0.0904792	0	0	0.05464	0	0	0	0	0	0	0	0.514878	2.74099	0	0.21941	0	0.346439	0	0.187856	0	0	0	0	0	0	0	0	0	0	0.170463	0	0.983301	0.105154
0.319657	0	0.695846	0.697168	0.351571	0.595251	0.680976	0.496178	0.899439	1.26057	1.021651	0.418418	0.083447	0.351072	0.215265	0.259188	0.450632	0.819224	0.162829	0.11189	1.213246	0.167124	1.187726	1.18922	0.599016	0.570336	0.805682	0	0	0	0.982745	0.260418	0.241622	0.344775	0.544841	0.488031	0.875761	0.294155	1.196453	0.344328	0.920342	0.480484	0.282547	0.374649	0.698099	0.318756	0.348433	0.25476	0	0
1.432203	0.404218	1.58229	1.70371	6.524565	6.8914	1.93114	2.652817	3.840627	4.851693	4.997697	7.49539	2.037884	1.80806	6.71783	4.873323	5.227033	2.202211	9.040022	9.097254	5.264494	2.567689	0.842266	3.351907	5.354991	6.85292	4.947527	1.981589	0	0	6.941142	6.061812	10.590172	12.463549	10.596764	6.931655	5.954024	4.969888	8.610661	6.58772	3.24582	4.193336	4.49984	4.08884	2.209042	1.351087	2.150581	1.142507	0	0
0.362495	0	0.30111	1.08996	0.227179	0.431114	1.880998	0.24243	0.450001	0.321406	0	0	0.137224	0	0	0	0	0.240865	0	0.36314	0.735681	0	0.411503	0.776336	0.487004	0.756809	0.279367	0	0.138693	0.594188	0.810382	0	0	0.494051	0.115033	0.441622	0.211257	0	0	0.617831	0.663815	0	0.074975	0.389019	0	0	0.163063	0.329092	0.208179	0.185475
0	0	0	0	0	0	0	0	0	0	0	0	0	0	0	0	0	0	0	0	0	0	0	0	0	0	0	0	3.406856	2.611773	0	0	0	0	0	0	0	0	0	0	0	0	0	0	0	0	0	0	3.854174	2.1785
0.021094	0	0.021351	0.0577359	0.01776	0.0553413	0	0.0233831	0.029718	0.0331143	0	0.135685	0.025192	0	0	0	0	0.0502948	0	0	0	0	0	0	0.017953	0	0.022288	0	0.0248575	0	0	0	0	0	0	0	0	0	0.011704	0	0.047348	0	0.045423	0.0433439	0.055402	0	0	0	0	0
0	0	0.077104	0	0.428214	0.111592	0	0.279709	0	0	0	0	0.10648	0.224527	0	0	0.975972	0.387234	0.868477	0.972507	0	0	0.158467	0.463724	0.075525	0.193193	0.267666	0.110656	0.169182	0	0.103284	0.302173	0.188156	0	0	0	0	0	0.054451	0	0	0	0	0	0	0	0.633067	0	0.782374	0
9.682833	9.463619	17.578975	19.3276	8.164849	16.8067	10.157201	13.7013	5.513467	12.1394	13.350667	17.192429	5.373794	10.521	13.653353	24.730589	77.728711	24.9453	28.477095	20.603565	11.318377	17.924879	15.479442	18.125	12.697445	15.0275	22.389227	16.033532	7.74313	14.0531	14.685565	23.657095	9.854069	12.906271	6.754155	2.663819	3.972163	8.907124	3.683878	16.737138	19.110665	17.607237	10.258196	19.60224	13.259136	18.174009	22.812443	21.195042	9.742827	2.642895
0	0	0	0	0.324639	0.7318002	0	0	2.41568	1.18201	0.269953	0	0	0	0	0	0	0	0	0	0.221011	0.301636	0.35801	2.489594	0	0.0246455	0	0	0.0217194	0	0	0.381212	0	0	0.083249	0	0	0	0	0	1.828757	1.727537	0.078521	0.1224419	0.070433	0	0	0	0	0
0.542195	0	0.239736	0.427206	0.244506	0.676898	1.454743	0.209462	0.629959	0	0.447693	0	0	0	0	0	0	0.43026	0	0	0	0	0.611137	0	0.074151	0.429534	0.595705	0.183768	0.182119	0	0.46206	0.138752	0	0	0	0	0.175516	0	0	0	0	0	0.121249	0	0	0	0	0.429453	0	0
0.128491	0	0.021129	0.102398	0.105632	0.216709	0.253641	0.113507	0.217707	0.330575	0.076113	0.167998	0.17588	0.0319808	0	0.048099	0.560281	0.0989312	0.084466	0	0.179346	0.214658	0.273155	0.162328	0.098264	0.297281	0.334684	0.456736	0.101453	0.189525	0.054697	0.180031	0.07729	0.251158	0.143545	0.102023	0.116678	0	0.030139	0	0.260223	0.141076	0.04732	0.185542	0.131594	0.057397	0.131249	0.338739	0.096201	0.017404
0.953059	0.138496	0.513639	0.539814	0.72917	0.3788531	1.156248	0.504003	1.329679	0.7932025	1.980006	0.244577	1.085352	0.284252	0.137699	0	2.340282	3.253412	0.590931	0.316069	0.926213	0	1.086412	1.016861	0.629916	1.245609	0.929584	1.05284	9.61326	16.061251	0.541072	0.494943	2.920258	1.66106	3.23168	5.602461	8.125675	9.915745	2.362021	1.530514	0.814695	1.973855	0.455158	0.397234	0.395273	0	13.922496	22.94654	0.770325	2.306478
0.257186	0	0	0.152615	0	0	8.392297	1.05084	0.291023	0	0	0	0.249845	0.242608	0	0	0.62247	0	0	0.361167	0.352813	0	0	0	1.622249	9.25302	1.535863	1.27286	1.0648	8.78399	0.132017	0	0.209226	2.456972	0	0	0	0.787753	0	0	0.129461	0	0	0	0	0	0.443503	0	0.143006	0
0.784722	0.203675	0.374643	0.201832	0.468294	0.233099	1.477104	0.258571	1.504198	1.09765	1.180572	0.723507	0.130319	0.235054	0	0.451628	0.623629	1.50273	0.286098	0.127467	1.190882	0.260263	0.525794	0.364432	0.82646	1.12284	1.496928	1.02577	0.336734	0.137302	0.73549	0.370518	0.546162	0.435257	0.03492	0	0.268017	0	0.048164	0	1.016098	0.429386	0.649242	0.579235	0.035144	0.146106	0.239371	0.462192	0.153642	0.00452
0.449452	0	0.150334	0	2.650313	2.31173	0.15842	0.515088	0.096255	0.101318	1.483022	0.452573	0	0	0	0.157454	1.389321	2.44999	0	0	1.71765	0.677407	0.230583	0.60323	0.074322	0	0.381354	0.154834	0	0	0.538381	0.359434	1.031378	0.160748	0.067713	0	0.138417	0	0	0.241433	0.079157	0.229146	0.478776	0.144189	0.903415	0.529066	1.301844	0.841147	0	0
3.836963	0.594417	0.624637	0.9223071	2.357745	3.8130355	1.426208	0.6707219	1.87677	0.4773396	1.381208	0.75488	0.775552	3.007015	0.746783	0.68699	0.929379	1.1338065	0.90562	0.051382	17.716042	11.502092	2.686142	3.4124841	0.343767	1.868051	1.767863	0.322791	0	0	0.910081	0.565275	1.302455	1.15158	11.211573	8.5863	0.676931	0.07711	0.237542	0.129428	3.52893	4.852177	1.874285	2.8482432	0.335032	0.536301	0.671392	0.13702	0	0
0	0	0	0	0	0	0	0	0	0.0627001	0	0	0	0	0	0	0	0	0	0	0.167532	0	0	0.0775303	0	0	0	0	0	0	0	0	0	0	0	0	0	0	0	0	0.060774	0	0	0	0	0	0.067879	0	0	0
0	1.988746	0	0.00957638	0	0	0	0.238195	0	0	0	6.288982	0	0.0663008	0	0.657942	0.540903	0	0	0.309224	0.297224	0	0	0.000151036	0.203654	4.98108e-05	0	0	1.15465	2.77007	0.710477	8.261752	0.272593	0	0	1.40847	0	9.693116	0	2.839672	0	4.674542	0	0.919496	0	1.323971	0.699131	12.050872	0	0
0.043988	0	0.858029	2.32017	0.36838	2.18088	0.727927	1.1509	0.560971	0.454596	0	0	0	0.895411	0.198748	0.213563	0.546874	1.9257	0.358927	0.182162	0.202006	0.276071	0.883864	0.818596	0.980809	1.37705	1.83019	2.26486	0	0.151199	0.537058	0	0.069261	0	0.120926	0	0	0	0	0	0.287993	0	0.246263	1.04197	0.207021	0.196728	0.091277	0.188801	0.054057	0.613426
0	0	0.228838	1.21289	0.204892	0.908165	0	0.149906	0.287672	0.938168	1.044641	4.271763	0	0	0	0.652571	0	4.58359	0	0	0.58197	0	1.546253	2.49574	0	0.150289	0	0.186816	0	0	0.46124	0.278823	0	0	0	0	0.672989	0	0	0	0	0	0.349899	0.2151	0	0	0.727874	0.707272	0	0
1.215794	0.556411	0.219033	0.585061	0.305256	0.673387	1.096251	1.69402	0.882127	0.917818	0.158106	0	0	0	0	0.314838	0	1.43835	0.565216	1.057527	2.153178	0.892392	0.219546	1.65959	0.682566	1.89078	4.022965	0.102725	0	3.81832	0.492368	0	0	1.700697	0.318089	0	0.394991	0	0	0	1.119604	0.4118	0.361949	0.542836	0.178461	1.206652	0.537202	1.548697	0.129197	0
0	0	0	0	0	0	0	0	0	0	0	0	0	0	0	0	0	0	0	0	0	0	0	0	0.009744	0	0	0	0	0	0	0	0	0	0	0	0	0	0	0	0	0	0	0	0	0	0	0	0	0
0.43867	0	0.359778	3.46552	0.655125	0.947714	0	0	0.324747	0	2.196562	2.560761	1.457145	0	8.261424	6.084785	1.011765	0	0.318954	0	0	0	0.218984	2.13378	0	0	0.600052	0	0.930244	3.28321	0.378891	0.801844	0.767623	0	20.230497	8.832438	0	0	0	0	0.591961	0	1.902613	4.5087	0	0	0	0	1.432402	0.505738
0.357256	2.728405	2.273556	2.05932	0	0	0	0.485639	1.127018	0.219693	2.078876	0.588936	0.382793	0.38334	0.459065	0.247941	0	0.330313	1.009805	0.314823	0.232416	0	1.195396	0	1.483661	0.707103	1.0612	2.04138	0.0841041	0.090253	0.566741	0.438237	2.848814	0	0.136371	0.98112	0.680785	0	1.222308	0.331507	0.166436	0	1.869894	0.527141	2.295465	0.278671	1.38881	0.596336	0.097823	0
0	0	0	0	0.174989	0	0.237117	0.531852	0	0	0	0	0	0	0.591747	0.307564	0.487556	0	0	0	0.813285	0.792596	0	0	0.179531	4.54979	3.146105	0.330194	0.0618121	0	0	0	0	0	0	0	0.103145	0	0	0	0	0	0	0	0	0	0	0	0	0
0.093057	0	0	0	0.033512	0	0	0	0.054584	0.0538563	0	0	0	0	0	0	0	0	0	0	0	0	0	0	0	0	0	0	0	0	0	0	0	0	0	0	0	0	0	0	0	0	0.031996	0	0	0	0	0	0	0
0	0	0	0	0	0	0	0	0	0	0	0	0	0	0	0	0	0	0	0.193016	0	0	0	0	0	0	0	0	0	0	0	0	0	0	0	0	0	0	0	0	0	0	0	0	0	0	0	0	0	0
7.041541	11.521294	5.22795	7.781006	7.514802	13.6250707	12.693593	12.9264491	5.172466	4.627872	3.165981	4.822759	8.223486	12.5213866	7.649959	7.32814	4.091891	16.816884	8.6179	6.655037	31.406545	42.099547	7.721838	11.931031	12.081855	17.91035	18.034439	5.776503	4.7195013	10.8605446	8.951203	9.951296	5.493919	9.02032	2.365571	8.304088	2.72212	8.261354	3.549233	8.993736	8.627033	6.376482	7.084006	7.526093	8.341698	16.280898	5.442233	8.757704	5.74295	3.869138
0	0	0.196121	0	0	0.338419	0	0	0.063894	0	0	0	0	0.136397	0	0.492279	0	0	0	0	8.327104	6.607654	0	0.0934795	0	0.123457	1.035514	0	0	0	0.366496	0.224527	0	0	0	0	0	0	0	0	0	0	0.034338	0	0	0.185577	0.072046	0	0	0
0.853777	0.731507	7.767614	6.3643	2.244651	7.33977	2.12958	4.07924	1.688618	3.742	3.279434	3.865699	0	1.40618	2.221737	5.215334	1.17806	16.3698	3.570564	7.373981	2.514053	3.666417	3.654997	14.8076	2.328226	3.27045	5.869026	3.05845	0.84358	2.10864	1.863691	5.374042	2.20417	5.59417	2.646212	3.259297	4.3928	5.58958	1.147369	0.72034	6.392445	9.056634	3.070776	2.13738	0.908307	1.67379	5.669453	10.758097	0.582127	0.061764
0.839656	3.686731	0.349862	0.373422	0.702001	0.673895	0.830918	0.452393	0.279374	0.638273	0.143603	0.207973	0	0	0.089823	0.213805	0.688501	0	0	0	0.772747	0.255214	2.166984	1.33233	2.175346	2.865	8.930873	3.06357	0.0411646	0.0491511	0	0	0	0	0	0	0	0	0.018618	0.317896	0.032717	0	0.053696	0.0559603	0.479425	0	0	0	0.01617	0
0	0	0	0.0559143	0	0	0	0.0440585	0.053646	0	0	0	0	0	0	0	0	0	0	0.18924	0	0.206039	0	0	0.034115	0	0.037664	0	0	0.0870848	0	0	0.066961	0	0.044909	0.212763	0.037291	0.426382	0	0	0	0	0.036716	0	0	0	0	0	0	0
3.860036	0	0	0	2.1582	1.13823	1.237367	0	0	0	0	0	4.871438	0	0	0	0	0	0	0	0.752924	0	0	0	0	1.76801	1.449301	0	0	0	0	0	0	0	0	0	0	0	0	0	0	0	0	0	0	0	0	0	0	0
0.043302	0	0.032464	0.237972	0.320062	0.663901	0.179851	0	0.138382	0.0777801	0.267364	0	0.562757	0.317916	0.993848	4.527118	0.027491	0	0.333792	0.594672	2.112986	1.211612	0.047027	0	0	0.0341485	0	0	0	0.0361478	0.167964	0.141993	0	0	0.021572	0	0	0	0	0	0.127574	0.193605	0.695285	0.52493	0.277958	0	0.059577	0	0.011978	0
0	0	0.073111	0	0.106315	0.434072	0.072639	0.548274	0	0.414452	0.184766	1.296059	0	0	0	0	0	0.126444	0.330848	0.271243	0.187499	0	0.205751	0.197194	0	0.245145	0.38557	0.104435	0	0.34761	0.751522	0.511175	0.378274	0	0.06156	0.573573	0.292973	0	0.954934	0	0	0	0	0	0	0	0	0	0	0
0	0	0	0	0	0	0	0	0	0.402207	0.389278	0	0	0	0	0	0	0.382453	0.245679	0	0	0	0	0.186938	0	0	0	0	0	0	0	0	0	0	0	0	0	0	0	0	0	0.405672	0	0	0	0	0	0	0	0
0	0	0	0	0	0	0	0	0	0.166497	0	0	0	0	0	0	0	0	1.982027	0	0	0	0	0	0	0	0	0	1.59685	0	0	0	1.101564	0	0	8.032494	6.710185	9.373937	0.459008	0	0	0	0	0	0	0	0	10.16834	0	0
1.543964	0	0	0.539011	0.555247	5.56146e-10	1.258637	0.879147	0.161547	0.729471	0	10.299793	0	0	0	0	0.334854	3.708197	0	0	0.860696	0	2.238145	2.6695474664	0.021332	1.20727	0	1.55963	0.1202399894	1.049899	0	0	0	0	0	3.621548	0.145057	7.622948	0	0	1.980384	9.570895	0	0	0	0	0.436612	7.49357	0.676426	0.202468
0	0	0	0.22892	0.128149	0.642434	0	0	0.362936	0.449978	0.082305	0.617874	0	0	0	0	0	0.223129	0	0.290047	0	0	0.281626	0.0880771	0	0	0.060074	0	0	0	0	0.920333	0	0	0	0	0	0	0	0	0.111465	0	0.062679	0	0.479854	0	0	0	0	0
0	0.271551	0	0	0	0.162292	0	0	0	0	0	0	0	0	0.079312	0	0	0.944849	0	0	0	0	0	0	0	0	0	0	0	0	0	0	0	0	0	0	0	0	0	0	0	0	0.002836	0.033548	0	0	0	0	0	0
0	0	0.044906	0	0.049356	2.7895	0	0.120149	0.12543	1.62122	0.364023	1.399439	0	0	0.361391	0.103144	0	0.719028	0	0	0.5923	0.260991	0.59455	0.649711	0	0	0	0	0	0	0.347193	0.420373	0	0	0	0	0	0	0	0.831606	0.402628	0	0.053617	0.0338044	0	0.077858	0	0	0	0
0	0	0.130793	0.392303	4.309161	0	0	0	0.513883	0	1.462769	0	0	0	0.106232	0.054075	0	0	0.295072	0.067441	0.475087	0	4.105853	0.772631	0	0	0	0	0.0957275	0	0	0	0.112596	0	0	0	0	0	1.386051	0	0	0.342633	0.402822	0	3.57635	0.202696	0.034481	0	0	0
0	0.719009	0	0.0857808	1.045494	7.159353	0.052211	0.0326957	0.276759	1.164642	0.598805	0.126944	0	0.431543	0	2.959925	0.230239	2.916438	0.117367	0	1.711926	1.908607	1.123897	3.592463	0	0	0	0	0.0928636	0.0294372	0	0	0	0.068147	0.062045	0.281901	0.021781	0	0	1.852745	1.24722	0.826567	0.017246	0.668818	1.925654	4.42166	0	0	0	0
0.171294	0.562214	0.240111	0.596503	0.194854	3.34218	0.722726	0.279448	0.365124	0.361517	0.4096	0.749724	0.16638	0.19816	0.532639	3.805296	0.106129	0.602007	0.252334	1.201873	1.253067	1.116893	0.637952	0.63206	0.51223	0.60737	2.503608	0.248589	0.0508477	0.0883479	0.60499	1.893408	0.147296	0.695747	0.429591	2.499961	0.197608	0	0.289763	0.482238	0.667081	1.744103	0.280722	0.36301	0.245172	1.743864	0.238379	0.844263	0.063076	0.004938
0.318197	0	0.253171	0.56981	0.341545	2.74919	0.540032	0.797029	0.41838	0.466485	0.403907	0.294088	0	0.327712	0.142278	0.476219	7.044874	0.531906	0.070583	0.542324	0.217912	0.874227	0.379348	0.509637	0.549849	1.52566	1.354726	0	0	0.354388	0.707546	0	0.19197	0.303992	0.537399	0.900693	0.047194	0.231067	0.026956	0	0.890339	0	0.23046	0.767746	0.165837	0.328634	0.435497	0.369309	0.96417	0.055359
0.150145	0.215984	1.394731	1.651584	0.337816	1.94009	1.937473	1.180322	0.507478	1.54409	2.991576	6.915486	1.412816	1.625786	0.949118	1.008596	1.88642	7.41512	0.459093	0.468486	1.583722	0.815418	0.556375	0.732497	0.870896	0.66148	0.448841	0.0858147	0.8781335	2.8660445	2.035834	2.41902	0.332799	0.497977	2.046718	1.931753	0.27662	0.926982	1.128041	1.89586	0.730102	0.72045	0.627581	0.500438	4.617156	2.440851	0.817381	0.737014	0.02897	0.011851
0	0	0	0.854863	0	0.0618308	0	0	0	0	0	0.4886	0	0	0	0	0	0	0.028994	0	0.278293	0	0.133178	0	0	0	0	0	0	0.21018	0.07011	0.155353	0	0	0.034553	0	0	0	0.20234	0.584589	0	0	0	0	0	0	0	0.361083	0	0
0	0	0.32104	4.25979	0.156909	0	0	0.116218	0.663993	0.226041	1.089147	0.279704	0.414304	0	0	0	0	1.06235	0.162839	0	17.958613	4.724499	0	0.847336	0	0.173264	0	0	0.371734	0.890163	1.127114	1.061044	0	0.09855	0.420234	1.155013	0.105594	0.336517	0.21019	0.991912	0.492711	0	0.936045	1.0149	11.760003	7.680792	0.770128	0.241994	0	0.028741
0	0	0.036585	0	0	0	0	0.0460912	0.400461	0	0.078228	0.211778	0	0	0	0	0.097112	0	0.069079	0	0.378065	0	0.073623	0	0	0	0	0	0	0	0	0	0.270942	0	0	0	0	0	0.024507	0	0.048382	0	7e-05	0	0	0	0.064624	0.190333	0	0
3.463473	0.896848	0.263346	0.248438	0.805307	0.269398	2.423157	1.1905	0.764659	0.349757	0.405392	0	0.422711	0.0718756	0.550946	0	0.4237	0.585611	0.961022	0.643664	0.93502	0	0.438525	0.500076	1.887805	1.31667	2.64177	1.37777	0.274188	0.137301	0.603123	0.156095	1.769235	0.614079	0.935257	0.459491	0.364075	0.402581	0.395881	0.273566	0.383853	0.249739	1.175997	0.337349	0.32632	0.592226	0.417954	0	0	0
0	0	0	0	0	0	0	0	0	0.248718	0	0.521971	0	0	0	0	0	0	0	0	0	0	0	0	0	0	0	0.166825	1.33728	0.331442	0	0	0.099096	0	0.32035	0	0	0	0	0	0	0.512007	0	0	0	0	0	0	1.221443	0
0	0	0	0	0	0	0	0	0	0	0	0	0	0	0	0	0	0	0	0	0	0	0	0	0	0	0.058508	0	0	0.33581	0	0	0	0.334184	0	0	0	0	0	0	0	0	0	0	0	0	0	0	0	0
1.084146	0	0.27247	0.681801	0.179312	0.738193	0	0.173721	0.630527	1.19869	0.153168	0	0	0	0	0.294064	0.219594	0.742872	4.051835	1.703965	2.088109	0	1.605724	2.7638	0.169139	0	0.226775	0	0	0.818641	0.23411	0.488792	0.473012	0	1.304563	0.815302	2.973777	2.219304	0	0	0.695001	0.32305	0.137945	0.17149	0.338223	0	0.651023	0.290572	0.505599	0
2.062395	1.990835	2.263453	4.170894	3.038686	9.746715	13.404835	19.53217	1.791532	2.50364	2.544383	4.500453	7.287227	5.84089	5.693554	5.750492	7.292481	10.68923	5.119863	12.68653	17.990622	23.641037	15.836451	10.39496	4.828595	7.83218	11.981167	4.72273	0.17226	8.224365	16.06055	13.88322	3.177089	10.880478	2.215179	4.392382	2.078311	9.658151	0.532933	2.668899	6.054544	5.506008	2.759188	3.27337	5.556579	8.076103	5.225015	8.417529	0	9.310308
0.428893	0	0.050294	0	2.818032	0	0	0	0.09633	0	0	0	1.322562	2.4041	0	0	0	0	0	0	0	0.315368	0	0	0	0.280598	0	0	0.0705967	0	0.255703	0	0.148351	0	0.072492	0	0.144753	0	0	0	1.099851	0	0.35858	0	0	0	0	0	0.273869	0
2.342533	0.207207	0.543476	0.93455	0.222727	0.213651	3.194095	1.73408	0.465235	0.539069	1.124873	0.560234	0.213699	0.887957	0.278407	0.719278	0.196258	0.411108	1.143155	1.62744	1.035445	0.434736	1.115758	1.18123	3.57864	5.32512	5.968301	2.5563	0.953331	1.081	0.741241	0.41155	0.593805	0.684031	0.202699	0.530615	0.801731	0.87031	0.157739	0.244967	0.549851	0.468283	0.724521	0.217809	0.328838	0.584098	0.316434	0.199686	0.925935	0.139585
1.590852	0.730865	3.037866	1.15835	0.098949	0.0294169	0.133336	0.0256513	1.333549	0.581128	0.86028	0.318675	3.660772	0.88407	0.624781	0.381115	0.312636	0	0.144762	0.308196	0.642801	0.163926	0.022526	0	0.443436	0.365685	0.26431	0.017155	1.86956	1.13396	1.196148	1.22814	0.250764	0.077416	5.250971	7.901535	1.715028	0.786424	0.182336	0	0.608766	0.364168	0.763122	0.420971	0.40691	0.052462	2.600896	2.502359	0.575713	0.055988
0	0	0	0	0	0	0	0	0	0	0	0	0	0	0	0	0	0	0	0	0	0	0	0	0	0	0	0	0	0	0	0	0	0	0	0	0	0	0	0	0	0	0	0	0	0	0.355771	0.302764	0	0
0.023519	0	0	0	0	0.0317369	0	0	0	0	0	0	0	0	0	0	0	0	0	0	0	0	0.112034	0	0	0	0	0	0	0	0.106359	0	0	0	0	0	0	0	0	0.138137	0.038059	0.119828	0.012195	0	0.047621	0.188343	0	0	0	0
0.082334	0	0	0.0784741	0	0	0	0	0	0	0	0	0	0	0	0	0	0	0	0	0.179849	0	0.188986	0.404599	0.052607	0	0	0	0	0	0	0.455415	0	0	0	0	0	0	0	0	0.129764	0	0.037005	0	0	0	0	0	0	0
0.011994	0.018298	0.019022	0.0487558	0.017084	0.0534662	0.025234	0.0128503	0.068059	0.0176234	0.012216	0.014228	0.017783	0.033852	0.006894	0.122101	0	0	0.008148	0.037616	0.070764	0.055282	0.033943	0	0.0165	0.0248019	0.020556	0	0.00580965	0	0.023113	0.026841	0	0.022116	0.012011	0	0	0.025098	0.041919	0	0.028703	0.085784	0.005041	0.00521531	0.021312	0	0.010096	0	0.008957	0
0	0	0	0	0	0	0	0	0.636365	0.349825	0	0	0	0	0	0	0	0	0	0	0	0	0	0	0	0	0.183241	0	0	0	0	0	0	0	0	0	0	0	0	0	0	0	0.273906	0.397012	0	0	0	0	0	0
0.218345	0	0	0.404296	0.263195	1.81633	0.703601	0.61163	0.38889	0.859987	0.435267	0	0	0	0	0	0	0.632219	0.393867	0	0.892354	1.668623	0.981276	0	1.238869	0.583444	4.375496	0.289888	0.279295	0	0	0.538079	0.489205	0	2.292289	0.691234	0.428446	0	0	0	0.319615	0.734016	0.182623	0.491219	0	0	0.398598	0	1.946413	0.229512
3.194781	4.470951	2.068774	3.74843	1.905866	1.28298	0.490214	1.93884	1.476621	3.36517	2.250884	5.917538	2.459367	1.19301	1.106683	2.622409	6.360324	12.8867	1.673335	3.515875	8.967323	2.49746	5.057838	7.57901	2.155135	2.82247	0.611589	0.962524	3.3987	3.9685	11.425998	5.99668	1.868076	3.72064	3.986723	1.718488	0.262433	0.827027	3.546677	1.468863	3.468053	3.010513	0.804413	0.136985	5.533006	4.460192	4.190658	4.044351	1.347404	0.094157
0	0	0	0	0	0	0.343398	0	0	0	0	16.397384	1.103054	0	0	16.418578	0	0	0	28.306259	0	18.912228	0	0	0	0	0	0	0	0	0	13.595561	0	30.025387	0	0	0	0	0	6.526301	0	1.557118	0	0	0	15.26813	0	6.445383	0	0
0.53528	0	0	1.18378	0.150344	0	0.38959	0.310365	1.360575	0.431686	1.47145	0	0.814984	1.96168	0	0	3.282477	1.6004	0.779063	0.886062	0.507799	1.075711	0	0.278825	0.245326	2.03282	0.204824	0	1.64867	2.07188	1.40173	0	1.132108	0.597553	0.129477	0	0.880525	0	0.979705	0	1.558616	0.483005	0.18682	0.798933	0	0	1.530909	0	3.011714	0.257117
0.052414	0	0.035726	0.0562014	0.069433	0.21452	0.072485	0.0269729	0.035922	0.0914298	0.075438	0.043832	0.029494	0.0138995	0.350214	1.272991	4.449147	13.3464	0.349492	1.006494	0.14596	0.107139	6.488763	6.11613	0.012889	0.114018	0.037915	0	0.0751825	0.0191481	1.665062	7.386318	0.084281	0.147199	0.030193	0.033141	0	0	0.570187	1.814729	0.093292	0.037167	0.037824	0.0323199	0.32799	1.381038	0.104588	0.127628	0.337715	0.018357
0	0	0	0	0.335965	0	0	0	0.08023	0	0	0	0	0.170269	0	0.514467	0	0	0.107267	0	0.227227	0	0	0	0	0.27387	0	0	0	0	0	0	0	0	0	0	0	0	0	0	0.063281	0	0	0	0.092448	0	0	0	0	0
0.044708	0	0.018287	0.0500263	0.064448	0.0147623	0.036659	0.0313393	0.060244	0.0329066	0.046441	0.106252	0.056876	0	0.118391	0.047589	0	0.137889	0.066917	0.050391	0.052137	0	0.041973	0.0662168	0.08306	0.0836337	0.106514	0.0310734	0	0.0494245	0.053676	0.041199	0.050551	0.060414	0.020515	0	0.010716	0	0.011205	0	0.01363	0	0.048097	0	0.035282	0.037033	0.042586	0	0.034754	0
0.345269	0	0	0.6392656	0.914604	2.756544	5.336207	1.843191	0.111111	0	0.685143	0.411314	0	0	0.075873	0.508919	0.463773	4.678114	0	0	0.842069	0	0.603862	0.454651	0	0	5.768696	0.0987059	0.3388351	1.5910238	0	0.324556	0.147975	0	0.087553	0.314197	0.128556	0	0	0	0.053912	0	0.0215	0	0.081313	0	0	0	0.249532	0
2.052862	2.071157	0.755979	1.12934	0.638604	2.441278	2.042789	0.660154	1.505675	1.417508	1.257015	1.755875	3.221271	0.768996	2.562106	6.661344	4.392175	3.32821	4.637439	6.787048	3.308528	5.117336	2.63089	3.483066	1.642514	2.064794	5.045551	4.67653	0	0	2.043503	4.755063	2.15161	4.810202	1.441616	3.295167	2.945744	1.560825	0	1.917223	2.249027	3.829589	1.384794	1.459773	0.701782	2.125426	0.791923	2.252295	0	0.288224
0.224727	0	0	0	0	0	0	0	0	0	0.751881	0	0	0	0	0.189999	0	0	0	0	0	0	0	0	0	0	0.094561	0	0	0.0426746	0	0	0.281534	0	0	1.31963	0	2.204249	0.322373	0	0	0	0	0	0.195796	0.56274	0	0.419974	0.041988	0
0	0	0.250649	0.459775	0.181748	0.549373	0	0	0	0	0	0	0	1.29593	0	0.696264	0.982254	3.95437	1.143025	0.325758	0	0	0.742667	2.77359	0.272757	0.194481	0	0	0.333593	0.357037	1.114493	0.890425	1.415956	0	0	0	1.179051	0.460326	0.055053	0	0.129641	0	0.078683	3.92244	0.095153	0.679263	0.457607	0.29112	0	0
0	0	0	0	0	0	0	0	0	0.0625445	0	0	0	0	0.457882	0	0.577728	1.64713	0	0	0	0	0.143866	0	0	0	0	0	0	0	0.072485	0	0	0	0.090054	0	0.147509	0	0	0	0	0	0	0	0	0	0	0.144863	0.12532	0
0.024418	0	0	0	0.01571	0	0	0	0	0	0	0	0.042818	0	0.036144	0	0.166481	0	0	0.041809	0.069253	0	0.017798	0	0	0	0	0	0.0609217	0	0	0	0.069763	0	0.741483	0.521239	0	0.364098	0	0	0.012293	0.075124	0.018345	0	0	0	0	0	0.065377	0
0.111194	0	0	0	0	0	0	0	0	0	0	0	0	0	0	0	0.74579	0	0	0	0.217059	0	0	0	0	0	0	0	0	0	0	0	0	0	1.462829	0.473166	1.247213	0.883238	0	0	0	0	0	0	0	0	0.191452	0	0	0
0.09382	0	0	0	0.111247	0.284558	0	0	0.147888	0.325034	0.181071	0	1.082542	0.289607	0	0	0.995952	0	0.185215	0	0.181155	0	0	0.604011	0	0.502969	0	0	0.638883	0.92463	0.396051	0	0.598935	0	1.814041	0.873538	0.603841	0	0.139364	1.228721	0.452438	0	0.161666	0	0	0	0	0	0.429018	0
0.247604	0	0	0	0.091408	0	1.13387	0.283418	0.149143	0.0635136	0	0	0	0	0.183434	0.579503	0	0.767381	0.069966	0.183056	0.177555	0.339138	0.380794	0.223737	0	0.299457	0.196502	0	0.0528702	0.211573	0.136111	0	0	0	0.210794	0	0.410393	0	0	0.439181	0.328257	0	0.16557	0.11529	0.104809	0.284581	0.207134	0.900289	0.26428	0
0	0	0	0	0	0.0243714	0	0	0	0	0	0	0	0	0	0	0	0.0433247	0	0	0.154432	0	0	0	0	0	0.019768	0	0	0	0.017223	0	0	0	0	0	0	0	0	0	0	0	0	0	0	0	0	0	0	0
0.018416	0	0.064661	0.0488881	0.042541	0.0860804	0.032138	0.0314518	0.030824	0.0124293	0.085071	0.03368	0.025325	0.0467319	0.037638	0.214906	0.095413	0.0731529	0.042415	0.107595	0.190103	0.039436	0.095037	0.10079	0.021698	0.0266683	0.056025	0.10087	0	0	0.602218	0.374476	0.036678	0	0.026382	0.058373	0.014577	0	0.008411	0.07357	0.075887	0.032247	0.063639	0.0365439	0.034065	0	0.150415	0.395312	0	0
0.078346	0.265894	0.33142	2.0381	0.170195	0.41495	0.282606	0.136789	0.291116	0.282376	2.184392	2.481067	0.024692	0.0595181	0.015604	1.053664	0.12722	0.214261	0.13447	0.733398	3.155965	0.785051	0.132835	0.350765	0.192935	0.220417	0.342893	0.0622374	0.0472445	0.0529682	0.2187	0.735508	0.026395	0.697869	0.099894	0.807273	0.186544	0	1.647166	4.620682	0.214679	0.853334	0.967489	0.698042	2.932357	3.988712	0.105591	0.121606	0.035812	0.019946
0	0	0.387458	0	0.482245	0.128997	0.036914	0.870989	1.208223	0.956149	0.130376	0	0.202977	0	0	0	0	0.737413	0.482789	0.915773	0	0	0	0.422926	0	0.818798	0.604729	0	0.443569	3.861133	0	0.180863	0.713729	0.657831	0	0.321397	0.364491	0	0.277135	0	0	0	0.201473	0	0.327981	0.153471	0	0.259802	0.721082	0.023262
0.2279	0.281926	0.433302	0.370506	0.525208	0.618056	0.425437	0.336079	0.287381	0.383411	0	0	0	0.274437	0.231442	3.360836	0	1.393637	0.244006	3.99924	0.188671	2.25706	0.721513	0.499457	0.109902	1.582401	1.250937	0.4740478	0	0	0.111954	0.513451	0	0.543526	0.289352	0.34727	0.127357	0	0	0.189065	0.51497	3.307869	0.429098	0.153127	0.23685	4.502957	0.04364	1.711493	0	0
3.732912	0	3.735854	4.11968	3.808447	8.32248	2.574497	2.56435	4.040799	6.32849	4.252768	4.627743	0.885716	1.30121	0.93372	1.966262	1.213876	5.90831	4.423499	4.209797	4.233247	2.599059	2.993893	6.89333	3.278579	7.30995	5.457735	4.48653	0.51537	0	1.284752	2.308472	7.618181	3.861945	0.706403	0.740644	5.73977	3.903597	0.54352	0	1.576289	0.371859	6.610044	4.97209	0.962792	0.324508	3.125313	4.791055	0	0
0.111194	0	0.080682	0	0	0	0	0	0	0	0	0	0	0	0	0	0	0	0	0	0.204668	0	0	0	0	0	0	0	0	0	0	0	0	0	0	0	0.184062	0	0	0	0	0	0	0	0	0	0	0	0	0
0.685496	0	0.080057	0.646779	0.473403	0.778174	2.212051	0.256652	0.671218	0.54704	0.935285	0	0.81956	1.88844	0	0	0.129596	0.527193	0.145206	0	1.716063	1.086989	1.485687	1.27872	1.602359	1.89621	2.206324	0.651488	0.110734	1.93304	0.138755	0.342687	0.695989	1.506583	0.590059	0.453666	1.051917	0.805162	0	0	0.547055	0.980556	0.736477	0	0.814627	0.388345	0.837902	0.667474	0.2977	0
0.224007	0	0.94492	1.09621	0.240684	0.338598	0.069491	0.0861189	1.947222	1.29192	2.612442	2.298065	0.445649	0.506998	0.179229	0.432742	0.253876	0.161658	0.049009	0.229147	0.434976	0.157654	0.110547	0.181867	0.047446	0.0466976	0.179254	0.0234138	0.254705	0.463078	2.475268	2.07604	0.357233	0.101087	0.686772	0.800855	0.092887	1.407859	0.16132	0.268785	1.626847	2.213866	1.291946	1.15009	0.119605	0	0.193623	0.078924	0	0
0	0	0	0	0	0	0	0	0	0.0811676	0	0	0	0	0	0	0.441086	1.97474	0	0	0	0	0	0.288499	0	0.119316	0	0	0	0	0	0.264903	0	0	0	0	0	0	0	0.478826	0	0	0	0	0.062897	0	0	0	0	0
0	0	0	0	0	0.101981	0.079305	0	0.177084	0	0	0	0	0	0	0	0	0.353968	0	0	0.534423	0.354797	0	0	0	0	0.057601	0	0	0.18131	0	0	0	0	0	0	0	0	0	0	0	0	0	0	0	0	0	0	0	0
0.802437	0.255742	0.292531	0.0920688	0.226667	0.344653	0.325285	0.139515	0.266472	0.328423	0.127514	0	0.206642	0	0.772897	1.086131	0.024623	0.081997	1.290367	1.599908	0.567934	0	0.323799	0.162471	0.573963	0.609667	0.315141	0.509045	0.503027	0.33908	0.182039	0.080649	0.514582	0	2.1241	1.315576	0.135495	0	0.158188	0	1.198197	0.682694	0.417305	0.162172	0.413599	0.248049	0.318586	0.438095	0.831635	0.057695
0	0	0	0	0	0	0	0	0	0	0	0	0	0	0	0	0	0	0	0	0	0	0	0	0	0	0	0	0	0	0	0	0	0	0	0	0	0	0	0	0	0	0	0	0	0	0	0	0	0
0.052284	0	0.220843	0.428791	0	0.330895	0	0.0657691	0.127209	0.1425932	0.051052	0.271862	0.070428	0.338759	0.266391	0.233787	0.16133	0.377882	0.18135	1.678954	0.43558	1.424194	0.613853	1.177085	0.0707	0.2082275	1.002556	0.102091	0	0.758933	1.069648	0.790042	0.216261	1.252281	0.282687	1.166729	0.142356	0	0	0.357373	0.645739	0.21906	0.233831	1.001128	0.435989	2.034284	0.711422	0.645085	0.043098	0
0.346912	0	0.329832	0.474023	0.231372	0.0703209	0.129942	0.228417	0.472298	0.2417	0.467881	0.178773	0	2.7466	0	0.152009	0.670743	1.6193	0	0.169688	0.091932	0.230711	1.573784	3.44303	0	0.232587	0.634698	0.451315	0.877764	0.984948	0.635749	0.257228	0.875485	1.832828	2.831849	1.690298	0.214951	0	0.139517	0.209719	0.395969	0	0.324095	0.80218	0.162115	0	0.505743	0	3.060964	0.228825
0	0	0	0	0	0	0.252702	0	0	0	0	0	0	1.28922	0.620296	0	0	0.878829	0	0	0	0	0.361889	0.35495	0	0	0.180332	0	0.478532	0.620645	0.235682	0.321157	0.205981	0.473572	0.71634	0.819505	0.364564	0	0	0	0.116616	0	0.238588	1.38835	0.09616	0	0.430485	0	1.277835	0.090001
0.043989	0	0.041814	0	0	0	0	0	0	0	0	0	0	0	0	0	2.213412	0.788774	0.495384	0.187639	0	0	0.420781	0.164635	0	0	0	0	0	0	0.094407	0	0.247673	0	0.147791	0.229067	0	0	0	0	0	0	0.125721	0	0.050856	0	0.072331	0	0.150521	0
0.411481	0	0.10012	0.545462	0.218932	0.377443	0.415243	0.499164	0.510892	0.963396	0.111171	0.282151	0	0.151262	0	0	0	0.226323	0	0.3947	0.286104	0	0.1388	0.432897	0.120521	0.384168	0.395823	1.45549	0.0670386	0.139778	0.323931	0.392865	0.371932	0.256606	0.343529	0	0.513469	0	0.042801	0.404989	0.585203	0	0.542439	0.373844	0.122994	0.250869	0.214409	0.548782	0.222857	0
0	0	0	0.066514	0	0.0452841	0.05344	0	0.118024	0.157161	0	0	0	0	0.30558	0.248492	0	0	0.115819	0	0.212425	0	0	0	0	0	0.117683	0	0.0820883	0.548067	0	0	0.030943	0	0	0	0.030953	0.506022	0.032344	0.340221	0.051523	0	0	0	0	0	0.055666	0	0	0
0.582734	0.837081	0.419537	0.118044	0.58207	0.5691174	0.073192	0.5823423	0.378098	0.7145086	1.451228	0.610643	0.038826	0	0.263795	0	0.025335	0.114529	1.578276	2.388255	0.930463	0.254991	0.040535	0.826176	0.386934	0.197819	3.40894	4.1595449	1.92487	1.24747	0	0	0.021902	0	4.783875	1.204423	1.730582	0.318502	2.030407	0.994899	1.128585	0.154162	0	0.7800133	0.784552	0	0.316533	0.550215	0.559322	0
0	0	0	0	0	0	0	0	0	0	0	0	0	0	0	0	0	0	0	0	0.209509	0	0	0	0	0	0	0	0	0	0	0	0	0	0	0	0	0	0	0	0	0	0	0	0	0	0	0	0	0
0.031481	0	0	0	0	0	0	0	0	0	0	0	0	0	0	0	0	0	0	0	0	0	0	0	0	0	0	0	0	0.0365728	0	0	0	0	0	0	0	0	0	0	0	0	0.018161	0.0404607	0	0	0	0	0	0
0	0	0	0	0	0	0	0	0.058302	0.19452	0	0	0	0	0	0	0.106038	0	0	0	0	0	0	0	0	0	0	0	0	0	0	0	0	0	0	0	0	0	0	0	0.045349	0	0.062233	0.0857577	0	0	0	0	0	0
0.775076	0	0.64915	0.738816	0.27695	0.963667	0.640113	1.00313	0.946692	0.77096	1.14537	2.297724	0.431899	0.511123	0.37044	2.76546	0.47052	1.07412	1.359934	1.393083	1.23235	0.97544	1.425329	2.64711	0.873705	1.26343	1.944819	0.597282	0.804124	0.968038	0.449382	1.230742	1.05185	3.323007	0.829466	0.549503	0.343557	0.366011	0.311776	0	1.831922	1.107046	0.896832	0.989157	0.753346	2.144437	2.068289	3.766438	1.338925	0.095271
0.624148	0.451566	0.420598	0.361304	0.491283	0.859029	0.536125	0.385369	0.971387	0.694341	0.462956	0.515809	0.199569	0.841394	0.181746	0.761443	0.312929	1.04494	0.84106	1.102592	1.267173	0.55399	0.718617	1.20051	0.289367	0.852485	1.343801	0.755261	0.142118	0.60196	0.389179	0.616911	0.825688	0.807944	0.622042	0.352789	0.585242	0.512524	0.259782	0.361838	0.745146	1.029819	0.734827	0.647528	0.65323	0.417418	0.618673	0.343715	0.2891	0.022219
0	0	0	0	0	0	0	0	0.567569	0	0	0	0	0	0	0	0	0	0	0	0	0	0	0	0	0	0.362583	0	0	0	0	0	0	0	0	0	0	0	0	0	0	0	0	0	0	0	0	0	0	0
19.270023	2.309868	5.790966	9.719105	8.38848	19.84084	8.791081	4.605297	10.226946	13.43361	9.909984	2.275418	3.480086	6.59753	4.116799	4.753025	2.056085	7.36592	22.066837	7.140695	5.043816	2.67554	18.113457	14.52654	7.989272	7.41935	17.97556	5.30444	6.088497	8.870451	11.305734	1.58377	13.718438	4.983157	12.039743	3.180789	9.457116	2.762711	2.236257	2.855675	14.843695	1.493929	16.677402	4.575312	7.694405	5.723818	12.529938	4.251337	5.412443	0
1.479634	0.754966	1.006756	2.29352	1.031577	2.71047	2.405248	1.77982	1.899157	1.5481	1.146863	1.417564	0.139421	0.912036	1.554796	1.792558	0.23525	1.6409	1.187561	2.766209	1.588311	1.99968	1.27993	2.74586	1.640696	3.15733	4.803098	2.33362	0.52538	1.15729	1.39213	1.331963	1.218814	2.670536	0.958064	1.127545	0.917825	0.502532	0.052733	0.778336	3.183282	0.589605	2.057809	1.4379	1.30117	1.733293	1.701162	0.665038	0.675925	0
0.925141	0	0	0	0	0	0.664822	0.510286	0.778154	0	0	0	0	0	0	1.072081	1.054049	0	0	0	0	0	0	2.52073	0	0	1.100165	3.02678	0	0	2.341524	0.796273	0	0	0.630767	0	1.193832	0	1.915584	0	0	1.096258	0	0	0.550865	0.973523	0	0	0	0
0.09782	0	0	0.152303	0	0.1481	0	0.124972	0.300699	0	0	0	0	0	0	0	0	0.515477	0	0.36688	0	0	0	0.211611	0	0	0.192912	0	0	0	0	0	0.231207	0	0	0	0	0.563061	0	0	0	0	0	0	0	0.386235	0	0	0	0
0	0	6.048003	3.08346	0.885749	2.52149	0	2.59379	1.04853	0	0	0	0	1.7254	3.871485	0	3.411865	0.873369	5.813484	0	0	0	1.269156	4.9749	0	0	3.951651	3.07649	23.7348	3.15555	2.325083	0	12.364762	0	2.958574	2.868868	2.384786	1.960443	0.97085	0	1.581067	0.749836	7.760664	0	5.503938	0	9.854664	23.664309	0	0
0.561944	0	0.776151	1.11828	0.790961	1.33095	1.350114	0.824938	1.004757	0.603196	0.677966	0.6844	0.189529	0.466254	0.572156	0.127239	0.086409	1.24036	0.212707	0.900634	1.523867	0	1.458674	1.16742	1.192869	2.08472	1.819324	1.71915	0.040576	0.912055	0.578634	0.994491	0.279325	0.430709	0.770752	1.026041	0.52075	0.51586	0.357117	0.516733	1.155739	1.215311	0.952296	0.888705	0.801824	0.765538	0.803954	0.277265	0.084864	0
0	0	0	0	0.064687	0	0	0	0.745955	0	0	0	0	0	0	0	0	0	0	0	0	0	0	0	0	0	0	0	0	0.302306	0	0	0	0	0	0	0	0	0	0	0.005541	0	0	0	0	0	0.259329	0	0	0
0.108438	0	0.7937	0.906311	0.119966	0.77706	0	0	0.391496	0	0.934456	0.718404	0.740575	0.818038	0.646578	1.005076	1.159711	0.542085	1.424531	0.303446	0.423529	1.273815	0	0.334136	0	0	0	1.79562	0.439728	0.463584	1.210853	2.567764	0	0	0.612958	0	0	0	2.71671	1.017266	0.634367	0.342661	0.268187	0.113691	2.066372	2.632117	0.709034	1.597153	1.143335	0.147252
0	0	0	0	0	0	0.075926	0.0781504	0	0	0	0	0	0	0	0	0	0	0	0	0	0	0.122392	0.254414	0	0	0.05765	0	0	0	0	0	0	0	0	0	0	0	0	0	0	0	0.05368	0	0	0	0	0	0	0
0.153367	0	0	0	0.065217	0	0	0.0801562	0	0	0.105439	0	0	0	0	0	0	0.153613	0	0	0	0	0	0	0.295818	0.16805	0.065599	0	0	0	0	0	0	0	0	0	0	0	0	0	0	0	0	0.151065	0	0	0	0	0	0
0	0	0	0	0	0.273176	0.414504	0.116831	0	0	0	0	0	0	0	0	0	0	0	0	0	0	0	0	0.581836	0.239116	2.737356	0.445018	0	0	0	0	0	0	0	0	0	0	0	0	0	0.441073	0	0.18343	0	0	0	0	0.136644	0
0.498385	1.20687	0.151022	0.336016	0.212478	0.968462	0.200996	0.2281901	0.868713	0.464586	0.207142	0.028824	0.201134	0.4724201	0.67036	0	0.22595	0.7120979	1.935807	2.141291	2.178383	0.992131	0.420246	0.101091	0.45725	0.5743127	0.503279	0.852416	0.2904425	1.056004	0.082774	0.335233	1.187047	1.458164	1.877705	0.389021	1.389092	0.331347	0.055176	0.339087	0.344325	0.272898	0.441182	0.6687102	0.161015	0	0.217254	0.39227	0.248984	0.025483
0.035869	0.12827	0.04845	0.0551351	0.076971	0.0464134	0.088527	0.09868	0.102293	0.0548298	0.028606	0	0.148999	0	0.061266	0.171538	0.132308	0.0412621	0.097893	0	0.151749	0.155796	0.12676	0.0641803	0.05183	0.160305	0.018184	0.141576	0.0209757	0.077789	0.067149	0.142451	0.126206	0.118284	0.177745	0.168072	0.321029	1.414177	0	0.13899	0.19668	0	0	0.0728717	0.082542	0.119282	0.082646	0.334465	0.279583	0.05434
0.054444	0	0	0	0	0	0.105896	0.0368419	0.044098	0	0	0	0	0	0	0	0	0	0	0	0	0	0	0	0	0	0.030341	0	0	0	0.165812	0	0	0	0	0	0	0	0	0	0	0.196455	0	0	0	0	0	0	0	0
0.156797	0	0.038326	0.0735469	0	0.631994	0.231607	0.208433	0	0	0	0	0	0.125175	0	0	0	0.440891	0	0.1262	0.393274	0	0	0	0.448845	2.04579	0	0	0.1601321	0.227257	0	0.108652	0.113607	0	0.108045	0	0.149606	0	0	0	0.060534	0	0.169812	0.105829	0	0	0.219908	0.139695	0.140597	0
0.055812	0	0	0	0.036355	0.148715	0.038333	0	0.049534	0	0	0	0	0	0	0	0	0.0861404	0	0	0	0	0	0	0	0	0	0	0	0.0967043	0.249312	0	0	0	0	0	0	0	0	0	0	0	0.03299	0	0	0	0	0	0	0
0.054938	0.351414	0	0.218727	0	0.00591708	0.089333	0	0.271373	0	0.002396	0.259551	0.016169	0.268914	0	0	0.174063	0.15187	0	0.820564	0.290553	0	0.050136	0.0933207	0	0.258365	0.161154	0	0	0.144917	0	0.275761	0	1.159841	0.075772	1.084263	0.311615	0	0	0	0.193051	0	0	0.0240586	0	0.178831	0.056187	0.157536	0	0
0.166723	0	0.147565	0.0678565	0.220322	0.348853	0.166352	0	0	0	0.151879	0.22139	0	0.498261	0	0	2.742084	15.6163	0.440103	0.930849	0	0	0.420377	1.2279	0.087651	1.03383	0.043247	0	0.404475	1.10364	0.120864	0.170667	0.365769	0	0.205308	0.495171	0.118189	1.033685	0.094222	0.88959	0	0	0.323717	0.186223	0.143718	0	0	0.187336	0	0.057121
1.345836	0	0.896611	0.338895	0.124035	0.319131	0	0	0.656251	0	1.0015	0	0.14989	1.62462	0	0.444057	1.109526	2.74148	0.3376	0	0	0	0.677341	0.904117	0	0	0.100244	0	0.943553	0	5.311748	1.394115	0.486167	0	0.625376	0	0	0	0	0	0	0	0.169056	0	0	0	0.177887	0	1.269871	0
0.412582	0.429177	0.137921	0.531028	0	0	0.179318	0.451302	1.110618	1.25053	0	0.681143	1.521568	2.14558	0	1.364467	0	5.89747	0.301704	1.203178	0.500355	0	0.263078	0	0.29816	0.88995	1.217073	0	0	0.973829	0.704907	1.016187	0	0	0.93502	0	2.807076	1.278371	0	0	0.589638	0	0.57524	0.924403	0.174746	0	0	0.839185	0.973207	0
0.032155	0	0.030579	0	0	0	0.105872	0.0446758	0.595752	0.057938	0	0	0	0	0	0	0	0.0875019	0	0.254616	0.071154	0	0	0	0.135936	0.0924283	0.082475	0	0	0.113412	0.262062	0.242455	0	0.368546	0	0	0	0	0	0	0.103053	0	0	0	0.0409	0	0	0.235614	0	0
0.055087	0	0.075874	2.38631	0.486413	0.725607	0.702662	0.0691889	0.522823	1.811466	0.105274	0.684341	0	0	0.750047	0.844929	1.450527	2.107335	0.332325	0	0.528368	0	0.798268	0.332765	1.11852	0.685672	0.366944	0.880516	0.449278	0.132727	2.10494	0.53573	0.685816	0	0.2777	0.270088	0.717051	0	0.291848	0.481745	0.423754	0	0.306579	0	0.281046	0	0.094405	0.679304	0	0.282465
8.530459	17.49136	1.652265	5.91484	0.535142	4.1397	28.334277	22.0233	0.761639	0.452649	1.005441	1.571834	2.567728	2.5162	0.703965	1.58022	0.427893	8.62954	0.406887	0.130409	0.228947	0.464279	1.225019	0.635062	10.050852	12.9826	30.97362	19.0765	0.80617	2.7381	1.552174	1.493392	0.808498	0.564949	1.568862	2.319311	2.362592	6.320006	0	0.18742	1.060589	0.64661	1.170449	0.795765	0.651563	1.438697	13.559465	13.530968	4.34434	1.103825
1.081676	0.468501	1.065054	1.70177	0.518686	2.40523	1.103053	0.94013	1.355532	1.25917	2.271219	1.940672	0.104417	0.346297	0	0.484892	0.15801	2.07467	0.805823	0.651068	2.307128	0.593497	0.940633	2.70645	0.997159	2.93076	3.220257	1.23097	0.0965304	2.41739	2.902782	3.110841	0.394284	0.487084	0.383835	0.706012	0.632758	1.03947	0.406629	0.656602	1.729651	0.430661	0.802856	1.11453	0.417511	0.688784	0.906333	1.998314	0.116234	0
0.01719	0	0	0	0	0.0603868	0	0	0.083559	0.0280302	0	0	0	0	0	0	0	0	0	0	0.173744	0	0	0	0	0	0.024209	0	0	0	0	0	0	0	0.011067	0	0	0	0	0	0	0	0	0	0	0	0.015038	0	0	0
0	0	0.028858	0	0.033455	0.086119	0	0	0.104223	0.0484281	0	0	0	0.0827943	0	0.256314	0.045735	0	0	0	0.054982	0	0.118427	0.0560829	0	0	0.035459	0	0	0	0	0	0	0	0.038073	0	0	0	0	0	0	0	0.030305	0	0	0	0	0	0	0
0.71379	3.776375	0.488448	0.181045	0.304414	1.21235	0.811022	0.79449	0.500191	0	0.23948	1.585339	0	0	0.97366	24.549781	0.781068	0.643753	0	21.484163	2.337843	14.862346	0.296886	2.18541	1.122134	0.445955	2.508261	16.0254	0.430196	0.404649	0	16.923049	0.315914	21.096245	0.716331	3.307164	1.023432	0	2.092788	22.608648	0.940291	4.784199	0.556712	3.47326	0.236124	0	0.466522	6.242896	0.393317	57.56732
0.315083	0.211777	0.45262	0.451962	0.230804	0.385327	0.208535	0.124859	0.400889	0.50537	1.086019	0.496121	0.197717	0.135504	0.108765	0.133417	0.681548	0.505948	0.237599	0.258197	0.277826	0	2.495981	1.86585	0.075706	0.0735682	0.183466	0	0.0250218	0.0947897	0.24967	0.061789	0.1415	0.081374	0.170393	0	0.111351	0.337046	0.016681	0	0.587944	0.392763	0.325769	0.150764	0.022415	0	0.127929	0.130246	0.028476	0
0.135091	0	0.771173	0.675056	0.400688	0.523569	0.330359	0.793715	0.228036	0.227532	0.24964	0.15791	0.29486	0.20522	0.176516	0.957091	0.115516	0.518223	0.38961	0.129002	5.403537	1.935544	0.431662	0.962838	0.292989	0.596552	0.642763	0.699415	0.163775	0.574763	1.74162	1.156862	0.170809	0.174721	0.406233	0.326176	0.577944	0.49878	0.884443	0.424505	0.224512	0.206324	0.128179	0.161587	0.20595	0.141737	0.324463	0.139524	0.204005	0.060724
0	0	0	0.118364	0	0	0	0	0	0	0	0	0	0	0	0	0	0	0	0	0	0	0	0	0	0	0.102719	0	0	0	0.541584	0	0	0	0	0	0	0	0	0	0	0	0	0	0	0	0	0	0	0
0.311922	1.540714	0.853417	1.66363	0	0.464447	0.491557	0	0	1.09974	0	0.571105	1.901049	0.495747	0	1.120085	0.532746	3.23974	2.67806	0.929436	0	0	0.66893	0	0.156439	2.17703	0.67863	0	4.09635	8.40594	1.869771	1.752601	0	0	0.1758	0.430126	0.13157	0	10.304645	0.770114	1.77273	0	0.12327	0.634612	1.422336	0	0.235366	0.432521	5.944714	0.4032
2.06043	0	0.367328	1.37714	3.038998	2.54694	22.628573	6.23013	3.766184	3.96304	0.873437	0.491855	1.879794	1.52936	1.224291	2.064408	0	5.64115	0.42069	1.142394	6.574389	0.588298	11.225541	8.69154	0.947824	5.28481	8.864811	0.565536	0	0	0.897269	0.5932	0.62598	1.39963	2.714281	4.54422	2.058762	0	0.100843	0	3.757985	0	2.091873	3.87789	1.321938	1.302081	3.202643	1.880784	0	0
0.924614	0.425341	1.596771	1.80381	1.258323	1.81371	4.513518	1.43457	1.122848	1.08682	0.532328	0.893534	0.887495	1.11875	0.144069	1.708051	0.447772	1.67031	0.57335	2.216816	3.023986	3.188014	2.616082	2.74322	1.447937	2.28439	7.421583	1.46275	0.233988	0.808942	1.866419	5.148235	0.222298	1.622652	0.844833	3.046291	0.458112	2.402239	0.095999	0.867878	1.753622	2.271267	0.805213	0.649902	0.839052	2.650882	1.231869	3.773013	0.586707	0.101869
1.193158	1.344626	0.063588	0.142842	0.10496	0.370802	0	0	0.139318	0.213865	0.156626	0	0	0.496165	0	0	0	0.21378	0.146283	0.231893	2.485152	0.296624	0.191551	0	0	0	0	0	0	1.62491	0.129105	0	0.066094	0.274938	0.191553	0	0.063845	0	0	0	0	0.489477	0.132204	0.546408	0	0.358438	0.137869	5e-06	0.698992	0
2.796012	4.651629	0.070889	0.014956	0.088617	0.675559	0.021374	0.0487385	0.069888	0	0.148417	0	0.770105	1.56164	0.031494	0	0.263912	0.234747	1.995715	2.561386	1.441986	0.977735	0.047951	0	0.080489	0.0181472	0.032332	0	0	0.0218931	0.071405	0	1.267122	1.260042	1.10786	1.042163	0.764271	0.722821	0.126633	0.078504	0.045023	0	0.424201	0.560511	0.357055	0.583905	0.906371	0.543194	0.021936	0
0.026581	0	0.006109	0.0268427	0.018742	0.0992526	0.452134	0.109178	0.126705	0	0.010349	0	0.250818	0.146255	0.018831	0.051889	0.040774	0.0254375	0.041769	0.025442	0.20683	0.158955	0	0	0.462873	0.311425	0.785794	0.0281859	0.789997	2.08399	0.006747	0	0	0	0.006451	0	0.019643	0	0.003797	0	0.043213	0	0.026517	0.048897	0	0	0.02506	0	1.852707	0.140512
0.186979	2.537694	0	0	0	0	0	0	0	0	0	7.593172	0	0	0	17.86306	0	0	0	14.065292	0	18.148112	0	0	0	0	0	0	0	0	0	25.870054	0	11.520388	0	6.69494	0	4.47569	0	4.046745	0	5.324263	0.164187	0	0	2.158487	0	42.998257	0	0
0.240739	0	0.042761	0.186357	0.906862	2.23722	0	0	0	0.117598	0	0	0	0	0	0	0	0.179778	0.075597	0.444513	0.070433	0	0.315372	0.347243	0.035255	0.23073	0.70373	0	0	0	0.102446	0.43957	0	0	0.234798	0	0	0	0	0	0.052329	0.199058	0.117783	0	0.048128	0.183251	0.056862	0	0.197068	0.046317
1.051018	0	0.21231	0.238724	1.785194	0.869856	1.092179	1.77667	2.341725	0	0.581546	0	1.7434	8.2089	0	0.472732	0.42254	6.19761	0.719124	0.953148	1.114195	0	9.474249	5.50999	0.19201	1.21169	1.434608	4.02382	0.113283	0.256706	1.118714	0.451746	0.74051	0.85592	0.338544	0	0	2.039047	0.205578	0.541134	0.209818	0	2.762204	8.6508	0.081972	0.769621	0.499034	0.453798	0.047426	0
0	0	0	0.087565	0.164521	0.0370826	0.065218	0.0314157	0.285832	0.0862644	0	0.119661	0	0.154048	0	0	0.109149	0	0	0	0.09191	0	0	0	0.02717	0.0653778	0.195378	0	0	0	0	0.091931	0	0	0.24547	0.312121	0.052246	0	0	0	0.033523	0	2.031401	0.997282	0.097702	0.097496	0	0	0	0
0	0	0	0	0	0	0	0	0	0	0	0	0	0	0	0	0	0	0	0	0	0	0	0	0	0	0	0	0	0	0	0	0	0	0	0	0	0	0	0	0	0	0	0	0	0	0	0	0	0
0	0	0	0	0	0	0	0	0	0	0	0	0	0	0	0	0	0	0	0	0	0	0	0	0	0	0	0	0.223559	0.833141	0	0	0	0	0	0	0	0	0	0	0	0	0	0	0	0	0	0	0.411718	0
0.402474	0.066826	0.108477	0.29223	0.067888	0.159303	0.097659	0.0960661	0.126252	0.158324	0.027076	0.040632	0.01577	0.0609259	0.186651	0.050403	0.031545	0.139078	0.080172	0.146096	0.23104	0.04549	0.04347	0.105312	0.06878	0.0900414	0.171456	0.0627451	0.034696	0.0899615	0.060543	0.029981	0.027357	0.180404	0.037336	0.216408	0.288826	0.423543	0	0	0.11671	0.195655	0.105846	0.167672	0.040459	0.106383	0.117595	0.060392	0.041423	0.046171
0.013707	0	0.015227	0.0478618	0.101483	0.38689	0	0	0.052414	0.2204683	0.18433	0.481087	0.051096	0.609267	0.179249	0.246711	0.035493	0.5062759	0.062147	0.04516	0.565375	0.039657	0.402438	0.388971	0	0.0106665	0.036432	0.0161219	0.1347372	0.2374383	0.013115	0.054777	0	0	0.021928	0	0	0	0.148414	0.33098	0.045639	0.248756	0.049082	0.0112891	0.138795	1.615217	0.044858	0	0.203882	0.016387
0.347	0.279262	1.191153	1.85571856	1.155779	1.898116	0.489828	0.35504258	0.432025	0.6589232	0.159874	1.572366	0.21884	1.5594321	0.36912	1.77465	0.376635	1.7134115	0.090039	0.563322	0.801329	0.304468	1.51846	1.3199783	0.172671	0.450166	0.581476	0.735672	0	0.204446	0.55572	0.545119	0.223195	0.191665	0.115083	0.324088	0.142896	0	1.301628	11.884859	0.245723	0.500461	0.899567	0.525954	0.894597	4.73967	0.229039	0.151324	0.436723	0.023772
0	0	0	0	0	0	0	0	0	0	0	0	0	0	0	0	0	0	0	0	0	0	0	0	0	0	0	0	0	0	0	0	0	0	0	0	0	0	0	0	0	0	0	0	0	0	0	0	0	0
0	0	0	0	0.052288	0	6.406336	13.7994	0	0	0	0	0	0	0	0	0	0	0	0	0	0	0	0	0	0	2.261829	0.439471	0	0	0	0	0	0	0	0	0	0	0	0	0	0	0	0	0	0	0	0	0	0
0.073269	0	0	0	0.161114	0	0	0	1.042731	0	0.27637	0	0	0.638339	0.259213	0	0.092482	3.56825	0	0	0.271582	0	3.33487	1.45275	0	0	0.524724	0.29106	0.218392	0	0	0	0.207182	0	0	0	0	0	0.155561	0	0	0	1.385694	1.47961	0	0	0	0.392793	0	0
0.070955	0	0.642332	0	0	0	0.196563	0	0	0	0	0	0	0	1.289853	0.356227	0	0	0.216538	0.155912	0.195387	0	0	0	0.465045	0	0.133961	0	0	0	0.094298	0	0	1.416534	0	0	0	0	0	0	0.197884	1.627288	0.384675	0.0349133	0	0.963582	0	0.395502	0.249042	0
1.730438	0	1.244303	1.73911	1.547867	1.178	0.63174	0.762634	1.132379	1.86048	0.837996	0.743411	0.724101	0.164787	0.535628	0.663389	0.080506	2.27593	0.413549	1.37325	1.832796	0.264148	1.195485	2.14992	0.700006	2.17172	2.616202	0.949187	0	0	1.682115	1.246841	1.066339	0.795013	0.742599	0.226774	0.775488	1.077714	0.468326	0.220725	1.407894	0.695001	1.938977	2.81787	1.704387	0.969542	0.318616	1.587504	0	0
0.706412	0	0	0	0	6.09768	0	1.17621	0	0	1.508926	0	0	0	0	0	0	0	0	0	0	0	0	0	0	0	1.420117	6.33295	0.0493782	1.46693	0	1.496123	0	0	0	0	0	0	0.766502	0	0	0	0	0	0	0	1.537448	0	0.920874	0
0	0	0	0	0	0	0	0	0	0	0	0	0	0	0.414496	0	0	0	0	0	0	0	0	0	0	0	0	0	0	0	0	0	0	0	0	1.929142	0	0	0	0	0	0	0	0	0	0.007382	0	0	0	0
9.934397	2.20783	3.899197	6.77784	4.987726	8.53168	10.701659	3.28366	4.765141	11.6782	2.860718	3.536352	31.308568	30.6353	7.85708	2.408843	3.620859	8.59918	8.792617	3.22151	18.059147	0.665116	6.858424	14.6977	5.939446	9.22144	14.979045	8.25554	0	0	3.164694	3.324861	3.035308	2.827153	3.795829	2.780711	3.493097	0.99818	4.002788	2.243858	6.666451	1.318759	9.104972	14.8572	3.086064	4.167991	2.944935	1.841148	0.310588	0
1.106613	0.482861	0.395462	0.525516	0.996335	0.880526	0.739906	0.172284	0.369829	1.23211	0.855387	0.662723	0.210161	0.587571	1.912411	1.606694	0.579128	1.24448	1.753057	3.173052	1.584477	1.539445	1.1518	0.645502	0.562943	0.694225	3.85021	0.835087	2.50918	8.18204	0.932886	1.783355	0.645243	1.235502	0.517422	0.65801	0.253522	0	2.456741	1.402649	0.550978	1.361444	1.69131	2.11878	1.449101	2.102433	0.150111	1.018537	2.6287	0.145531
0.702225	0.09253	0.311882	0.3715487	0.494268	1.354562	0.485687	0.8517966	0.548125	0.365615	0.653254	0.516431	0.868038	0.613219	0.169661	0.440178	0.823602	0.668183	0.356941	0.983967	1.499769	0.125765	0.344411	0.854565	0.248034	1.000626	1.136322	0.687288	0.627462	0.189661	0.479424	0.024417	0.359282	0.040539	0.315865	0.477668	0.272727	0.501578	0.485788	0.318701	0.972126	0.14152	0.515889	0.432134	0.227901	0.151293	0.358024	0.403117	0.222263	0.106797
0	0	0.038198	0	0.039707	0	0	0	0	0	0	0	0	0	0	0	0	0	0	0	0	0	0.079608	0	0	0	0.040906	0	0	0.902976	0.097784	0.243417	0.137817	1.114626	0	0	0.042814	0	0.137426	0	1.060554	0.646834	0	0	0	0	0.123098	0.388654	0	0
0	0	0.038133	0	0	0.183364	0	0	0.134522	0.0704746	0	0	0	0	0	0	0	0	0.076411	0	0	0	0	0	0	0	0	0	0	0.497923	0	0	0	0.204784	0.256273	0	0	0	0	0	0	0	0	0.102247	0.048087	0	0	0	0	0
0.691602	0.041289	0.170739	0.2331419	0.241974	0.3909472	0.375082	0.2818497	0.330876	0.3660752	0.072076	0.043179	0	0.217209	0.056765	0	0.209137	0.1953054	0.197461	0.493277	0.257207	0	0.103444	0.3520034	0.211339	0.6942285	0.31432	0.1516397	0.1055762	0.1913014	0.385992	0.10668	0.158847	0.20078	0.148057	0.36788	0.125803	0	0.082377	0.053894	0.164843	0.134606	0.161848	0.2802837	0.106053	0.224024	0.138428	0.520681	0.264585	0
0	0.135813	0	0	0	0	0	0	0	0	0	0	0	0	0	0	0	0	0	0	0	0	0	0	0	0	0.079902	0	0	0	0	0	0	0	0	0	0	0	0	0	0	0	0.077442	0	0	0	0	0	0.166391	0
0	0	0	0	0	0	0	0	0	0.0691716	0.256448	0	0	0	0	0.175047	0	0.102668	0	0	0	0	0	0	0	0	0.097787	0	0	0	0	0	0	0	0	0	0	0	0	0	0	0	0	0	0.052417	0	0	0	0	0
0.773983	0.48543	0.888777	1.54318	0.974671	4.00872	5.918954	2.71663	0.390699	0.635067	0.471539	0.71196	0	0.186756	1.144235	1.316591	0.081499	1.12943	3.464964	2.44534	0.593438	4.227179	1.315112	3.67626	2.608322	2.06108	8.975223	6.49991	0	0.900907	0.778446	1.120847	1.408666	0.420343	0.386262	0.364642	0.188185	0.653517	1.645518	2.015781	1.0304	0.743717	0.658262	0.524559	1.163831	0.977988	0.954278	1.917965	0.911674	0
0.17627	0	0.769768	0.549185	0	0.372289	0.429706	0	1.02065	0.941518	0.257426	0.520383	0	0	1.161498	0.470527	0	0.485958	0	0	0	0	0	0	0	0.994402	1.162095	1.7038	0.601571	1.12114	0.49044	0	2.496847	1.450595	0.177898	0	2.077615	0	0.637767	0.676805	0.425828	0	0.694757	0.811555	1.994663	0	0.257712	0	0	0
0.216022	0.078768	0.109956	0.0788211	0.104346	0.205869	0.09933	0.0443876	0.135636	0.0554383	0.078783	0.045697	0.103357	0.213351	0.092439	0.149422	0.041058	0.098809	0.012647	0.05948	0.349569	0	0.026851	0.109811	0.100957	0.111769	0.175106	0.116337	0	0.0468396	0.113748	0.11672	0.13479	0.1335	0.033109	0.157945	0.011984	0	0.014489	0	0.053005	0.137944	0.112862	0.0588078	0.038382	0.135634	0.044953	0.078679	0.022919	0
0	0	0.014383	0	0	0.00947786	0	0	0	0.0446046	0	0	0	0	0	0	0	0.0501539	0.01255	0	0.014263	0	0	0.0127476	0	0	0	0	0	0	0.076958	0	0	0	0.026004	0	0	0	0	0	0.0305	0	0.007232	0	0	0	0	0.056903	0	0
0	0	0.027512	0	0	0.0541953	0	0	0.039026	0.0132082	0.01736	0	0	0	0.055533	0	0.089552	0.158419	0.074197	0	0.066083	0.065344	0	0	0	0	0.00978	0	0	0	0.065979	0.284901	0.057115	0.380202	0	0	0	0	0	0	0	0	0.009445	0.0161298	0	0	0.026457	0	0.027444	0.008973
0.169662	0.317341	0.049066	0.0795405	0	0.205839	0.529015	0.321356	0.24961	0.317626	0	0.233684	0	0.223958	0.171736	0	0.117047	0.300276	0.255153	0.385244	0.415166	0	0.379143	0.0492824	0.316674	2.42953	0.279604	0	0	0.268091	0.257927	0.183108	0.172426	0.582162	0.028684	0.359242	0.154482	0	0	0	0.033313	0	0.052592	0	0	0	0.07675	0	0	0
0	0	0.402168	0.689065	0.10533	0.202821	0.214016	0	0.436016	0.534807	0.380907	1.436722	0	0	0.152143	1.23532	0.1835	0.118845	0.156652	0	0.149994	1.475239	0	0.190281	0	0.243545	0.56511	0	0	0	0	1.842864	0.238893	0	0	0	0	0	0	0	0.053166	0	0	0.453851	0.050224	0	0.070605	0	0	0
0	0	0	0	0	0	0	0	0.201423	0	0	0	0	0	0	0	0	0	0	0	0.226913	0	0	0	0	0	0	0	0	0	0	0	0	0	0	0	0	0	0	0	0	0	0	0	0	0	0	0	0	0
0.249709	0.177498	0.403763	0.274567	0.243597	0.315432	1.739296	0.387576	0.731422	0.394453	0.141774	0.541257	0.212157	0.113819	0.117219	0.46725	0.149993	0.443991	0.124997	0.325551	0.584924	0.402582	0.293774	0.480012	0.562659	1.19405	1.691521	0.489992	5.10924	0	0.288789	0.482424	0.111614	0.969243	0.162794	1.040414	0.184763	0.733553	0.007755	0.146418	0.438227	0.779128	0.186782	0.165407	0.10909	0.631155	0.181919	0.63592	10.053821	0
0	0	0	0	0.207053	0.818008	0	0.461181	0.111536	0.241708	0	0	0	0	0	0	0.16982	0	0.297447	0	0	0	0.31614	0	0.312968	0	0.109408	16.139	15.8845	12.5793	0.659422	0	0.063352	0	0.067002	4.250128	0.663069	0	0	0	0.205869	15.394721	0	0.98173	0	0	0.380358	13.178304	9.045617	60.324503
0	0	40.710031	9.42984	1.893759	8.03449	0	0.216198	12.0212	11.6427	7.257849	27.632938	8.86349	17.299	2.318034	17.635659	4.499724	13.8962	42.003181	0	0.000256	2.173486	0	9.67407	18.478535	23.0549	59.341992	132.405	0	0	12.06492	11.773342	13.616547	6.442126	0.687208	11.578346	20.323729	15.44807	3.667247	0	0.655146	72.11314	34.351264	30.129	16.20297	0	1.071168	31.595186	0	0
0	0	0	0	0	0	0	0	0	0	0	0	0	0	0	0	0	0	0	0	0.104755	0	0	0	0	0	0	0	0	0	0	0	0	0	0	0	0	0	0	0	0	0	0	0	0	0	0	0	0	0
0.450504	1.304408	0.120364	0.641692	0.374716	0.615495	0.424078	0	0.117005	0.344268	0.195523	1.037684	0	0	0	0	0.489067	1.02194	0.469131	0.791127	0.293865	0	0.142799	0.178055	0.388974	0.778391	0.594624	0.198033	0.39487	0.28428	0	0	0.088145	0.550599	0.616207	0.213076	0.934066	0	0	0	1.316896	0	0.357595	0.910573	0.535339	0.513714	1.511878	0.594277	0	0
0.560854	0.369203	0.532025	0.811221	0.507521	0.796311	1.402199	0.610444	0.446117	1.11142	0.148902	0.200783	0.174833	0.532309	0.140407	1.152472	0.194351	0.617364	0.266777	1.810484	1.104928	0.740023	1.057289	0.891644	0.580515	1.70193	1.376337	2.03769	0.101031	0.750385	0.496479	0.224023	0.338482	0	0.191269	0.542479	0.226513	0.284728	0.026681	0	1.223492	0.907134	0.549873	0.0880608	0.30447	1.22655	0.9351	1.365619	1.412457	0.157584
0	0	0	0	0	0.0386499	0.831558	0.150865	0.026309	0	0	0	0	0	0	0	0	0.165156	0	0	0	0	0.064381	0	0.027614	0	0	0	0.115031	0.07221	0	0	0	0	0	0	0	0	0	0	0	0	0	0	0	0	0	0	0.136791	0
0.808556	0	0.981382	0.986182	3.284218	3.49592	3.608669	0.994999	1.562086	1.61341	1.967351	0.553196	0.350907	0.176377	6.293511	7.95186	1.534975	1.4751	2.428533	8.001229	3.739691	4.380136	3.898303	2.22287	2.037754	2.92	4.35328	2.64577	0.0862576	0	7.091283	3.372703	0.224457	0	0.943427	1.932096	1.101349	1.962751	0	0.379709	0.978791	0.858426	0.502729	0.0824071	0.412967	0.240906	0.726642	0.208803	0.173179	0.02285
0.060953	0	0	0	0.048646	0.244126	0.110658	0.0649517	0.029903	0	0.035334	0	0.268823	0.0542444	0	0	0	0.43293	0	0.146207	0.090285	0	0.169256	0.067103	1.073357	0.81575	0.460048	0	0	1.06663	0.068651	0	0.056929	0	0.469848	0.172089	0.169178	0.347715	0.043026	0	0.046624	0	0.018893	0	0	0	0	0.390208	0	0
0.341082	0	0	0	0	0	0	0	0	0	0	0	0	0	0	0	0	0	0	0.266442	0	0	0	0	0	0	0	0	0	0.133913	0	0	0	0	0.08382	0	0	0	0	0	0	0	0	0	0	0	0	0	0	0
0	0	0	0	0	0	0	0	0	0	0	0	0	0	0	0	0.139376	0	0	0	0	0	0	0	0	0	0	0	0.1615212	0.352879	0	0	0	0	0	0	0	0	0.073053	0	0	0	0	0.322703	0	0	0.079221	0	0.089117	0
0	0	0	0	0.098451	0	5.497005	7.30826	0	0	0.27954	0	0	0	0	0	0	1.07565	0	0	8.272839	0.718877	0	0	0	0	0	0	0.18799	0.0731466	0	0	0.067593	0	1.174844	1.945363	0	0	0	0	0.331526	0	0.273456	0.33897	0	0	0	0	0	0
0.151204	0	0.128756	0.234901	0.155266	0.160446	0.519071	0.381488	0.258492	0.171452	0.065529	0.314678	0	0.127141	0.079354	0.094145	0	0.129874	0.159182	0.240326	0.215325	0	0.164034	0.276412	0.430286	0.906395	0.789438	0.560892	0.535941	0.576081	0.225728	0	0.046692	0.323534	0.056025	0.601305	0.168299	0.882545	0.163708	0.544903	0.242295	0.23217	0.115218	0.202284	0.125461	0.099635	0.114906	0.832206	0	0
0	0	0	0	0	0	0	0.0457621	0	0	0.073067	0	0	0	0	0	0.228698	0.0942245	0	0	0	0	0.312484	0	0	0	0	0	0	0	0	0	0.075359	0	0.350873	0	0	0	0	0	0	0	0	0	0	0	0	0	0	0
0	0	0	0	0.255408	0	0	0.0717876	0	0	0	0	0	0	0	0	0	0.595745	0	0	0.220033	0	0	0	0.060098	0.583444	0.175685	0	0	0	0	0	0	0	0.143922	0	0	0	0	0	0.079171	0	0.076645	0	0.093682	0	0	0	0	0
3.748043	1.166147	3.400106	4.04331	3.056472	8.35291	4.542843	7.057315	4.3894	5.503375	2.911	7.327503	3.71664	8.135746	1.285211	3.620586	6.439808	11.23572	6.234899	6.130062	3.15652	1.179068	2.730891	5.266651	3.373454	9.201909	8.456163	6.030424	2.608116	8.447435	7.696276	6.66322	2.704464	1.894287	3.664906	4.322515	2.859435	2.764316	1.299882	4.055074	5.35722	5.432242	2.136562	3.942533	1.576403	1.137321	4.51687	5.214372	2.589806	0.132125
9.877642	10.152619	14.128374	9.427005	34.315037	33.71059	16.849368	29.481202	11.916118	12.115376	5.631641	10.145146	12.781836	20.501876	7.076904	13.255624	14.662018	39.20628	20.977364	21.073548	10.93903	9.845992	12.770759	18.09469	10.791155	15.593633	22.486166	18.165153	10.50459	15.911164	10.959739	14.816336	12.969582	17.980842	16.654472	13.747055	14.703304	20.251361	6.563885	11.184576	16.938026	18.911218	12.770854	15.645979	13.881848	9.957478	13.565562	22.978157	18.085811	9.040695
0.208528	1.093201	1.940954	1.90842	19.695771	5.6221	0	2.42407	5.216864	3.00763	0.872223	2.791683	1.371656	4.24878	0	1.768948	1.029681	2.45337	8.319878	0.556456	0	0	0	4.37186	1.073788	0.596527	1.561172	5.1845	3.74827	3.877	0	2.37011	5.656822	3.787763	2.92554	7.096217	6.45844	7.290032	0	0.059816	0	3.523307	4.483805	4.15012	4.377411	2.349915	0.881982	2.451672	7.814892	5.352423
0	0	0	0	0	0	0	0	0	0	0	0	0	0	0	0	0	0	0	0	0	0	0	0	0	0	0	0	0	0	0	0	0	0	0	0	0	0	0	0	0	0	0	0	0	0	0	0	0	0
0	0	0	0	0	0	0	0	0	0	0	0	0	0	0	0	0	0	0	0	0	0	0	0	0	0	0	0	0	0	0	0	0.054867	0	0	0	0	0	0	0	0	0	0	0	0	0	0	0	0	0
9.54944	7.992165	5.16212	6.01115	1.379198	3.77527	0.402105	5.39816e-08	0	0.878413	0	12.709524	11.312557	0	2.212092	0.58239	4.247256	1.54939	10.703702	9.674478	10.7333	10.649158	7.982128	0	0	0	0	0	0	0	16.088975	10.721708	4.286036	12.258277	0.966741	1.605476	0	0	4.754039	0.429018	1.974503	7.566736	1.950817	12.8694	0	3.613746	7.891594	20.235955	0	0
0.148738	0	0.026867	0	0.399894	0.148916	0.309038	0.160069	0.094259	0.341735	0	0	0	0	0	0	0	0.0642638	0.046476	0	0	0.453445	0.171731	0.0508182	0.539673	0.434801	0.327625	0	0	0	0.166621	0.325103	2.407174	4.394445	0.033392	0.247638	0.361701	0	0	0	0.287813	0	0.132219	0.122925	0.066478	0	0.09485	0.323752	0	0.038002
0	0	0	0	0	0	0	0	0	0	0	0	0	0	0	0	0.048487	0	0	0	0.072073	0	0	0	0	0	0	0	0	0	0	0	0	0	0	0	0	0	0	0	0	0	0	0	0	0	0	0	0	0
0.705274	0	0.74322	0.415612	0.818203	0.992855	0.593207	0.31095	0.390608	0.63215	0.513663	0.343127	0.150375	0.568978	0.273793	0.901579	0.143643	1.36911	0.242873	0.524985	1.107946	0.792486	1.092267	0.829286	0.275998	0.0761171	0.992873	0.704833	0.148079	0.549782	0.95135	0.457666	0.883852	1.242484	0.484183	0.304318	0.275261	1.131772	0	1.113962	0.389156	1.038107	0.70434	0.321984	0.298633	0.929012	0.334407	1.240571	0.131013	0.046864
0.140793	0	2.298316	108.284	0.182617	0.789804	0.168893	0.0951716	6.967126	15.1072	2.241472	2.866044	0.01979	0	0.102471	0.382682	0.044108	0.617315	0.110963	0.71065	0.351916	0.587229	0.261434	0.217602	0.078368	0.356258	0.164823	0.0623323	0	0.0123002	0.73418	2.143236	0.076659	0.300275	0.0315	0.056637	0.035568	0.125014	0	0.114887	9.555348	0.060069	0.178935	0.0126462	0.150356	0.197836	0.037716	0.082712	0	0
0	0	0.010554	0.0825982	0.014641	0.0607893	0	0	0	0.02759	0.03323	0.020008	0	0	0	0	0	0.0196773	0.027652	0.028298	0	0.050079	0.059538	0	0	0.00933618	0.005625	0	0	0	0.005107	0	0	0	0	0	0	0	0	0	0.016638	0	0	0	0	0	0	0	0	0
0	0	0	0	0.059067	0.20836	0	0	0	0	0	0	0	0	0	0	0.090403	0	0	0	0	0	0	0	0	0	0	0	0	0	0	0	0	0	0	0	0	0	0	0	0	0	0	0.134482	0	0	0	0	0	0
0	0	0.007706	0.0168595	0.006493	0.030106	0	0	0.013572	0.0573702	0.013336	0.184598	0.02728	0	0	0	0.048874	0.0521054	0.013061	0.131715	0.14972	0	0	0	0	0	0.01067	0	0.0578445	0	0.075943	0	0.051082	0	0.018806	0.310515	0	0	0	0	0.012037	0	0.007287	0.0169063	0	0	0	0	0.010327	0
0	0	0	0	0	0	0	0	0	0	0	0	0	0	0	0	0	0	0	0	0	0	0	0	0	0	0	0	0	0	0	0	0	0	0	0	0	0	0	0	0	0	0	0	0	0	0	0	0	0
0.174797	0	0	0.329212	0.224813	0	0.882385	0.457207	0.318183	0	1.04637	0.522293	0	0	0	0	0	0.917191	0.296102	0.525671	0	0	0	0.386986	0.204683	0.466018	0.3413	0	0	0	0	0	0	0	0.436404	0.616217	0	0	0	0	0.809025	0	0	0	0	0.475199	0.602329	0.369445	0	0
4.020212	0	3.49906	6.98329	0.7194	0	0.578769	0	1.354842	1.99739	0.715384	0	2.292441	0	5.71424	0	5.115239	2.90426	0	1.661366	2.190324	0	2.31938	2.31862	0.830771	2.57402	1.341908	0	0.454366	0.864932	4.13136	0	1.637909	0	4.347444	1.962764	0	0	0	0	1.019939	1.017011	1.041954	0	0.908715	0.88834	2.609002	2.21535	0.277798	0
0	0	0	0	0	0	0	0.00920202	0.014582	0	0	0	0	0	0	0	0	0	0	0	0.017729	0	0	0	0	0	0.011042	0	0	0.325008	0	0	0	0	0	0	0	0	0	0	0	0	0	0	0	0	0	0	0	0
0	0	0	0	0	0	0	0	0	0	0	0	0	0	0	0	0	0	0	0	0	0	0	0	0	0	0	0	0	0	0	0	0	0	0	0	0	0	0	0	0	0	0	0	0	0	0	0	0	0
0.545864	0	0.594344	3.42532	0	0	12.708795	6.99183	0	0	2.829237	0	0	0	5.657098	0	3.324762	22.6383	1.772401	0	12.405666	5.94447	23.550625	53.6684	19.735294	32.4136	20.042959	14.1945	0	0	0	0	1.58127	0	1.43268	0	0	0	0	0	0	0	3.71967	1.26008	16.227047	0	4.38053	0	0	0
26.339828	6.392919	5.424898	3.50283	3.38476	1.94181	8.068195	2.73827	5.043072	3.95889	4.076777	1.361802	63.110289	10.4761	5.123887	0.712698	7.204125	3.6952	4.681822	0	2.325821	2.058214	2.698979	1.03605	6.927239	1.80444	3.972233	3.55792	15.2946	5.85187	5.601087	1.198604	14.539878	2.151306	23.844289	23.216715	4.05877	3.908589	4.739673	0	9.823066	5.309162	7.074738	3.84153	1.883146	3.121717	5.182814	3.88445	13.528353	10.040953
0.068975	0	0.17723	0.131685	0	0	0	0.0803673	0.829956	0	0	0	0	0	0	0	0	0.15911	0	0	0	0	0	0	0	0	0.497425	0	0	3.15367	0	0	0	0	0	0	0.05026	0	0.059313	0	0	0	0	0	0	0	0	0	0	0
0	0	0.536827	0.467916	1.4715	0.960385	0.106797	0.719565	0	0.244257	0.136349	0	0	0.216031	0.261903	0.714721	0.748437	0	0	0	0	0	0.607457	0.295791	0.145599	0	2.587438	4.11011	0.570446	2.08837	0.396797	0	0.561767	0	2.641254	2.315299	0	0	0	0	0.197248	0	0.469601	0.745069	0	0	0.851242	0.286981	2.251924	0
0.381059	0	0	0	0	0	0	0	0	0	0	0	0	0	0.42344	0	0	0	0	0	0.229972	0	0	0	0	0	0	0	0	0	0	0	0	0	0	0	0	0	0	0	0	0	0	0	0	0	0	0	0	0
0.00599	0	0.021244	0.0352391	0.023055	0	0.016778	0.0223646	0.010902	0.0101606	0.011384	0	0	0	0.193622	0	0	0.0454323	0	0	0.012186	0	0.012878	0	0.014154	0.0141282	0	0.0097499	0.0156035	0	0.018599	0.044999	0.00642	0	0.031429	0	0	0	0	0	0.008943	0	0.014637	0.0154445	0	0	0	0.026956	0	0
0.121303	0	0	0.20039	0.147822	0.187621	0	0.159279	0	0.869039	0.707309	0.490022	0	0	0.453293	0.484166	0	0	0.196933	0	0	0	1.074239	0.544525	0	0	4.753045	1.05233	0.139402	0.299575	0	0	0.092521	0	0.875527	0.496825	0.622711	0	0	0	0.345184	0	0.681231	0.743125	0	0	0	0	0	0
2.025047	0	0.215364	0.0870296	1.63655	2.65871	0.271738	0	0.486356	0.382285	0.89462	0.222122	0	0	3.314706	4.022497	18.972888	120.001	1.176864	0.193633	17.83671	5.842913	30.47683	112.339	1.707912	2.58568	0.974166	2.91564	1.44004	0.111742	0.409921	0	3.314923	0.796768	2.096307	1.213458	0.563138	0	0	0	0.799654	0	0.592305	1.0229	0.054522	0.170189	1.638678	0.761209	1.176319	0
0.169352	0	0.155306	0.366197	0.287402	0.626568	0.924347	0.142676	0	0.910662	0.072132	0.548813	0	0.565142	0.343614	0	1.918215	2.12868	0.139725	0.24983	0.336787	0.625991	0.535062	0.899773	1.864265	0.777101	3.112797	0.102822	0.279104	0.436789	0.881304	0.435236	0.070138	0.312836	0.305539	0.308108	0	0	0.033791	0	0.117418	0.302305	0.317472	0.187386	0.297176	0	0.330034	0	0.109858	0
0.260749	0.793353	0.176077	0.0592323	0.082812	0.605691	3.663011	0.360214	0.080882	0.18337	0.156817	0.736739	0.490299	0.126978	0	0	1.556339	6.55971	0.032243	0	0.112875	0.182609	0.547501	0.829051	3.005665	2.14357	4.742792	0.613299	0.0698405	0.193885	0.465703	0.851959	0	0.373897	0.067348	0.310515	0.020256	0	0	0	0.433395	0.580816	0.469269	0.18095	0	0.289517	0.121437	0.658184	0.163738	0
0	0	0	0	0	0	0	0	0	0	0	0	0	0	0	0	0	0	0	0	0	0	0	0	0	0	0	0	0	0	0	0	0	0	0	0	0	0	0	0	0	0	0	0	0	0	0	0	0	0
5.415262	11.313701	13.140371	30.4878	0.469641	4.67453	0	0.00905414	5.060299	14.0878	10.115527	6.32559	1.842628	0.575095	0.4264	0.132222	1.130407	5.76789	0.009484	0.026212	0.032988	0	0.034822	0.0278084	0	0	0.010099	0	3.60135	5.25289	1.783838	0.495848	6.463503	7.842486	0.676632	1.092916	4.166384	4.072974	0.071728	0.057648	2.228358	1.756869	0.005745	0.00603004	0.021124	1.411588	0.649966	0	1.026471	0.037699
0.667167	1.245812	0.08366	0.145565	0	0.770234	0	0	0	0	0	0	0	0	0	0	0.058342	0.455569	0	0	0	0	0	0.263287	0	0	0	0	0.460806	0.916641	0.061904	0	0.920985	1.123763	0.060151	0	0.307136	0	0	0	0	0	0	0	0	0	0.163218	0	0.379399	0
0.229566	1.851157	1.453973	1.39308	0	1.4721	0	0	0.204687	1.39104	0.750143	2.210216	0.136592	0.241945	0	0.17412	0.799886	2.82236	0.035036	0.297336	0	0	0	0	0	0	0	0	1.26532	1.31234	0.617247	0.425979	0.959094	3.49854	0.119188	0	1.406535	0.591613	0.099708	0.256705	0.231789	1.451459	0	0	0	0.431582	0.246056	0	0.919676	0
2.252333	10.105471	6.336342	24.1631	0.166475	3.9333	0	0	2.067092	8.20214	3.440331	4.783049	0.641994	0.652501	0.093246	0.201002	0.067916	3.96836	0.045743	0.023135	0.031025	0	0.015686	0.0295778	0	0	0.039456	0.0131061	0.959296	5.3716	1.001123	0.182887	1.153879	5.672089	0.307355	0.640818	1.172986	1.2646	0.013206	0.053692	1.909242	1.516499	0.045212	0	0.010921	1.194392	0.332166	0	0.43346	0.037855
0.868492	0.472486	1.965653	2.918654	0.146963	2.72073	4.050605	1.651799	0.876429	1.401871	0.082007	0.362525	0.658747	1.79844	1.943604	0.23234	2.739355	0.909019	3.043163	2.332266	1.793722	1.152867	0.613874	2.910787	1.52991	5.257652	1.561073	0	0.5601033	2.446766	3.764621	3.450899	0.485413	0.431131	0.699772	0.297529	0.590387	0	0.24347	0.355052	1.082323	1.26966	1.012802	0.31927	0.295999	1.655233	0.456697	0.842028	0.855175	0.441814
0.1315	0.408882	0	0	0.122925	0.210224	0.15423	0.136036	0.123111	0.0606868	0.667112	0	0	0.203707	0	0	0	0	0	0	0.068642	0.361641	0.143267	0.265343	0.083333	0.366506	0	0.491529	0	0	0.17757	0	0	0	0.045364	0	0	0	0	0	0.051103	0	0.035472	0.0918212	0.088913	0	0	0	0	0
0.03577	0	0	0	0	0	0	0	0	0	0	0	0	0	0	0	0	0	0	0	0	0	0	0	0	0	0	0	0	0	0	0	0	0	0	0	0	0	0	0	0	0	0	0	0	0	0	0	0	0
1.35979	0.001808	0.474289	2.17797	0.805288	2.87022	0.984575	0.460888	0.894905	0.784007	1.406376	0.413834	0.266851	1.22766	1.239832	0.575566	0.480712	2.5934	0.555361	0.558097	2.460789	0.24484	1.279014	1.81805	0.447745	2.99467	2.226897	1.34308	0.324626	1.77094	1.446015	0.290201	0.80931	0.59689	0.923156	0	0.277462	0	0	0.081107	2.171041	1.43822	0.75747	0.567879	0.520306	0.343543	0.614227	0.288646	1.396838	0
0.527611	0.23832	0.264275	0.283572	0.21531	0.580362	0.429489	0.596968	0.91517	0.910237	0.110547	0.38081	0.426052	0.653074	0.267106	0.107533	0.139845	0.426597	0.125017	0.404345	1.037885	0.892177	0.338776	0.274313	0.523139	1.07927	1.200587	0.640775	0.14724	0.227268	0.652805	0.663704	0.267689	0.590637	0.306185	0.785946	0.192957	0.415938	0.087589	0.174218	0.31197	0.317619	0.199898	0.319663	0.316024	0.539925	0.345653	0.481161	0.441606	0.128197
0.566462	2.351975	0.737015	2.22196	0.288227	2.01269	0.842339	0.0632378	0.251304	1.70238	1.401146	3.106314	0	0.328396	0.761741	0.630636	0.959065	2.01982	1.987451	3.497613	2.825553	2.438757	3.337269	3.98641	0.519974	0.663626	0.262004	0	0.39409	0.817891	1.810537	3.512923	0.300392	0.413572	1.472668	3.119932	1.04032	0.418346	0	0	0.963627	0.360735	0.201961	0.236945	0.717584	4.40239	0.344441	0.533506	0.420578	0
1.851651	0	0.680242	2.29891	266.088607	106.574	1.790316	35.7933	0	64.4813	2.275445	3.86739	0.986389	1.12543	49.499863	1.5427	7.320059	35.6021	22.791792	0	2.230172	0	0.726699	0	0.80873	20.0003	0.33801	75.0522	6.85399	3.07123	5.067889	0.773277	236.835464	0	75.859133	2.479489	4.454878	0.988583	54.695179	0	0	6.322146	0.421582	1.52336	0	0	2.318787	0	0.547081	0
0	0.171605	0	0	0	0	0	0	0	0	0.286257	0	9.993382	0	0	0	0	0	0	0	0	0.686407	0	0	0	0.0101243	0	0	0	0	0	2.304703	0.095408	0	0	0.646276	0	0	0	0	0	0	0	0	0.022964	0	0	0	0	0
0	0	0	0	0	0	0	0	0	0	0	0	0	0	0	0	0	0	0	0	0	0	0	0	0	0	0	0	0	0	0	0	0	0	0	0	0	0	0	0	0	0	0	0	0	0	0	0	0	0
0	0	0	0	0	0	0	0	0	0	0	0	0	0	0	0	0	0	0	0	0	0	0	0	0	0	0	0	0	0.180374	0	0	0	0	0	0	0	0	0	0	0	0	0	0	0	0	0	0	0	0
0	0	0	0	0.063392	0	0	0.0689357	1.530614	0.545079	0	0	0	0.680843	0	0	0.193663	0	0	0	0	0	0	0	0	0	0.133975	0	2.473231	3.603118	0	0	0	0	0	0	0	0	0	0	0	0	0.106543	0	0	0	0.288506	0	0.137832	0
0	0	0	0	0	0	0	0	0.170732	0	0	0	0	0	0	0	0	0	0	0	0	0	0	0	0	0	0	0	0	0	0	0	0	0	0	0	0	0	0	0	0	0	0	0.217909	0	0	0	0	0	0
0	0	0	0	0	0	0	0	0	0	0	0	0	0	0	0	0	0	0	0	0	0	0	0	0	0	0	0	0.103381	0	0	0	0	0	0	0	0	0	0	0	0	0	0	0	0	0	0	0	0	0
0	0	0	0	0	0	0	0	0	0	0	0	0	0	0	0	0	0	0	0	0	0	0	0	0	0	0	0	0	0.0351398	0	0	0	0	0	0	0	0	0	0	0	0	0	0	0	0	0	0	0	0
0	0	0	0	0	0.169503	0.341749	0	0	0.189652	0.215561	0	0	0	0	0	0	0	0.179809	0	0	0	0	0	0	0.303877	0	0	0	0	0	0	0	0	0	0	0	0	0.083736	0	0.156902	0	0	0	0	0	0	0	0	0
0.123169	0.48543	0.44608	0.409687	1.322768	1.7535	0.552056	3.18234	0.291667	0.842436	0.351822	2.491862	0	0.929436	0	1.645739	0.162161	0.963069	4.470922	2.405598	2.007797	2.104237	0	0.887374	1.456644	3.94219	3.406863	1.99181	0.925369	1.19557	0.68856	1.125524	3.981014	2.155645	0.538129	1.093926	1.737424	0.633085	0.182	0.503945	0.341766	0.743717	0.616352	2.61098	0.282502	0	1.160622	0.821985	0.368598	0.157119
0	0	0	0	0.379199	3.31424	0	0	0	2.29622	0.167302	0	0	0	0	0	0.353177	0.656272	0.344767	0	0	2.003908	0.612475	0	0	0	0	2.61416	0	0	0.131434	0	1.391795	0	0	1.034117	0	1.476645	0.194286	0	0.045315	0	0	0	0	0	1.438192	0.511544	0	0
0.786074	1.271836	2.353801	2.13653	0.754487	1.84591	0.139784	0.236346	1.59309	4.18812	2.615886	2.288918	0.063171	0.265022	0.11883	0.258934	1.4637	4.16702	0.188774	0.33226	1.010802	1.746452	5.636261	3.31532	0.205497	1.05502	0.686777	0.870499	0.926516	1.40828	2.49369	2.005292	1.20046	2.372469	0.524211	1.118913	1.212833	1.857159	0.108419	0	0.493156	1.333632	1.149787	0.743753	0.332534	0.473609	1.024548	2.158517	0.397433	0.154287
1.690156	0.37909	0.073934	1.73924	1.990573	2.11509	2.299008	1.00031	1.947024	2.76948	2.110841	0	1.146221	1.34317	0.982135	0.902574	1.756749	2.97083	0.145271	1.572874	2.392269	2.151172	1.918284	2.21526	1.448524	2.53973	2.425534	0.420605	0	0.874227	3.237697	1.726667	0.430071	0.582742	1.77649	0.772288	0.430261	0.763007	0.590005	0.316529	1.8492	1.111286	1.396222	0.546828	1.266541	0.220615	0.445315	1.439751	1.326533	0
0.443718	0.311449	0.827491	2.31362	0.354306	0.784273	1.082108	0.0541068	0.358133	0.226579	0.557416	0.223258	0.22076	0.526505	0	0.995441	0.063753	0.796933	0.333213	1.216271	0.599558	0	0.71929	1.65244	0.869973	1.23138	0.602517	0.165728	0	0.555036	0.550709	0.875422	0.416494	0.761827	0.174926	0.291538	0.127397	0	0.453974	0.292072	0.561643	0	1.072815	0.424427	0.376695	0	0.451394	0.344003	0	0
0	0	1.644904	9.23198	0.5995	0	0	0	1.632637	0.514193	0.426763	1.490184	0.710508	0	0	0	0	5.36592	0	2.120893	0	0	3.68006	6.14336	0	0	0	0	1.8870338	3.831430464	0.318122	5.413085	0.353265	0.913994	0	0	0.79444	7.435423	0	1.024016	0.621722	0	0.221491	0	0.538263	0	0	0	0.483813	0
0.101484	0	0.020005	0.230411	0.067592	0.207874	0.064549	0.0489118	0.263791	0.190695	0.17627	0.084464	0.060994	0.0901789	0.120583	0.130821	0.079313	0.142897	0.222688	0.296689	0.456793	0.036288	0.171474	0.177884	0.245133	0.192932	0.125112	0.140981	0	0	0.135019	0.094059	0.152122	0.40316	0.067894	0.048788	0.006933	0	0.02064	0.030472	0.249844	0.139666	0.049211	0.0160659	0.110299	0.237815	0.020363	0	0	0
3.92156	0	3.457562	10.3279	1.381313	3.48518	6.305071	3.55538	5.07252	8.59265	4.259438	1.019112	3.841887	3.32555	3.11065	3.520694	1.769524	6.69989	4.408074	13.064411	11.709698	4.755095	17.195509	15.9916	5.334463	8.0662	11.263079	4.1082	0.101777	0.0953239	7.229629	6.628461	3.161956	3.23365	1.483789	0.723207	2.849395	1.310458	0.141337	1.150444	14.919801	5.180291	2.498527	3.55114	2.456634	3.713895	0.766901	0	0	0
0.10113	0	0.136068	0.0598186	0.15331	0.0429061	0.020438	0.0186495	0.415687	0.204549	0.133586	0.099763	0.027971	0.181646	0.12793	0.084523	0.07125	0.149696	0.120484	0.445367	0.277828	0	0.184181	0.057004	0.332045	0.0740641	0	0.157259	0	0.0772268	0.350432	0.273144	0.092887	0	0.076116	0.152021	0.015964	0	0	0.380369	0.042958	0	0.031793	0	0.057191	0	0.049825	0	0.017151	0
0.20015	0	0.158492	0.163439	1.318449	0.609768	0	0	0.473685	0.349825	1.547617	0	0.145416	0.624465	0	0	0	0	0.326495	0.438108	0	0	0.833152	0	0	0.270113	0	0.116944	0	0.0359974	0	0	0.23719	0	0.205066	0	0	0	0	0	0.21541	0	0	0	0.103263	0	0.344388	0	0	0
0.755312	0	0.412897	1.70489	0.922915	2.69719	1.604842	1.42608	0.990568	1.81353	1.406055	1.436807	0	0.951566	0.233379	0.332061	0.416072	1.80299	1.217987	3.034459	1.487715	0.422718	2.282758	4.01477	0.66247	2.43102	1.78985	0.317456	0	0	1.02593	0.851959	1.149526	0	0.2451	0.366322	0.224089	0	0.186253	1.012557	3.169233	0.750328	0.615488	0.159026	0.619988	0.329015	0.2439	0.552994	0	0
0.356359	0	0.272556	0.797811	0.496391	0.664877	0.571438	0.843962	0.383924	1.34177	0.983477	0.93067	0.122082	0.215754	0.455337	0.200858	0.242301	0.382215	0.523321	0.356923	1.032398	0	0.441551	1.01178	0.269431	0.698272	0.495831	0.453717	0	0.195522	0.880073	0.07498	0.34578	0.297781	0.528001	0	0.29787	0	0	0	1.028436	0.652016	0.151532	0.262749	0.178708	0.437047	0.336516	0.080989	0.060793	0
1.786052	0	7.325888	10.54	2.490572	6.09375	8.258131	7.6947	4.324749	6.51979	7.487006	12.880316	2.129199	7.10241	2.769134	0.793389	4.538077	10.8285	2.677407	9.791947	7.592261	1.358287	16.86081	20.1022	3.568707	6.9918	7.427663	11.9014	0.253852	0.64988	6.211914	10.257388	1.462738	7.375143	2.832781	1.147406	4.715637	4.734129	6.495489	26.300307	22.207973	13.967794	2.65838	1.68839	8.145066	2.786848	2.383154	2.881985	0.100056	0
0.310196	0	0.377666	0.550351	0.480249	0.795142	0.610052	0.4075108	1.571387	1.878891	0.182914	0.203506	0.300263	0.5250747	0	0.882396	0	1.199351	0.391721	2.519345	0.186051	0	0.965818	0.973471	0.625233	1.584577	1.392779	0.5002507	0.1203206	0.7083573	0.219898	0.351915	0.23762	0.473444	0.247518	0.879478	0.204518	0.554123	0.888221	1.291632	0.541504	0.251127	0.973848	0.2738282	0.296198	0.559584	0.122291	0	0.05081	0
2.08296	2.099317	3.323565	7.50978	9.98968	19.2516	1.84554	2.83006	2.428253	5.38957	5.950861	50.162663	1.614822	0.630467	3.587539	73.984547	0.63525	3.57979	3.204124	14.732776	6.70699	26.913336	5.260445	3.85659	3.176246	5.62525	3.596569	3.02052	1.91251	3.11552	2.979288	26.847417	5.162952	28.468281	2.045145	0.88109	2.161043	0.408712	1.836601	24.540622	12.82214	21.473929	16.888197	23.4774	9.953237	18.406431	3.888644	3.87948	1.583716	0.43624
0	0.20719	0	0	0	0	0.223216	0.0525544	0	0.0704216	0.097722	0	0.056039	0	0	0	0	0	0	0.523446	0	0.43611	0	0	0.602435	0.711214	0	0.0524413	0	0.140189	0.065686	0	0	0	0	0	0	0	0	0	0.302781	0	0	0.107094	0	0	0.071036	0	0	0
0	0	0.712662	0.514911	0	0	0	0	0.506419	0.83007	0.20037	0	0	0	0	0	0	0	0	0	0	0	0.221939	0	0	0.505906	0	0	0	0	0.321491	0	0	0	0	0	0	0	0	0	2.066294	1.70992	0.08147	0.474737	0	0	0	0	0	0
0	0	0	0	0	1.64831	0	0	0	0	0	0	0	0	0	0	0	0	0	0	0	0	0	0	0	0	0	0	0	0	0	0	0	0	0	0	0	0	0	0	0	0	0	0	0	0	0	0	0	0
0.210001	0	0.157231	0.252411	0.271334	0.409843	0.428848	0.228664	0.405777	0.286276	0.059094	0.215753	0.061021	0.199846	0.0271	0.352657	0.023493	0.165736	0.044371	0.450666	0.291454	0.246206	0.161478	0.221893	0.246257	0.381871	0.460383	0.123331	0.0402687	0.20892	0.130915	0.616742	0.183835	0.648199	0.129185	0.465773	0.103936	0.067196	0.023627	0	0.283602	0.417771	0.126589	0.30007	0.177559	0.138826	0.313193	0.863708	0	0
0.078461	0.153898	0.120126	0.138152	0.063788	0.0810045	0.071463	0.0310526	0.075444	0.0277366	0.174448	0.396525	0.061437	0.0247752	0.035983	0.26756	0.049169	0.100582	0.062937	0	0.143691	0.072578	0.179779	0.0661265	0.098668	0.102041	0.183982	0	0.0229159	0.157573	0.01454	0.066685	0.068784	0	0.094272	0.436818	0.143167	0	0.044157	0	0.050086	0.083044	0.174782	0.10775	0.227522	0.208332	0.043713	0.03918	0.012413	0
0	0	0	0.739127	0.045898	0	0	0	0	0	0.134607	0.463211	0	0	0	0	0	0	0	0	0.197523	1.023989	0	0.153417	0	0.410292	0	0	0	0.280836	0	0.68103	0	2.230101	0	0	0	0	0	0	0	0	0	0	0.208122	0	0	0	0	0
0.360875	0	0	0	0.002675	0	0	0	0.006009	0.0623542	0	0	0	0	0	0	0.052526	0.0556497	0.028719	0	0.00697	0	0.095511	0.0238387	0.146245	0.00752435	0	0	0.10178338	1.74143589	0	0	0.015711	0	0	0	0.462089	0	2.323243	1.449354	0	0	0	0.00739037	3.970052	5.093009	0.355029	0	0.132371	0
0	0	0	0	0.033512	0	0	0	0	0.0520632	0	0	0	0	0	0	0.414307	0.234055	0	0	0	0	0.225949	0	0	0.0752723	0	0	0	0	0	0	0	0	0.129152	0	0	0	0.436127	0	0	0	0	0	0.658852	0.632135	0	0	0	0
0	0	0	0	0	0	0	0	0	0	0	0	0	0	0	0	0	0	0	0	0	0	0	0	0	0	0	0	0	0	0	0	0	0	0	0	0	0	0	0	0	0	0	0	0	0	0	0	0	0
0	0	0	0	0	0.514207	0	0	0.180626	0	0	0	0	0	0	0	0	0	0	0	0	0	0	0	0	0	0	0	0	0	0	0	0	0	0	1.196839	0.123715	0	0	0	0	0	0	0	0.114608	0	0	0	0.14914	0
0.976342	0	0	0	4.06113	7.2748	10.972688	5.01336	1.072995	6.25958	3.741139	0.436174	0	0	0.719733	0.431297	0	0	0	0	0	0	3.162791	12.3999	4.972926	8.14719	10.60354	5.46541	2.54688	2.40469	0.276508	2.056124	2.701726	3.013166	0	0	0	0	0	0	3.533379	0.471575	4.307688	1.38954	1.615493	0.388345	6.340482	2.647121	2.085958	0
0	0	0	0	0	0	0	0	0	0	0	0	0	0	0	0	0	0	0	0	0	0	0	0	0	0	0	0	0	0	0	0	0	0	0	0	0	0	0	0	0	0	0	0	0	0	0	0	0	0
0	0	0	0	0	0	0	0	0.114842	0	0.127001	0	0	0.755352	0	0	0	0	0	0	0	0	0	0	0.165766	0.231525	0	0	0	0	0	0	0	0	0	0	0	0	0	0.435475	0	0	0	0	2.107647	1.414901	0	0	0.132847	0
0.029755	0	0	0.0719919	0	0.0467627	0	0	0.128746	0	0.070343	0	0	0.415123	0	0	0.172481	0.084698	0	0	0	0	0	0	0	0	0	0.559162	0	0	0.192771	0	0.037762	0	0.268171	0.529946	0	0	0	0	0	0	0	0	0	0	0	0	0	0.042651
0.823999	0	0.199132	0.457692	0.072365	0.455929	0.291921	0.267993	0.363986	0.454719	0.125465	0	1.011452	0.676475	0.252572	0.395979	0.0956	0.311666	0.458285	0.571614	0.735402	0.46292	0.345907	0.626459	0.226853	0.230017	0.805858	0.846122	0.0572692	0.579049	0.744578	0.416196	0.163661	0.254448	0.176378	0	0.437158	0	0.212863	0.149792	0.271344	0.14087	0.349016	0.545176	0.466403	0.100571	0.579646	0.206582	0.2	0.018234
0	0	0	0	0	0	0	0	0	0	0	0	0	0	0	0	0	0	0	0	0	0	0.879765	0	0	0	0	0	0	0	0	0	0	0	0	0	0	0	0	0	0	0	0	0	0	0	0	0	0	0
0.04598	0	0.017861	0	0	0.0878756	0.171521	0.0563908	0.052203	0.052357	0	0	0	0.100163	0	0	0.102821	0.0398837	0	0	0.027023	0	0.030784	0	0	0.0378201	0.423302	0	0	0.278763	0	0	0.059807	0	0.133345	0	0	0	0	0	0.041583	0	0.03806	0.254643	0	0	0.080312	0.306249	0.051595	0
0	0	0	0	0	0	0	0	0.192376	0	0	0	0	0	0.140199	0	0.234171	0	0	0	0.074603	0	0	0	0	0.211679	0	0	0	0	0	0	0	0	0	0	0	0	0	0	0	0	0	0	0	0	0	0	0	0
0.14665	0	0	0	0	0	0.214812	0.0893089	0	0	0	0	0	0	0	0	0	0	0	0	0	0	0	0	0	0	0	0	0	0.634319	0.121092	0	0	0	0	0	0	0	0	0	0	0	0	0.176719	0	0	0.121448	0	0	0
0	0	0.850976	0	0.098151	0	0.355122	0.302809	0	0	0	0	0	0	2.39065	0	0	0	0	0	0	0	0	0	2.488084	0	0.484427	0.778781	0	0.462315	0.360394	0.337039	0.136582	0	0	0.436769	0	0	0	0	0	0	0	0	0	0	0	0	0	0
0	0	0	0.00874364	0.003765	0.0387705	0	0	0	0.0131545	0.040256	0.099357	0	0	0	0	0	0.145662	0	0	0.108068	0.134555	0.009604	0.030166	0	0	0	0	0	0.0155012	0.015225	0.112319	0.004453	0	0	0	0	0	0	0	0	0	0	0.00968701	0	0	0	0.060261	0	0
0	0	0.084539	0.178908	4.564527	6.5685	0	0.0387581	0.332899	0.4409739	3.293962	2.788982	0	0.0506766	0	0	1.103364	6.43441	0	0	9.523915	2.332716	0.382248	1.921077	0	0	0.058578	0	0.0625184	0.763056	3.027103	2.123438	0.604366	0.489731	0.86887	0.108097	0	0	0	0	0	0	0.054594	0.48277	0	0.070619	0	0	0	0
1.779179	0.294697	0	0.205889	0	0	7.840544	7.31985	0	0.0700456	0.075988	0	0	0	0	0	0	1.302094	0.185598	0.208426	0	0	0	0	1.742408	3.813024	6.968401	6.416086	1.405983	0.4512613	0	0	0	0	0.629706	0.373154	0.077939	0	0.285847	0	0	0	0.274557	0.283555	0	0	2.209992	0.209131	2.758814	0.370446
0	0	0	0	0	0	0	0	0	0	0	0	0	0	0	0	0	0	0	0	0	0	0	0	0	0	0	0	0	0	0	0	0	0	0	0	0	0	0	0	0	0	0	0	0	0	0	0	0	0
0.006862	0	0.008167	0.0313495	0	0	0.010847	0	0.041635	0	0	0.090176	0	0.0223696	0	0	0.011965	0.036488	0.014764	0	0.044625	0	0	0	0	0	0	0	0	0.112877	0	0	0.016781	0.085929	0.00965	0.31657	0	0	0	0.115082	0	0	0	0	0.010318	0.270071	0.013073	0.068914	0	0
0.818557	0	0.63351	0.550192	0.850181	0.6044382	0.238243	0.799049	1.296639	0.759421	0.660494	0.443999	1.662957	0.454356	1.532423	0.555219	0.77706	0.9063629	2.804209	1.240442	2.332158	1.570447	2.384934	1.8428802	1.012147	1.081249	0.777733	0.397098	0.6310646	0.6772869	1.341587	0.60456	1.616709	0.287257	1.778801	0.838804	0.696974	0.72521	1.50302	1.739932	3.071224	2.124079	0.640887	0.9494507	1.3611	1.192816	0.788107	0	0.534002	0.193704
0.337602	0.388404	0.811338	2.9419	0.105278	0.142033	1.152889	1.1715	1.979513	2.10625	0.368031	0	0.244591	0.443531	0.184872	2.018872	0.765036	3.18452	0.089914	0.606986	0.281248	0.332641	5.612899	7.13883	0	1.05393	0.51047	0.370054	0.254307	0.962366	1.434723	2.026576	0.925243	0.594807	0.732999	0.335409	0.320006	0	1.245566	1.355655	0.936546	1.027196	0.820666	0.701522	1.355868	1.818231	0.251256	0.88921	0.251565	0.047329
3.210865	0.371711	2.943138	6.41756	7.402622	3.46146	0.527701	0.57055	8.914912	6.23502	8.299549	3.107543	6.114561	4.94234	2.538441	2.281794	0.807848	6.98429	3.661259	7.055117	9.081421	1.934472	18.61517	17.3471	2.610995	5.07401	5.316828	3.33636	2.286	4.72218	5.942802	2.798012	2.73722	3.360271	4.716075	2.247122	1.860721	0	1.943289	1.938939	20.618813	9.086003	3.319816	2.96331	2.684547	1.233805	4.582285	0.849865	1.866658	0.558038
1.385654	0	1.558281	4.50302	6.436738	4.45396	0.242457	0.637115	4.666677	5.73325	6.33749	1.701077	1.408609	5.32877	4.177182	0.555894	0.843239	6.4539	3.837157	0.929436	4.633378	0.679368	13.790906	12.1583	0.996925	3.86103	2.66735	2.2325	0.917132	3.36714	5.384539	3.0453	2.517548	0	3.564645	0	1.827592	2.052596	0.364556	0	9.189963	3.036399	2.934037	2.57617	2.174702	0	3.311426	0.429453	0.940713	0
0	0	0.019255	0	0	0	0	0	0	0	0.034406	0.189904	0	0	0	0	0	0	0	0	0	0	0	0	0	0	0	0	0	0	0.201499	0.181482	0	0	0	0	0	0	0	0	0	0	0	0	0	0	0	0	0	0
0.26888	0	0.04554	0	0.310086	0.935388	0	0.455321	0.088235	0.174558	0.102272	0	0	0.588505	0	0	0.220615	0.261521	0.455814	0.219799	0.642495	0.378444	0.35435	0.62737	0.120197	0.409666	1.480576	1.42943	0	0	0	0	0	0	0.67662	0.706595	0.086161	0	0.083385	0.475682	0	0	0.046477	0.366859	0.17231	0	0.091749	0.260412	0.417431	0.089019
2.293824	0.488496	0.485238	1.07491	0.909363	1.22998	3.108439	2.43487	0.7153	0.494347	0.378035	0.830735	0	0.124802	0.523748	0.60619	1.02154	0.847029	1.244383	1.173944	7.96987	1.903389	0.911455	0.864314	7.395115	12.861	3.790735	1.53362	0.637218	1.23415	0.641972	0.168601	1.722301	1.666464	0.944403	0.680549	0.838779	0.580615	0.612582	0.655676	0.669617	0	0.67685	0.729483	0.482852	0.888946	0.274809	0	0.923436	0
0.058015	0	0	0.098905	1.235115	1.64668	0.780079	0.0728131	0.091703	0.396917	0	0	0	1.5776	0.645787	0	0.381902	1.35344	2.210354	0.295354	0.11103	0.411738	0.123252	1.06748	0.36059	0.444247	0.439211	0.471041	0.134506	0.280129	0	0.272627	0.424736	0	0	0	0	0	0	0	0	0	0.114163	0.246654	0	0	0.892712	0.267933	0.086403	0.071562
0.312618	0	0.459911	0.389297	0.188629	0.709992	1.442484	0.945539	0.471055	1.09262	0.308863	0.43199	0.342899	0.28921	0	0.898385	0.414694	1.62224	0.088264	0.37866	0.593316	0.296119	0.931984	0.57327	0.635608	0.890984	1.953269	1.61109	0.607848	1.84096	1.460412	2.155532	0.491307	0.604142	1.24662	1.086804	0.56815	1.671904	0.56508	0.295697	0.15256	0.243227	0.037042	0.6504740226768	0.113971	0.430513	0.595169	0.873642	0.200775	0.062417
0.416513	0.181712	2.094459	0.886595	0.137623	0.693052	0.708774	0.541026	0.792449	0.5715736	2.846525	12.003146	0.137684	0.255897	2.311262	1.642583	5.222722	0.440746	0.668719	1.733285	1.211773	0.644901	0.315052	0.2834846	1.153129	1.951963	2.437118	0.927782	0.47853	0.4864017	2.479065	4.074637	1.2357	1.071821	0.421851	0.483746	0.324035	0.183094	0.042132	0.115331	0.539118	1.787673	0.619474	0.2388607	0.474945	2.122477	0.387666	0.134542	0.797147	0.091115
0.356345	0	1.214237	0.4761	0	1.25193	0.199946	0.177114	1.97147	0.477648	0.265598	0	0	0	0	0	0	2.14064	0	1.089491	0.503043	0	3.643328	3.25426	0	0.728777	0.513702	0	0	0.392069	1.090602	0.451037	0	0	0.312549	0.580233	0	0	0	0.786735	0.192431	0	0.308428	0.607811	0.128972	0	0	0.417838	0.247707	0
0.103621	0	0	0.0815957	0.040498	0	0	0	0.144511	0	0	0	0	0	0.092689	0	0	0	0	0	0	0	0	0	0.158899	0.0477668	0.102583	0.0532391	0	0.468665	0	0	0	0	0	0	0	0	0	0	0.064051	0	0.041845	0.0486368	0	0	0	0	0.027523	0
0.117659	0	0.086256	0.123105	0.115307	0.1288572	0.201321	0.1838199	0.145106	0.196065	0.087909	0.081597	0.065791	0.1310637	0.082459	0.149797	0.539402	0.263531	0.209189	1.755325	0.216355	0.183833	1.691532	1.705211	0.071731	0.412714	0.328515	0.2465217	4.594199	4.34274	0.123538	0.129443	0.131372	0.042691	0.072556	0.055839	0.085745	0	0.382385	1.060188	0.072371	0.102812	0.192075	0.287579	1.053589	1.890869	0.141809	0.314792	0.193352	0
0.077978	0	0.052889	0.316511	0.031362	0.566996	0.170547	0.516759	0.222255	0.2600059	0.449562	1.048744	0	0.361735	0.097117	0.540398	0.272214	0	1.197369	1.637967	0.439765	0	0.69003	0.674569	0.02717	0.89986	0.533885	0	0.0849565	1.525688	0.074235	0.577818	0.3201	0	0	0	0.157817	0	0.231329	0	0.141867	0.2068	0.562433	0.453205	0.192089	0	0	0	0	0
0	0	0	0	0	0	0	0	0	0	0	0	0	0	0	0	0	0	0	0	0	0	0	0	0	0	0	0	0	0	0	0	0	0	0	0	0	0	0	0	0	0	0	0	0	0	0	0	0	0
1.064176	0	0	0	0.250954	0.23752	0.308266	0	0.593442	0.269175	0	0	0.409365	0	0	0	0	0.270464	0.184124	0.179839	0	0	0	0.105444	0.055145	0.140591	0.053927	0	0.196282	0.13571	0.470311	0	0.139041	0	0.327118	0.325848	0.863359	0	0	0	0.076187	0	0.199705	0.733719	0	0	0.178856	0	0.083742	0
0.203334	0	0.027577	0.0596163	0	0.0416623	0.185581	0	0.052039	0.14257	0	0	0	0.0813763	0	0	0	0	0.10481	0	0	0.312867	0.129024	0	0.079658	0.0719664	0.104616	0.0360734	0	0	0.292915	0	0.087012	0	0.154463	0	0.107001	0	0	0	0	0	0.027747	0.0713002	0	0	0	0	0.045489	0
0	0	0	0	0	0	0.022709	0	0.052744	0	0	0	0	0	0	0	0	0	0	0	0	0	0	0	0	0.0343695	0.018945	0	0	0	0	0.141993	0	0	0.017972	0	0	0	0	0	0	0	0	0	0	0	0.024332	0	0	0
0.492326	0	0	0	0.709947	0.12647	0.062666	0.402388	0.271507	0	0.152377	0	0	0	0	0.283191	0	0	0	0	0.495394	0.365814	0.089545	0	3.298653	4.47165	0.0546	0	1.26398	0	0	0	0.487158	0	0.278602	0	0.735717	0	0	0	0.062991	0.646834	0.038401	0	0.101104	0	0.220012	0	2.158359	0
2.646065	0	0	2.05894	0	0	0.606368	1.4192	0.232489	0.7356	0.679681	0.494804	0	0	0	0	0	0	0.895292	0.36317	0.208772	0	0	1.27582	7.050648	9.48954	0.412758	2.66332	0	0.963893	0	0	0.278512	0	0.109678	0	0	0	0	0.980273	0	0.525756	0.090399	0	2.044334	1.539616	0	0	0	0
0.342523	0	0.428702	0.580019	0.623972	0.494	0.547543	0.531131	0.463304	0.575464	0.401599	0.205965	0.1511	0.756162	0	1.111426	0.0512	0.697045	0.100566	1.203291	1.376758	0.589038	0.444979	0.678994	0.323909	1.22409	0.832057	1.03322	0.114839	0.50383	0.14932	1.217169	0.425364	1.423801	0.540558	0	0.117398	0.273614	0.17555	0.68763	0.503637	0.862254	0.379249	0.627858	0.261706	0.998383	0.953363	0.645949	0.768359	0.123805
0.458508	0.208071	1.158308	1.46063	0.436779	0.962169	0.735179	0.572859	0.3358	1.38336	0.837256	1.266664	0.179002	0.0837095	0.276951	1.000943	0.487727	1.72636	1.28607	0.62341	1.27879	0.710275	1.290984	1.561	0.168066	0.518208	0.66689	0.483335	0.102338	0.110982	0.955955	0.889948	0.364808	0.134579	0.274682	0.616808	0.371594	0.237923	1.805886	0.814904	1.570824	1.266646	1.288255	0.853511	0.76335	0.576491	1.129006	0.837188	0.269552	0.138221
0	0	0.011071	0.0197936	0	0.0266033	0	0.0234331	0.018008	0.0158681	0	0	0	0	0	0	0	0	0	0	0	0	0	0	0	0	0.013143	0	0	0	0	0	0	0	0	0	0	0	0	0	0	0	0	0	0	0	0	0	0	0
0	0	0	0	0	0	0	0	0	0	0	0	0	0	0	0	0	0	0	0	0	0	0	0	0	0	0	0	0	0	0	0	0	0	0	0	0	0	0	0	0	0	0	0	0	0	0	0	0	0
0.018908	0	0	0	0	0	0	0	0	0	0.072023	0	0	0	0	0	0	0	0	0	0	0	0	0	0	0	0	0	0	0	0	0	0	0	0	0	0	0	0.015885	0	0	0	0	0	0	0	0	0	0	0
0.252768	0.269446	0	0.392304	0.564249	1.55713	1.232343	0.207657	0.60739	0.8338124	0.065026	0	0.101812	0	1.092564	1.932113	0.139959	0.937161	0.29273	1.069701	1.025797	0.969564	0.177303	0.424095	1.423968	5.0125927	2.15079	0.63855	0.1689116	0.2827947	0	0	0.28547	0	0.927732	0.221426	0.432307	0.714457	0.718042	1.250341	0.139614	0.359396	0.737051	1.3876079	0.833936	1.038574	1.013437	0.626686	0.26664	0.073731
0.322466	0.117923	0.202053	0.212973	6.530626	5.680001	0.209697	0.2394561	0.555758	0.658188	0.203252	0.429118	0.107714	0.0682138	1.188505	0.429515	0.199169	0.486297	0.03159	0.078869	3.79759	0.233532	0.433901	0.562332	0.179467	0.797732	0.385068	0.547029	0	0	0.821839	0.552847	0.19173	0.198082	3.624861	3.873652	0.731784	0.994871	0.256192	0.079679	3.708372	1.4017	1.060639	3.2337137	0.254898	0.027362	0.210547	0.794697	0	0
0	0	0.034877	0	0.367677	0.0534326	0	0	0	0	0	0	0	0	0.302889	0	0	0	0	0	0.070417	0	0.075777	0.136212	0	0	0	0	0.26037	0.754213	0	0.237352	0	0	0	0	0	0	0	0	0	0.323417	0	0	0	0	0	0	0.111092	0.114491
0	0	0	0	0.211588	0.339295	0	0	0	0	0	0	0	0	0.462181	0	0.576433	0.294359	0	0	0	0	0.132881	0	0	0	0.127972	0	0	0	0	0	0	0	0.230361	0	0	0	0	0	0.086296	0	0	0	0	0	0	0	0	0
0	0	0	0	0	0.271584	0	0	0	0.119623	0	0	0	0	0	0	0	0	0	0	0	0	0	0	0	0	0	0	0	0	0	0	0	0	0	0	0	0	0	0	0	0	0	0	0	0	0	0	0	0
7.804885	21.125561	0.025958	0.32712	4.32465	10.2719	0.185861	0.0979659	5.617638	10.6042	3.802417	5.575436	1.512308	0.235361	3.629843	9.203716	0.438841	4.88092	0.097978	0.2103	7.806478	7.02362	0.963803	2.13887	0.133056	0.0651659	0.218773	0	0	0	0.132743	0	0.578764	5.906761	0.137997	0.522973	1.599843	0.916568	1.669061	8.300962	10.496626	14.799488	1.17835	1.61925	3.173647	4.035359	7.5171	16.962698	0.127089	0
0.439752	0.060502	0.262595	0.547862	0.203437	0.668363	0.592447	0.285845	0.92467	0.53402	0.362443	0.185507	0.210806	0.21803	0.067007	0.242564	0.079476	0.725682	0.133455	0.631247	0.776584	0.644473	0.512836	0.966899	0.293311	0.436952	1.080664	0.437731	0.0192548	0.419976	0.286768	0.193864	0.026539	0.330346	0.183778	0.532023	0.385706	0.462057	0.055468	0	0.754539	0.510823	0.368817	0.267983	0.205305	0.274491	0.295025	0.19007	0.063834	0.019615
0	0	0	0	0	0.053532	0	0	0.42348	0.263487	0	0	0	0	0	0	2.837825	0	0	0	0	0	0	0	0	0	0	0	0.945026	1.24514	0	0	0	0	0	0	0	0	0	0	3.861093	2.099798	0	0	0	0	0	0	1.223075	0.587265
0	0	0	0	0	0	0	0	0	0	0	0	0	0	0	0	0	0	0	0	0	0	0	0	0	0	0	0	0	0	0	0	0	0	0	0	0	0	0	0	0	0	0	0	0	0	0.072923	0	0	0
0	0	0.145473	0	0	0	0.59904	0.460595	0.196871	0	0.246642	0	0	0	0	0	0.843592	0.318656	0	0	1.417269	0.550453	0.565191	0.468627	0.515335	0.934108	0.265804	0	0	0	0.521533	0.340612	0.178479	0.242788	0	0	0.898028	0	0	0	0	0.462561	0.152857	0	0	0	0.408953	0	0	0
0	0	0	0	0	0	0	0	0	0	0	0	0	0	0	0	0	0	0	0	0	0	0	0	0	0	0	0	0	0	0	0	0	0	0	0	0	0	0	0	0	0	0	0	0	0	0	0	0	0
0	0	0	0	0	0	0	0	0	0	0.308156	0	0.282486	0	0	0	0	0	0	0	0	0	0	0	0	0	0.353434	0	0	1.92312	0.59157	0.538079	0	0	0	0	0	0	0	0	0	0	0	0	0	0	0.585063	0	0.637306	0
0	0	0	0.0851233	0.013756	0	0	0	0	0	0	0	0	0	0	0	0	0.0694413	0	0	0	0	0	0	0	0	0	0	0	0.0346772	0	0	0	0	0	0	0	0	0	0	0	0	0	0	0	0	0	0	0	0
0.516516	0	0	0	0.158691	0	0	0	0	0.463813	0	0	0	0	0	0	0	0	0	0.420599	0	0	0	0.584368	0	0	0	0	0	0.638023	0	0	0	0	0	0	0	0	0	0	0	0	0.102725	0	0	0	0	0	0	0
0.137508	0	0	0	0.049728	0.614646	0	0	0	0	0	0	0	0	0	0	0	0	0	0	1.400789	1.503739	0.291025	0	0	0	0	0	0	0	0	0	0	0	0	0	0	0	0	0	0	0	0	0	0	0	0	0	0	0
0	0	0	0	0	0	0	0	0	0	0	0	0	0	0	0	0	0	0	0	0	0	0	0	0	0	0	0	0	0	0	0	0	0	0	0	0	0	0	0	0	0	0	0	0	0	0	0	0	0
0	0	0	0	0	0	0	0	0	0	0	0	0	0	0	0	0	0	0	0	0	0	0	0	0	0	0	0	0	0	0	0	0	0	0.075045	0	0	0.647708	0	0	0	0	0	0	0	0	0	0	0	0
0	0	0	0	0.05624	0	0	0	0	0	0	0	0	0	0	0	0	0	0	0	0	0	0	0	0	0	0	0	0	0	0.044467	0	0	0	0	0	0	0	0	0	0	0	0	0	0	0	0	0	0	0
0.584679	0.313517	0.270851	0.824349	0.109286	0.575589	0.743744	0.155627	0.954557	1.05327	0.429834	0	0.171249	1.25478	0	0	0	0.437586	0.116338	0	0.571358	0.327442	0.632039	0.779296	0.779122	1.49813	1.778787	0.807186	0.1546221	1.9361751	0.765864	0.654131	0.272572	0.325991	1.150617	0.341603	0.061014	0	0	0	0.606882	0.324811	0.301051	0.32981	0.227997	0.210183	0.138264	0.88006	0.114578	0.017443
0.353206	0.556593	0.181727	1.15224	0.10376	0.666934	1.166707	1.01189	1.125557	1.14406	0	0.413456	0.764147	0.368395	0	0.811305	0.7027	0.462369	0.145109	0.353482	1.537887	0.514116	0.380794	1.51983	0.269868	1.1763	0.181292	0.110656	0.100332	0.964703	0.249054	0	0.285147	0	0.214415	0	0.309434	0.759033	0	0	0.401339	0	0.482362	1.74308	0.224426	0.376017	0.451558	0	0	0
0.041337	0	0.035146	0	0	0.319583	0.05427	0.264281	0	0	0	0	0	0.128036	0	0	0.111489	0	0	0	0.224104	0	0	0	0.082008	0.214959	0.415527	0.183613	0	0	0.055824	0.213126	0	0	0	0	0	0	0	0	0	0	0.0408	0	0	0	0	0	0	0
0	0	0.010267	0.015264	0.008052	0.047736	0.04119	0.038111	0	0	0.005971	0	0	0	0	0	0.037329	0	0	0.032185	0.031961	0	0.125389	0.0621709	0.006175	0.0147793	0.023283	0	0	0.00637155	0	0	0	0	0.011379	0	0	0	0.006523	0	0.027152	0	0	0.00720889	0	0	0	0.037884	0.012834	0
0	0	0	0	0	0.0865029	0.051368	0.0319633	0.120917	0	0.073102	0.057935	0.163116	0.0865408	0.032809	0	0.054564	0.0675224	0	0	0.047725	0	0.017959	0	0	0	0	0.0796321	0	0	0	0	0	0	0.023101	0	0	0	0	0	0.049085	0	0	0.0413056	0	0	0	0	0.012914	0
1.455208	0	0.68767	1.24493	0.975089	1.15884	1.708338	1.39744	1.316846	1.34091	1.120533	0.441368	0.827139	1.45679	0.969391	1.452086	0.964544	5.55971	1.701101	1.510903	1.497624	0.25745	1.133868	0.964566	0.841333	1.79982	14.094818	8.67558	0.159768	0.187651	0.905765	0.164156	1.098115	0.234071	2.669061	4.792281	1.603208	0.530799	0.677432	0.294896	0.877363	0.247564	0.801201	0.853549256	0.518664	0.355951	0.584287	0.355531	0.208377	0.02848
0	0	0	0	0	0	0	0	0	0	0	0	0	0	0	0	0	0	0	0	0	0	0	0	0	0	0	0	0	0	0	0	0	0	0	0	0	0	0	0	0	0	0	0	0	0	0	0	0	0
0	0	0	0	0	0	0	0	0	0	0	0	0	0	0	0	0	0	0	0	0	0	0	0	0	0	0	0	0	0	0	0	0	0	0	0	0	0	0	0	0	0	0	0	0	0	0	0	0	0
0	0	0	0	0	0	0	0	0.038462	0.11361	0	0	0	0	0	0	0	0	0	0.100584	0.039819	0	0	0	0	0	0.026569	0	0	0.0613673	0.058863	0	0	0	0.054555	0	0	0	0.016994	0	0	0	0	0	0.060532	0	0	0	0	0
0.141379	1.172647	0	0.420973	0	0	0	0	0	0	0	3.266315	0.883585	0	0	0.434715	0	0	0.146373	0	1.177615	0	0.413663	0	1.169073	0.218914	0	0.719128	1.13113	0	1.993254	2.374037	0	0.222143	0	6.275855	0.41691	4.351035	0.030027	0	0	3.660874	0	0	0	0	0	9.378106	0	0
3.868492	0.943492	2.502159	4.88755	2.607784	4.052623	3.906144	1.679549	0.964018	1.835701	1.7908	4.85031	0.909513	1.757361	2.512973	14.18927	0.838183	10.60644	9.810728	31.833328	5.176289	9.562623	5.278148	2.565461	4.331997	8.1064	4.470698	2.765141	0.7519965	3.961833	3.897683	6.632185	3.685687	10.728988	4.010882	4.231237	2.149143	1.371852	0.321618	3.619614	4.507588	3.560889	1.967198	1.709428	4.583148	5.328413	2.975909	3.124916	12.543032	0.643517
0	0	0	0	0	0	0.782415	0	0.327116	0	0.328334	0	0	0	0	1.374256	0	0	0.827517	0	0	0	2.094298	0	0	1.10877	1.016978	0.347803	0.26123	0.00574964	0	0	0.137758	1.617774	0.826067	0	1.599773	0	0	0	0.087735	0	0.157244	0	0.378084	0	0	0	0	0
0	0	1.018876	0	0	0	1.055402	2.54846	0	1.2141	0	0	0	0	0	0	0	0	0	0	0	0	0	1.40936	0	0	0	2.2869	0	0	0	0	0	0	1.125677	0	2.387059	0	0	0	1.015247	0	0	0	0	0	0	0	0	0
0.710104	1.171996	1.095993	1.94281	0.991624	0.924981	1.788631	0.651981	0.96238	1.13322	0.655683	0.429883	0	0	0.504268	0.281416	0	0.771853	0	0.16152	0.723403	1.529103	0.602305	0.879674	0.808208	1.87842	3.034804	1.37645	0.0874959	1.67673	0.863187	0.225663	0.755476	0	0.734475	1.409588	1.43016	0	0	0	0.520316	0	0.483204	1.538	0.081817	0	0.675053	0.419047	0.716294	0
0	0	0	0	0	0	0	0	0	0	0	0	0	0	0	0	0	0	0	0	0	0	0	0	0	0	0	0	0	0	0	0	0	0	0	0	0	0	0	0	0	0	0	0	0	0	0	0	0	0
0	0	0	0	0	0.0878732	0	0	0	0.218918	0	0	0	0	0	0	0	0	0	0	0	0.5043	0	0	0.104539	0	0	0	0	0.192076	0	0	0	0	0	0	0	3.382302	0	0	0	0	0	0	0	0	0	0	0	0
0	0	0.081843	0	0.095814	0	0	0.0506349	0	0	0	0	0	0	0	0	0.191576	0	0.751819	0.272355	0	0	0.086664	0	0	0	0.045636	0	0.0581285	0	0	0	0.036963	0	0.051566	0	0.123786	0	0.392635	0.665454	0.233192	0.768553	0.261147	0	0.051941	0	0	0	0.095178	0
0.056733	0	0	0	0	0.0877344	0.149184	0.0716244	0	0.100225	0	0	0	0	0	0	0	0	0	0	0	0	0	0.121615	0.16003	0	0.060438	0	0	85.5482	0	0	0.099721	0	0	0	0	0	0.042873	0	0	0	0.056372	0.139922	0.068103	0	0	0	0	0
0	0	0	0.0783461	0	0.198384	0	0	0.151714	0.15094	0	0.196494	0	0	0	0	0	0.225419	0	0.120368	0.414624	0	0.532773	0.0874194	0	0.231553	0.096662	0	0	0.139635	0	0	0	0	0.055097	0	0.038716	0	0.186054	0.499862	0	0	0.043454	0	0.2109	0	0.075225	0.148289	0	0
0	0	0	0.0467135	0.033764	0	0	0	0.449621	0	0	0	0	0	0	0	0	0.255444	0	0	0.050811	0	0.22555	0.134296	0	0	0	0	0	0	0	0	0	0	0	0	0	0	0.105088	0	0	0	0.684093	0.0749068	0	0	0	0.59035	0	0
0.554077	1.386643	2.047009	3.4091	1.998744	4.68606	0.409991	0.525831	3.168819	1.99897	0.830602	1.533522	1.792658	1.15603	3.641908	5.037007	1.19062	3.22413	1.29623	4.339804	8.344092	5.30617	3.514364	1.66383	1.346069	2.35037	4.429784	0	1.14919	1.1246	1.790208	2.163184	2.642865	3.965851	1.829128	0	1.825184	1.00206	1.743761	0	2.108708	1.318783	2.021156	1.31542	1.406336	0	4.621569	2.485169	0.525158	0.07286
0.191698	0	0.031409	0.124418	0	0.242505	0.155198	0.102824	0.053053	0.378879	0	0	0.487569	0	0.231964	0.441088	0	0	0	0.359224	0	0	0	0	0.141717	0.119306	0.116828	0.744793	0	0	0	0	0.074544	0	0	0	0.13079	0	0	0	0.044645	0	0	0.272254	0	0	0	0	0	0
0.158953	0.268792	0.868577	1.02393	1.030805	2.17067	0	0.00907201	0.92982	1.42522	0.546982	1.669088	0.473241	0.425841	0.089855	0.885465	1.077435	3.74093	1.500818	0.993974	2.812396	1.877002	2.70481	5.0424	0.04513	0.0658586	0.077126	0	0.0585731	0.212034	0.673552	1.330376	0.672257	1.383603	0.509963	0.296375	0.3564	0.130125	0.11148	0.347613	0.407151	0.146968	0.720805	0.937828	0.24479	0.302819	0.882534	0.783844	0.498036	0.149555
19.633201	8.400736	16.492063	23.5112	30.711278	35.905	66.358579	25.9017	7.431457	15.915	10.161867	20.607479	24.851943	19.4865	26.898015	75.526226	22.015635	44.7621	10.067774	28.621559	42.418468	47.216471	37.736394	41.2435	35.883937	62.4144	61.976391	70.467	0.664239	1.10137	45.537477	40.460044	20.740303	47.53424	5.378005	11.81656	13.302429	38.9751	1.849756	1.395736	28.878221	30.677564	11.517519	8.69429	10.721389	4.005894	23.766534	43.458427	2.698788	1.5835
0	0	0.094621	0.378536	0	0.079875	0	0	0	0.186367	0.185926	0.302844	0	0	0	0	0	0	0	0.299345	0	0	0	0.210842	0	0	0	0	0	0	0	0.465524	0.098234	0	0	0	0	0	0	0	0.243595	0	0	0	0	0	0	0	0	0
0.044151	0	0.528354	1.28213	0.04103	0.360708	0.264824	0.171806	0.244764	1.57758	0.330422	0	0	0	0	0.392952	0	0	0.177696	0	0.093025	0.453189	0.853601	0.446671	0.375102	0.836479	0.10354	0	0	0.276985	0.338963	0.283754	0.232425	0.407071	0	0	0.100388	0	0	0	1.785434	0	0.097648	0.0986347	0	0	1.089931	0	0	0
0	0	1.122813	0.846874	0	0	0	0	0.036764	0.0254609	0.068346	0.13827	0	0.0261405	0.027524	0	0	0.0293454	0	0	0.063755	0	0.031684	0	0.007278	0	0	0	0	0	0.120291	0.543688	0.014455	0	0.036245	0	0.039001	0	0	0	0.047306	0	0.011465	0	0	0	0.036953	0.041807	0	0
0	0	0	0	0	0.0210192	0.01932	0	0	0	0	0	0	0	0	0	0	0.0589506	0	0	0	0	0	0	0	0	0	0	0	0	0	0	0	0	0.353707	0.705069	0	0	0	0	0	0	0	0	0	0	0	0	0	0
10.721132	9.182915	94.959236	64.15076	47.394798	52.70014	19.55767	20.94972	71.186822	117.8217	108.936439	120.921285	71.99145	116.53345	11.391107	26.888138	35.350331	134.6389	94.586888	122.227362	27.886902	25.10283	27.878073	20.93923	14.628266	24.33854	20.876029	18.89927	0	0	422.048617	237.27927	14.627917	34.33165	147.438077	104.465547	6.778067	10.74985	36.178889	38.383631	282.2468	348.525469	47.035895	90.1372	24.792024	32.196911	41.948543	42.94984	0	0
0	0	0	0	0	0.138809	0	0.10847	0.085147	0	0	0	0.095854	0	0	0	0	0	0	0	0	0	0	0	0	0	0.061916	0	44.816915	52.76551	0	0	0	0	0	0	0	0	0	0	0	0	0	0.188194	0	0	0	0	165.836728	80.724288
0.107883	0	0.358716	0.448636	0.193869	0.671835	0.084862	0.0719638	0.518315	1.84222	2.368042	0.491308	0.665385	0.533543	0.132446	0.509246	0.25837	0.508641	0.1843	1.612817	0	0.182305	0.917501	0.415236	0.022774	0.2497	0.142124	0	0	0	10.25303	0.886016	0.334103	0.111516	0.709966	0.776923	0	0	0	0	3.888412	2.526357	0.340778	0.409389	0.166455	0.519632	0.408295	0.149875	0	0
0	0	0	0	0	0	0	0	0	0	0	0	0	0	0	0	0	0	0	0	0	0	0	0	0	0	0	0	0	0	0	0	0	0	0	0	0	0	0	0	0	0	0	0	0	0	0	0	0	0
0	0	0	0	0	0	0	0	0.000709	0	0	0	0	0	0	0	0	0	0	0	0	0	0	0	0	0	0	0	0	0	0	0	0	0	0	0	0	0	0	0	0	0	0	0	0	0	0	0	0	0
0	0	0	0	0	0	0	0	0	0	0	0	0	0	0	0	0	0	0	0	0	0	0.257709	0	0	0	0	0	0	0	0	0	0	0	0	0	0	0	0	0	0	0	0	0	0	0	0	0	0	0
0.233341	0	0.080288	0.161514	0.150737	0.141576	0.066734	0.0649949	0.085305	0.0845703	0.080513	0	0.066851	0.269347	0.180455	0	0	0	0.122791	0.222236	0.329094	0	0.104325	0	0.059062	0.61915	0.523633	0.467961	0.0290936	0.164979	0.14227	0.252432	0.384685	0.328516	0.117097	0	0	0	0	0	0.252317	0.388854	0.092981	0.239257	0	0	0.162516	0.936199	0	0
0	0	0	0.00115631	0.003526	0.0599353	0.010659	0.0219041	0	0	0.012889	0	0	0	0	0.250989	0	0.0120758	0	0	0	0	0	0.0434376	0.000187	0.0402564	0	0	0	0.00195177	4e-06	0	0	0	0	0	0	0.138447	0	0	0	0	0	0	0.016925	0	0	0	0	0
0	0	0	2.75459e-05	0	0	0	0	0	0	0	0	0	0	0	0	0	0	0	0	0	0	0.000246	0	0	0	0	0	0	0	0	0	0	0	0	0	0	0	0	0	0	0	0	0	0	0	0	0	0	0
0	0	0	0	0	0	0.161638	0.504418	0	0	0	0	0	0	0	0	0	0	0	0	0	0	0.186175	0	0.323662	0.541748	0	0	0	0	0	0	0	0	0	0	0	0	0	0	0	0	0	0	0	0	0	0	0	0
0	0	0	0	0	0	0	0	0.132912	0	0	0	0	0	0.312202	0	0	0	0	0	0.325589	0	0	0	0	0	0.084716	0	0	0	0	0	0	0	0	0	0	0	0	0	0.11741	0	0	0	0	0	0	0	0	0
0	0	0	0	0	0	0	0	0	0	0	0	0	0	0	0.248496	0	0	0	0	0	0	0	0	0	0	0	0	0.0382501	0	0	0	0	0	0.140572	0	0	0	0	0	0.180238	0.286142	0.031423	0.158756	0	0	0	0	0.045363	0
1.050913	0.401774	0.714037	1.7699768	0.677618	1.982662	1.750703	1.1962959	1.242776	2.2023511	0.6431	2.348402	0.18341	0.328806	0.429339	1.497681	0.584692	2.4736128	0.921835	2.036882	3.171653	1.70247	1.961415	1.969583	1.390173	3.0218594	2.787164	0.9205416	0.3529234	0.898157	1.267055	2.890911	0.586749	1.243205	1.383419	3.285253	1.25392	3.046888	0.347765	2.471133	1.6291	1.029784	1.215158	1.6838876	0.968318	2.048097	0.699068	0.616615	0.495462	0.170664
0	0	0	0	0	0	0	0	0	0	0	0	0	0	0	0	0	0	0	0	0.709238	0	0	0	0	0	0	0	0	0	0	0	0	0	0	0	0	0	0	0	0	0	0	0	0	0	0.324332	0	0	0
0	0	0	0.239284	0	0	0	0	0.234869	0	0	0	0	3.6474	0	0	4.169591	3.9986	7.425948	0	0	0	0	0.931265	0	0	0	0	0	0	0.862863	0	0	0	0	0	0	0	0	0	1.234951	0.398842	0.121249	0	0	0	0	0	0.23384	0
0	0	0.105848	0.374181	0.769601	0.830937	1.767819	0.739731	0.201007	0.562816	0.237184	0	0	0	0	0	0.457359	0.344068	0.875692	0	0.113806	0.641063	0.496708	0.136414	1.242091	2.19137	1.922735	0.17644	0	0	0.315217	0.182189	0	0	0	0.323346	0.559745	0.641188	0	0	0.168693	0	0.383342	0.278024	0	0	1.245531	0.442146	1.562126	0
1.221197	0	1.954318	2.33765	2.334293	4.60355	4.790996	2.23344	1.232997	1.52125	0.962333	4.378325	0.406156	0.313057	1.730943	5.150297	0.726349	2.33359	1.109071	8.211438	3.950233	2.158938	2.308761	2.4609	2.043908	3.5284	5.193862	1.95681	0.414431	1.12342	3.636516	3.719685	1.033208	3.714895	0.697521	0.918374	2.095068	2.586978	0.261881	2.223671	4.860332	5.881567	1.993998	1.75395	0.566148	2.34466	3.40606	6.72501	0.139002	0
0	0	0	0	0	0	0	0	0	0	0	0	0	0	0	0	0	0	0	0	0	0	0	0	0	0	0	0	0	0	0	0	0	0	0.207362	0	0	0	0	0	0	0	0	0	0	0	0	0	0	0
0	0	0.091837	0	0	0	0	0	0.208959	0.480472	0	0	0	0	0	0	0	2.18673	0	0	0	0	0.293255	0	0	0	0	0	0	0	0	0.292689	0	0	0	0.43339	0	0	0	0	0.376956	0	0.202976	0	0.232936	0	0	0.350813	0.203459	0
0	0	0	0.063329	0	0	0	0	0.063115	0.24187	0	0.324015	0	0	0	0	0	0.365632	0.388006	0	0	0	0	0	0	0	0.123441	0	0	0.11587	0.052631	0	0	0	0	0	0.169972	0	0	0	0.101201	0	0	0	0.099573	0	0.138813	0.760078	0	0
0	1.492142	0.03618	0	0	0	0.639426	0.305119	0.246548	0.298026	0	2.072322	0	0	0	0	0	0.680671	0.398403	0	0.205702	1.302003	0	0.349586	1.100798	0	0	0	0	0.80469	0	0	0	0	0.628474	5.64173	0.254322	4.875778	0	0	0.255364	7.592546	0.319751	0.112257	0.08205	0	0.312594	24.535086	0	0
0.212295	0.425841	0.246014	0.46493	0.220397	0.42704	0.261834	0.478864	0.308135	0.260338	0.123444	0.272963	0.11425	0.325981	0.068248	0.34575	0.264204	0.808152	0.296546	0.366446	0.406179	0.625606	0.626168	0.650872	0.205253	0.464748	0.47831	0.258664	0.0635186	0.234105	0.23019	0.486995	0.221145	0.259557	0.431995	1.294923	0.535819	1.061444	0.515828	0	0.422886	0	0.162741	0.312687	0.117825	0.415616	0.526209	0.652941	0.194072	0.008254
0.016285	0	1.51625	1.97538	0	0.100452	0	0	0.273533	0.370179	1.242439	7.110719	0	0.0462881	0	0	0	0.0736219	0.137335	1.043019	0	0	0	0.236519	0	0	0	0	0	0	3.152764	12.046471	0.092195	0	0.054838	0	0.073541	0	0	0.51423	0.273038	0.413999	0.745394	0.140086	0.064973	0.576574	0.119087	0	0	0
0	0	0	0	0	0	0	0	0	0	0	0	0	0	0	0	0	0	0	0	0.033199	0	0	0	0	0	0	0	0	0	0	0	0	0	0.020959	0	0	0	0	0	0	0	0	0	0	0	0	0	0	0
0	0	0	0	0	0	0	0	0	0	0	0	0	0	0	0	0	0	0	0	0	0	0	0	0	0	0	0	0	0	0	0	0	0	0	0	0	0	0	0	0	0	0	0	0	0	0	0	0	0
0	0	0	0	0	0	0	0	0	0	0	0	0	0	0	0	0	0	0	0	0	0	0	0	0	0	0	0	0	0	0	0	0	0	0	0	0	0	0	0	0	0	0	0	0	0	0	0	0	0
0.042933	0	0	0	0	0	0	0	0	0	0	0	0	0	0	0	0	0	0	0	0	0	0	0	0	0	0	0	0	0	0	0	0	0	0	0	0	0	0	0	0	0	0	0	0	0	0	0	0	0
0	0	0	0	0	0	0	0	0	0	0	0	0	0	0	0	0	0	0	0	0	0	0	0	0	0	0	0	0	0	0	0	0	0	0	0	0	0	0	0	0	0	0	0	0	0	0	0	0	0
0	0	0	0	0	0	0	0	0	0	0	0	0	0	0	0	0	0	0	0	0	0	0	0	0	0	0	0	0	0	0	0	0	0	0	0	0	0	0	0	0	0	0	0	0	0	0	0	0	0
0.470212	0.025747	0.2246	0.520747	0.139941	0.727167	0.188737	0.160362	0.186041	0.292631	3.500146	0.937163	0.044318	0.211356	0.588863	0.739996	0.396875	1.44262	0.274488	0.564273	0.350583	0.240656	0.99419	1.14202	0.558302	0.896325	0.730076	0.219011	6.50924	63.316	0.535974	0.199496	0.32383	0.358848	0.085723	0.187082	2.790581	3.839706	0.084055	0.045741	2.550826	1.379255	0.263822	0.184228	0.327564	0.295672	0.608612	0.916081	0.160112	0.033834
0	0	0	0	0.05597	0	0	0	0	0.0783463	0	0	0	0	0	0	0	0	0	0	0	0	0	0	0	0	0	0	0	1.116778	0	0	0.040641	0	0	0	0	0	0	0	0.058852	0	0	0	0	0	0	0	0	0
0.851032	0	1.201175	1.96127	0.924943	0.562091	1.970083	1.65946	2.409841	2.17684	1.347256	0.475052	0.489182	0.3236	0.552451	0.79466	1.182693	2.6938	0.386276	0.23913	1.774332	0.283657	4.983042	4.77273	1.549371	2.49031	2.703953	3.10896	4.27921	22.8867	2.459526	2.756186	1.30304	0.398347	0.666747	1.104241	6.38268	10.071069	0	0.338865	3.531805	2.353029	0.262779	0.241516	0.252447	0.397888	2.085685	2.77102	1.180902	0.608998
0	0	0	0.0126111	0.034389	0.0101361	0	0	0	0.0247556	0	0	0	0	0.05071	0.068675	0	0.0184432	0	0.091645	0.026001	0	0	0	0.00782	0	0.034808	0	0.0117333	0.325102	0	0	0.043958	0	0	0	0.017734	0	0	0	0	0	0	0.0199256	0	0	0	0	0	0
3.763964	9.076749	7.391928	12.199343	5.46867	12.541302	7.109941	8.092298	6.510064	13.807753	4.087014	7.854349	6.459551	6.102399	6.631708	13.187126	3.08476	20.37944	8.782882	26.536132	15.738948	16.150154	12.993382	14.527777	4.920063	9.9031	7.357615	6.981064	21.131038241564	117.85177	10.232807	15.354624	10.488335	15.062139	3.925032	7.326121	56.095279	119.858724	3.070453	10.487865	13.917352	14.835688	3.273627	6.492409	7.682507	9.921158	12.988521	17.77661	6.048104	2.746887
0	0	0	0.523747	0	1.75113	0.448546	0	0	1.58767	0	0	0	1.05173	0	0.806943	0.735383	0.774468	0	0.714566	0	0	0	0	0	0	0.315582	0	1.43923	4.50067	0.418054	0	0	0	0	0	0.630544	0	0	0	0.401377	0	0	0	0	0	0	0	0	0
0	0	0.157287	0.0883528	0.656737	1.58864	0.033274	0.0227282	0.207655	0.586879	0.035198	0	0	0	0.179929	0	0	0.354739	0.106835	0.252763	0.412416	0	0.091899	0	0	0.0882745	0.081246	0.123772	15.2813	19.7428	0.583742	0	0.201464	0.195582	0.069836	0	0.641991	0.475914	0	1.112045	0.282762	0.538564	0.037614	0.0920994	0.07836	0	0.393642	0.505486	4.925018	1.721475
8.679057	0.976251	1.251994	1.28814	1.72908	3.11652	4.281556	2.03269	1.790573	1.94704	3.087778	1.165659	3.501365	1.46492	1.398185	1.583938	0.823023	1.70595	1.956154	2.509633	5.947303	5.549984	2.453266	2.22541	2.52058	3.17866	3.833209	0.247264	0.967153	5.57176	1.822982	0.948957	1.329229	2.027384	1.700638	2.010994	1.163248	1.634253	1.357029	0.461482	3.094191	2.100219	1.497486	2.01756	1.180362	1.618011	1.636287	3.942593	0.131903	0
0	0	0	0	0	0.122167	0	0	0	0	0	0	0	0	0.266162	0	0	0	0	0	0	0	0.608136	0.170899	0	0	0.06499	0	0	0	0	0	0	0	0	0	0	0	0	0	0	0	0	0.17149	0	0	0.11974	0	0	0
0.395901	0	0	0	0	0	0	0.16974	0	0	0	0	0	0	0	0	0	0	0.21391	0	0	0	0	0	0.274235	1.09396	0	0	10.3799	0	0	0	0	0	0	0	0	0	0	0	0	0	0	0.268351	0	0	0	0	0	0
0.138467	0.719893	0.027354	0.180892	0.028015	0.116288	0.420519	0.235547	0.194006	0	0.149335	0	0	0	0	0.742795	0	0	0.241547	0.440667	0	0	0.133121	0	0.329605	0.627133	0.10403	0.418841	0	0	0	0	0.028323	0	0	0	0	0	0.058783	0	0.044845	0	0	0	0.033421	0	0.322263	0	0.603267	0
0.486811	0.265494	0.486388	0.472345	0.739907	0.882552	1.592088	0.337192	0.474981	1.10753	0.678022	0.662781	0.490165	0.312366	0.375891	0.710821	0.464884	0.661371	0.895003	1.195136	2.49904	1.45618	1.126496	0.927094	0.570786	0.216249	0.411248	0.022191	0	0	0.903111	1.050994	0.274856	0.414295	1.381983	2.408289	0.35356	0.274605	1.319594	2.13259	0.813743	0.822753	0.500497	0.176062	0.762649	0.928704	0.242367	0.416912	0	0
0.221568	0	0	0	0	0	0.199354	0.229936	0	0	0	0	0	0	0	0	0	0.113892	0.150592	0.252679	0	0	0	0	0.323841	0.629616	0.13452	0	0.0806711	0.131079	0	0	0	0	0	0	0	0	0.041519	0	0	0	0	0	0	0	0	0	0.418149	0.272413
0.401758	1.222374	0.100805	0.0590449	0.751615	0.791569	0.322261	0.3728361	0.28044	0.2201779	0.226859	0	0	0.243359	0	0.279224	0	0.0815994	0.054691	1.049293	0.320813	0.269639	0.43731	0.680055	0.141575	0.330314	0.205664	0.0215542	0	0	0	0	0.076786	0.291734	0.456317	1.396936	0.289287	0	0.111169	0	0.442519	0.631568	0.516809	0.3238888	0.461592	0	0.046765	0.121658	0	0.055846
0.536623	0	0.87845	0.859721	1.222268	0.596275	0.340753	0.671944	0.856948	1.36215	0.695539	0.315532	0	0.415194	0.466715	0	0	0	2.366562	0.171764	0.427886	0.385676	1.709709	0.866997	0	0.355805	0.234289	0	1.43601	0	1.421024	0.206016	1.209581	0	0.591626	0	1.071169	0	0.511497	0	0.878276	0	0.762599	0.945062	0.134471	0	3.107822	0.672479	1.155939	0
0.09955	0	0	0	0	0	0.063015	0	0.146829	0	0	0	0	0	0	0	0	0	0	0.567988	0.08762	0	0	0	0	0	0	0	0	0	0	0	0	0	0.054399	0.266672	0	0	0	0	0.061367	0	0	0	0	0	0	0	0	0
0	0	0	0	0	0	0	0	0	0	0	0	0	0	0	0	0	0	0	0	0	0	0	0	0	0	0	0	0	0	0	0	0	0	0	0	0	0	0	0	0	0	0	0	0	0	0	0	0	0
0.091495	0	0.434212	1.96859	0.126236	0.966735	0.461984	0.245635	0.484902	0.100455	0.404813	1.510014	0	0.570878	0.105769	1.200731	0.105358	0.96728	0.106798	1.726095	1.35989	0.726042	0.148971	0.511484	0.319175	1.48656	0.369049	0.0239994	0	0.732089	0.820724	0.494686	0.024582	0.783423	0	0.20701	0.025558	0.367089	0.022102	0.592716	1.026765	1.855206	0.366394	0.129984	0.485269	2.181089	0.075117	0.484423	0.049987	0.04402
0.332618	0	0.751603	1.07223	0.395392	0.299093	1.357865	0.507233	0.127177	0.127557	0.044544	0.555601	0	0.584527	0.097	0	0.032764	0.10553	0	0	0.250429	0.726042	0.183004	0.247699	0.286419	1.401048	0.790099	0.0278555	0.0448184	0.503355	0.529507	0.16534	0.021081	0.522282	0.081049	0	0	0	0	0	0.192364	0.373504	0.046934	0	0.123297	0.182692	0.55455	0.484423	0.225997	0.060751
0.146932	0.351528	0.030668	0	0.029357	0.0861501	0	0	0.096308	0	0	0	0	0	0	0	0	0	0	0	0	0	0	0	0.026207	0	0	0	0	1.50956	0	0	0	0	0.070574	0	0	0	0	0	0	0	0.031819	0.0669279	0	0	0.045903	0.14702	0	0
0	0	0	0.0789399	0	0.0544943	0	0	0.198918	0	0.070447	0	0	0	0	0	0	0	0	0	0	0	0	0.0716906	0	0.0952855	0.045858	0	0	0.187279	0.135585	0	0	0.380918	0	0	0	0	0	0	0.061349	0	0	0	0.045902	0	0	0	0	0
0.175348	0.479326	0.175106	0.376459	0.851366	1.21751	0.609679	1.77218	0.244956	0.423634	0.244733	0.684506	0.096321	0.473598	0.874351	5.753982	1.536614	1.4979	1.997612	5.492838	0.256536	0.343	2.147873	2.3445	0.726325	0.685884	1.680935	0.742391	0.616783	1.25453	0.78111	0.594416	0.528044	0.702658	0.544211	0.29838	0.920932	1.671059	0.073564	1.074572	0.70918	1.316941	0.380803	0.476684	0.26382	0.420068	1.467924	1.022486	0.594731	0.089545
0	0	0	0	1.2153	1.60105	0	3.9233	0	0	0	0	0	4.29026	0	0	0.496721	0	0	0	0	4.475926	0	0	0	4.31472	0	4.06943	0.688022	11.618	0.008174	0	0	0	0	3.089434	0	0.620528	0	0	0	0	0	0	0	0	0	9.976802	12.912387	0
0.107473	0	0	0	0.038668	0	0	0	0	0	0	0	0	0	0	0	0	0	0.132504	1.235217	0	0	0.150542	0	0	0	0	0	0	0	0	0	0	0	0	0	0.037027	0	0.053236	0	0.189773	0	0	0	0	0	0.059886	0.45358	0	0
0.125149	0	0.149026	0.404389	0.048358	0	0.482296	0.37833	0.127865	0	0	0	0	0	0	0	0	0	0	0	0.233154	0	0.081876	0.446025	0.534463	0.32872	0.344789	0	0.180083	29.3332	0	0	0	0	0.10486	0	0	0.466487	0.058083	0	0.163757	0	0	0	0.149298	0	0	0.176191	0	0
0	0	0.400905	0	0	0	0	0	1.523813	0	0	0	0	0	0	0	0	0	0	0	2.283102	0	0	2.87598	0	0	0	0.463036	0	0	0	0	0	0	0	0	0	0	0	0	0	0	0	0	0	0	0	0	0	0
6.259952	6.740345	1.236479	1.7723707	4.287196	4.4341982	7.104683	6.5263563	3.139305	2.3225934	2.830122	2.621788	2.132832	4.92797	2.221708	2.176285	4.649971	4.84415998639	5.200294	6.256265	3.257927	3.425543	4.16971	3.7458922	8.260999	8.995246	11.474587	2.877881	1.985879	5.13064116	2.726686	1.462361	7.76458	5.416727	5.385611	3.726018	6.286814	2.944594	0.408222	3.030467	2.479958	1.798742	3.490345	3.7549496	2.337646	5.32016	5.435301	2.940168	3.865201	0.152528
9.56522	10.705442	6.07371	4.08353	0.365025	0	2.313375	0	8.823622	1.65136	8.505605	12.198741	0.427886	6.76968	3.046267	1.133445	3.06405	1.71233	9.507979	0	0	10.015546	4.257069	2.46728	1.425516	0	2.644615	8.94412	3.72046	0	3.105047	5.676613	9.477173	8.831619	5.963872	8.169891	5.507597	8.190684	0	6.288306	7.194317	14.502599	14.666671	0	2.861232	14.320445	8.216343	18.371243	0	0
0	0	0	0	0	0	0	0	0	0	0.155369	0.000758	0	0	0	0.517307	0	0	0	0	0	0	0	0	0.03818	0	0	0	0	0	0	0	0	0	0	0.183657	0	0	0	6.465852	0	0	0	0	0	5e-06	0	0	0	0
2.664891	0	2.377377	0.966141	1.828705	0	0	0	0	4.61327	1.626676	0	0	0	3.36732	0	0	2.22319	2.633521	0	8.801436	1.201283	6.070766	4.92921	0	0	0	0	2.07597	1.21992	0	0.000522	6.004685	3.2e-05	9.0052	0	0	0	0	0	0	0	1.453804	0	4.592195	0	0.97253	0	0	0
0	0	0	0	0	0	0	0	0	0	0	0	0	0	0	0	0	0	0	0	0	0	0	0	0	0	0	0	0	0	0	0	0	0	0	0	0	0	0	0	0	0	0	0	0	0	0	0	0	0
0.520627	0.384813	0.395425	0.725118	0.210978	0.834889	1.088528	0.479839	0.617864	0.590869	0.459969	0.685421	0.184306	0.341309	0.284187	0.969973	0.291954	0.830722	0.17104	0.879371	1.32457	0.922302	0.909196	1.00084	0.66127	1.10115	1.631116	0.475286	0	0	0.480608	0.737291	0.249657	0.858367	0.605257	1.89298	0.426617	0.48287	0.065934	0.369573	0.555241	0.491571	0.485801	0.444614	0.436638	0.893102	0.359907	0.563524	0	0
0.559018	0	0.9934	1.54863	0.274382	0.651775	0.655501	0.566876	0.629534	1.82566	1.638817	0.741248	0.162502	0.0941625	0.233435	0.440854	0.085166	1.15572	0.38256	0.558806	0.638096	1.282251	2.118036	1.47686	0.286852	0.314468	0.252732	0.280008	0.0555701	1.06527	1.035489	0.091422	0.519612	0.508108	0.168749	0.465773	0.054257	0	0	0	2.091667	1.218522	1.366856	0.313529	0.229878	1.118233	1.019164	0.386471	0.102318	0.026177
0	0	0	0	0.009608	0	0	0.0131517	0.053424	0.0187454	0	0	0	0	0	0	0.012183	0.0278107	0	0	0.05606	0	0	0	0	0	0	0	0	0.494082	0	0	0	0.208492	0	0	0	0	0	0	0	0	0	0	0	0	0.034447	0	0	0
0	0	0	0	0	0	0	0	0.150611	0	7e-06	0	0	0	0	0	0	0	0	0	0	0	0	0	0	0	0	0	0	0.445436	0	0	0	0	0	0	0	0	0	0	0	0	0	0	0	0	0.173321	0	0	0
0	0.00621	0	0	0	0	0	0	0	0	0	0	0	0	0	0	0	0	0	0	0	0	0	0	0	0	0	0	0	0	0	0	0	0	0	0	0	0	0	0	0	0	0	0	0	0	0	0	0	0
0.215236	0	0.26321	0.395646	0.363847	0.162526	0.322373	0.704385	0.476176	0.790081	0.373684	0	0	0	0.612179	1.30137	0	0.606632	0.265096	0.155799	0.323483	1.800662	0.28969	0.21645	0.220782	0.139152	0.371185	0.396814	0.661298	3.82697	0.772262	0.178837	0.177157	0.425375	0.471739	0.468979	0.078475	1.235036	0.097277	0.326436	0.669994	1.017011	0.202347	0.339319	0.073295	0.201895	0.133374	0.159935	0.283108	0.199757
2.153451	4.607461	1.978466	2.353918	1.067903	3.85104	6.532476	18.41293	1.788044	4.66135	2.18043	10.838459	0.500803	1.383946	2.215968	10.907344	1.758619	4.371473	3.692152	10.726813	2.352038	13.193648	3.733785	5.749237	2.404682	1.1099098	6.011248	7.57551	7.46049	32.076	1.076143	13.283195	5.305625	9.147092	3.304566	17.331973	5.184713	13.115167	6.826876	31.610757	1.652333	8.612905	15.459669	15.06647	22.211159	30.161607	2.490327	14.842031	4.81543	0.359505
0	0	0	0	0.288529	0	0.069137	0	0	0.0867214	0	0	0	0	0	0	0	0	0	0	0	0	0.108174	0	0.057559	0	0	0	0	0	0	0	0	0	0.063333	0	0	0	0	0	0.072518	0	0	0	0	0	0	0	0.077478	0
0.130838	0	0	0	0	0.20563	0.054578	0.055973	0	0	0	0	0.134395	0	0	0.330598	0.600247	3.7482	0.08286	0.9062	1.212369	0.719354	2.084958	0.774321	0	0	0	0	0	0	0.11314	0.540921	0.077206	0.84394	0.051883	0	0	0	0	0	0.054864	0	0	0.111825	0.627975	0	0.074501	0.27524	0	0
0	0	0	0	0	0	0	0	2.423082	0	0	0	0	0	0	0	0	0	0	0	1.661625	0	0	0	0	0	0.549723	0	0	0	0	0	0	0	0	0	0	0	0	0	0	0	0	0	0	0	0	0	0	0
0.126995	0	0.127596	0.150677	0.042389	0.158196	0.194781	0.142218	0.134773	0.14302	0.116554	0.134329	0	0.0474374	0	0	0.061441	0.111514	0.020378	0.114974	0.249909	0.141895	0.228492	0.221663	0.07444	0.124267	0.376655	0.0828939	0	0.0897441	0.11165	0.229205	0.036469	0.111271	0.027185	0.286233	0.019869	0.367325	0	0.105111	0.198793	0.26963	0.148635	0.173862	0.046961	0.174117	0.088781	0.055756	0.052732	0
0	0	0	0	0	0	0	0	0	0	0	0	0	0	0	0	0	0	0	0	0	0	0	0	0	0	0	0	0	0	0	0	0	0	0	0	0	0	0	0	0	0	0	0	0	0	0	0	0	0
0.132941	0	0	0	0	0	0	0	0	0	0	0	0	0	0	0	0	0	0	0	0	0	0	0	0	0	0	0	0	0.0977611	0	0	0	0	0	0	0	0	0	0	0	0	0	0	0	0	0	0	0	0
0.042205	0	0.03804	0	0	0	0	0.0461312	0	0	0	0	0.067399	0	0	0	0	0	0	0	0.406427	0	0	0	0.095094	0	0.220836	0	0.182054	0.995405	0	0	0	0	0	0	0	0	0	0	0	0	0	0	0	0	0.138459	0.946615	0	0
0	0	0	0	0	0	0	0	0	0	0	0	0	0	0	0	0	0	0	0	0	0	0	0	0	0	0	0	0	0	0	0	0	0	0	0	0	0	0	0	0	0	0	0	0	0	0	0	0	0
0	0	0	0	0	0	0	0	0	0	0.17018	0	0	0	0	0	0	0	0	0	0.854382	0	0	0	0	0.893781	0.090646	0	0	0	0	0	0	0	0	0	0	0	0	0	0	0	0	0	0.193344	0	0	0	0	0
0	0	0	0	0	0	0	0	0	0	0	0	0	0	0	0	0	0	0	0	0	0	0	0	0	0	0	0	0	0	0	0	0	0	0	0	0	0	0	0	0	0	0	0	0	0	0	0	0	0
0.14608	0.462281	0.83592	1.09252	1.149653	0.286925	0.142395	0.816689	0.437472	0.411291	0	0	0.168181	0.498018	0.736601	1.954418	1.926895	1.87218	2.288045	3.738209	1.225458	1.767015	0.815873	1.06795	0.834276	0.617866	2.659783	0.112222	1.1997	2.21311	0.071425	2.840801	3.955603	0.442532	0.121227	1.309961	0.216756	1.126014	1.494679	0	2.629994	0.733821	1.226723	1.20906	1.025217	1.612226	0.419646	1.849755	0.602341	0
0.684994	0	0.085012	0	0.136729	0.309378	2.524285	1.54006	0	0.177005	0.183607	0	0	0.63094	0	0.428384	0	0	0	0	0.446709	0.342153	0.250614	0.464319	0.24229	0	3.614365	0.137835	0	0	0	0	0.442045	0	0	0	0	0	0	0	0.323234	0	0.173313	0.247708	0.425421	0.587366	0	0	0.186226	0
0.342975	0.255802	0.337859	0.610992	0.077009	0.204434	0.404318	0.12455	4.705895	5.03862	2.777008	1.736631	0.116891	0.0728391	0.092455	0.067412	0.137191	0.323329	0.064148	0.221368	0.244655	0.05118	0.62894	0.366491	0.16314	0.358727	0.474752	0.258798	0.0594395	0.242946	0.814709	0.059194	1.802356	2.805779	0.743906	0.920494	0.046638	0	0.009624	0	0.160087	0.100719	0.400245	0.2684	0.778309	0.572313	2.250269	2.62547	0.031368	0
0.052948	0	0.094111	0.400614	0.435989	0.22142	0.209263	0	0.325174	0.23255	0.208364	0	0	0.150923	0	0	0	0.134482	0.171337	0	1.246623	0	0.217029	0	0.045527	0.139132	0.776677	0.222699	0.0640738	0.144925	0.071168	0	0.043046	0	0.063112	0.349171	0.143367	0	0.241159	0	0	0	0.485012	0.348439	0.059261	0.510248	0.085244	0.263273	0	0
0	0	0	0	1.156179	0	0.444805	0	0	0	0	0	0	0	0	0	0	0	0	0	0	0	0	0	0	0.868159	4.579317	0	0	0	0	0	0.254021	0	0.404965	0	0.660175	0	0	0	0	0	0	0	0	0	0.483499	0.795456	0	0
0.174277	0.490968	0.474788	0.813346	0.379679	0.61326	1.079213	0.593631	0.100866	0.458809	0.651508	0.358547	0	0.122665	0.657396	0.27814	0.657659	0.143979	0.153	0	0.220642	0	0.880368	0.745204	1.288048	1.0269	4.940319	3.08293	0	0	0.588407	0.595985	1.358055	1.082939	0.828256	0.761791	0.113986	0	0.05214	0.043579	0.241122	0	0.07932	0.193892	1.058614	0.210198	0.707447	0.613944	0	0
2.03551	2.876152	1.384892	3.46361	3.251538	7.12221	4.185469	2.9724	2.867299	4.51157	2.311899	3.40913	1.26839	0.883628	1.76998	3.479516	2.318339	3.78749	1.302535	3.765953	4.906544	4.279248	3.304044	5.09615	3.686732	7.79812	5.413033	2.53099	0	0.678775	4.978464	2.651064	3.986772	2.40361	3.057966	2.938019	2.449667	1.40438	0.270793	1.759646	3.568475	3.059243	2.58958	3.04159	1.915442	4.51182	2.204703	3.158474	2.080932	0
0.055852	0	0.046598	0.237032	0.970402	0.144355	0	0	1.9267	1.68547	0.378798	0	0	0	1.582772	0.69648	11.400154	6.17204	0.504145	0.297336	1.790918	0.201935	9.657075	11.1403	0	0	0.091502	0	1.38398	33.9697	0.055892	0.141993	0.150506	0	0.158803	0	0.650018	0.557301	0	0	1.164526	0.193605	0.547959	0.212272	0.153387	0.575443	2.976432	0	0	0
0	0	0.01705	0	0	0.0868156	0	0	0	0	0	0	0.019718	0	0.048185	0.381685	0	0.0390214	0.02793	0	0	0	0	0.03089	0	0	0	0	0	0.0375564	0	0	0.028665	0.251627	0	0	0	0	0	0	0	0	0	0	0	0	0	0	0	0
0	0	0	0	0	0	0	0	0	0	0	0	0	0	0	0	0	0	0	0	0	0	0	0	0	0	0	0	0	0	0	0	0	0.185551	0	0	0	0	0	0	0	0	0	0	0	0	0	0	0	0
0	0	0	0	0.085013	0	0	0	0.061968	0	0.105996	0	0	0	0.425466	0	0	0	0	0	1.090256	0.485123	0	0	0	0	0.048695	0	0	0.0548273	0.05494	0	0	0	0	0.16061	0	0	0.014098	0	0.025731	0	0	0	0.056276	0	0	0	0.035204	0
0	0	0	0.0186678	0.002388	0.00740346	0	0	0.124392	0.00429356	0	0.24307	0	0	0	0	0	0.0390011	0.005012	0	0.126633	0	0.012626	0.00500029	0	0.00655051	0	0	0	0.168557	0	0	0	0	0.003572	0	0	0	0	0.085777	0.022646	0	0.002982	0.00667986	0	0	0.004851	0	0	0
0.009464	0	0	0	0	0.410272	0	0	0.224369	0	0.663929	0	0	0	0.039197	0	0.759611	0.23498	0	0	0.019483	0	0.081023	0.53183	0	0	0	0	0.0123619	0	0	0	0.020014	0	0	0	0	0	0	0	0.600786	0.577569	0.09506	0.0237125	0	0	0.032457	0	0	0
0.012183	0	0	0	0.084399	4.37173	0	0	0.212239	0.141426	1.450259	0.082111	0	0	0	0	0.037459	0.0301865	0.023671	0	0	0	0	0	0	0	0	0	0	0	0	0	0.049844	0	0.047646	0	0	0	0	0	0.145102	0	0.194246	0	0.016942	0	0	0	0.017323	0
10.598269	1.223224	11.448759	5.34118	2.908054	4.87869	18.660918	7.59435	4.769187	9.90113	6.143088	5.907993	4.540746	3.12818	3.963688	2.004179	7.056313	6.38762	3.199942	2.428128	4.400093	3.059681	10.997376	10.2676	12.721244	12.8877	20.193276	10.1119	4.80954	3.7956	4.829568	5.504699	5.182083	4.111049	6.095908	6.751923	2.31304	1.905586	2.077349	0.934181	9.849633	6.394308	5.961608	6.13935	3.877561	2.76383	3.81077	3.248782	3.895397	0.647246
0.089066	0	0.271249	0	0.045749	0.226293	0.665549	0.362209	0.082576	0.278988	0.126081	0	0.389222	0.232457	0.236494	0	0.459513	0.18864	0.079038	0.172084	0	0	0	0.0682227	0.753619	0.7923	1.08888	0.0720586	1.53863	1.73632	0	0	0.235839	0	0.055399	0.483328	0.052672	0	0.051447	0	0.06421	0	0.333634	0	0	0.779733	0.071237	0.606337	0.059123	0
0	0	0	0	0	0	0	0	0	0	0	0	0	0	0	0	0	0	0	0	0	0	0	0	0	0	0	0	0	0	0	0	0	0	0	0	0	0	0	0	0	0	0	0	0	0	0	0	0	0
0.046547	0	0.558565	0.594055	1.05893	3.11056	0.139084	0.70034	0	0.0793834	0.088414	5.121522	0.394116	0.327588	0.515325	1.758883	0.34398	2.04918	0.089214	0	1.184769	1.13228	2.068636	2.81872	0.041892	0.233378	1.266067	1.53202	0	0	0.979056	0.504865	1.034117	1.156954	0.242454	0.266959	0	0.205577	0.065611	0	0.066638	0	0.527481	2.83568	0.914581	1.165035	3.003386	0.582179	0	0
0	0	0	0	0	0	0	0	0	0	0	0	0	0	0	0	0	0	0	0	0	0	0	0	0	0	0	0	0	0	0	0	0	0	0	0	0	0	0	0	0	0	0	0	0	0	0	0	0	0
0.158519	0	0.018938	0.066435	0	0.0983604	0.247015	0.0209502	0.311511	0.201639	0.065836	0	0	0	0.072967	0.152711	0.137328	0.0871776	0.069627	0.160137	0.525672	0	0.037465	0.303181	0.167273	0.375232	0.841012	0.0794534	0.2374656	0.1405787	0	0	0.017684	0.103213	0.13648	0	0.074449	0.308565	0.061265	0	0.076903	0.312899	0.098624	0.0447559	0	0.174896	0.030892	0	0.009092	0
0.875424	0	0.920752	0.672201	1.352693	0.612299	0.721455	0.509249	0.436825	0.62381	2.070013	0.861902	0.625043	0.139533	0.990771	0	1.985261	1.61693	0.297904	1.437926	0.476549	0	1.337421	0.775767	0.701405	0.739766	1.337995	0.555749	0	0	1.078642	0.654808	0.81609	0.610232	0.839216	0.785552	0.589269	0	0.544836	0	0.974944	0.610236	0.460771	0.737772	0.251107	0.213545	0.548895	0.512641	0	0
0.664625	0.460213	0.243237	1.45346	0.351124	1.44558	1.664315	0.46517	1.53243	0.230279	0	0	0	0.378008	0.201464	1.556964	0.357709	0.344963	0.235704	1.135977	1.430612	0	2.391111	1.16789	0.718124	1.67387	1.745246	0.052455	1.17748	1.14515	0.529776	0.2667	0.128135	0	0.304341	1.394595	0.295133	0.622796	0	0	0.815794	1.424673	0.569294	0.234445	0.10479	0	0.31758	0	0.259376	0
0.533132	0.770357	0.264498	0.200064	0.101579	0.189023	2.076269	0.550663	0.462717	0.114419	0.268921	0.676748	0.065764	0.10272	0.905637	0.325439	0	0.347244	0.077887	0	2.858352	0	0.188101	0.20568	0.158937	0.563545	0.714138	0.97246	0	0.782393	0	0	0.07888	0	0.308528	0.621904	0.126723	0	2.731842	0	0.463282	0.350415	0.404601	0.173182	0.101557	0	0.235203	0	0.241535	0
0.066271	0	0.023675	0	0	0	0.075143	0.0594488	0	0	0	0	0	0	0	0	0	0	0	0	0.094606	0	0.052033	0.140142	0.058386	0.0582908	0.061501	0	0.0734533	0	0	0	0	0	0.307362	0	0	0	0	0	0.036707	0	0.023813	0.0592375	0	0	0	0	0.043327	0.044265
0.053432	0	0	0	0	0	0	0	0	0	0	0	0	0	0	0	0	0	0	0	0	0	0	0	0	0	0	0	0	0.32654	0	0	0	0	0	0	0	0	0	0	0	0	0	0	0	0	0	0	0	0
0	0	0.153379	0	0.798412	0.293451	0	0	0	0	0	0	0.100962	0	1.295123	1.839509	10.72074	28.7864	1.299761	0.632901	0	0	0.678981	0.595365	0.874731	1.58246	0	0	0.0493741	0	0.053991	0	3.776257	0.900486	0	0	0.603943	0	0.206519	0	0	0	0	0	0	0	7.477522	1.608014	0.663651	0
0	0	0	0	0	0	0	0	0	0	0	0	0	0	0	0	0	0	0	0	0.017393	0	0	0	0	0	0.011602	0	0	0	0	0	0	0	0	0	0	0	0	0	0	0	0.010417	0	0	0	0	0	0	0
0.123598	0	0	0	0	0.0387094	0.033626	0	0.134382	0.0455239	0	0	0	0	0	0	0	0	0	0	0.048314	0	0.051643	0	0.027719	0.127728	0	0	0	0.246267	0	0	0.026068	0	0	0	0	0	0.044295	0	0	0	0.029072	0	0	0	0.046079	0	0.154234	0
0.841752	0	0.684484	0.098905	0.062376	0.0836937	1.509126	0.211393	0.443039	0.575991	0.533818	0.345146	2.046823	1.52412	0.207676	0	0.221646	2.47248	0.197036	0	0.107561	0	0	0.342273	0.36059	0.142303	1.317634	0.429992	0.521404	1.08087	0.936442	0	0	0.413572	0.492484	0.353298	0.385549	0	0	0	0.077744	0	0.266109	1.10058	0.076281	0	0.768724	0	0.750341	0
0	0	0	0	0	0	0	0	0	0.290677	0	0	0	0	0	0	0	0	0	0.553789	0	0	0	0	0	0	0.167046	0	0	2.2702	0	0	0	0	0	0	0	0	0	0	0	0	0.148575	0	0	0	0	0	0	0
1.02905	1.043133	0.666892	0.677976	0.756133	2.04303	1.789772	1.47401	1.708181	1.83816	0.849037	0.992131	1.909695	1.01671	1.15647	0.579024	0.834603	3.37148	1.943344	2.920667	1.042773	1.113761	2.166057	1.72217	1.062624	1.01263	1.938688	0.690121	1.68324	0.81275	0.593384	0.317974	1.215063	0.678281	2.668082	1.362719	1.965013	1.579776	11.509636	2.201583	2.301262	1.132298	0.702482	0.789842	1.217061	0.916056	1.056311	2.415215	0.862553	0
0.361319	0	0.029544	0	0.030155	0	0	0.0349138	0.047099	0.04807	0	0.335926	0.214846	0	0	0	0	0.294411	0.316848	0	0.166562	0.22888	0.182007	0.17493	0	0.0703252	0.594807	0	0.109155	0.271392	0	0.145561	0.186931	0	0	0.21138	0	0.387197	0	0	0.199624	0	0	0.0733646	0.149192	0	0.09831	0	0.085744	0
0.309905	0	0.118201	0.100878	0.374273	0.661246	0.460602	0	0.594267	0.234492	0.173774	1.02293	0	0.408027	0.234597	1.37144	0.187876	0.385977	0	0	0.5675	1.308874	0.369631	0.245154	0.297547	1.86231	1.757183	0.48679	0	0.662907	0	0.372388	0.315153	0	0.252591	0	0.353215	0.820123	0	0.520744	0.185647	0.392043	0.150461	0	0.306397	0	0.410344	0	0.406708	0
0.259265	2.319609	0.431565	0.793992	0	0	0.849936	1.38461	0.871153	1.52035	0.254167	1.964174	0.503585	2.60322	0	1.598839	0.354125	6.08823	0	1.545484	0.749583	6.564271	0.160726	0.78413	0.955379	1.77719	7.624517	0.711168	0	0.471638	0.913655	16.439913	0.496589	6.290204	0.788276	1.284495	1.211026	0	2.712626	6.031258	2.245009	12.024725	0.246794	1.61475	1.346113	6.335074	2.856848	2.293639	0.425045	0.347309
1.010043	0.432032	0.96126	1.54925	0.60591	0.941324	1.851026	1.1984	1.16847	1.59497	0.829903	1.97565	0.203799	0.448904	0.693028	2.004953	0.401343	2.09481	0.655033	1.890124	3.287093	2.617092	1.591958	1.42001	1.131345	3.37876	3.369872	0.740989	1.35569	1.22493	1.124057	1.474621	0.495693	0.730694	0.680879	2.804677	0.317737	0.697071	0.179745	0.537766	1.386173	2.777615	0.915637	0.973074	0.580861	2.899584	0.914956	1.182501	2.422362	0.972045
0	0	0.124336	0.19781	0.126211	0.197628	0.336936	0.424743	0	0.289341	0	0.345146	0	0	0	0.315318	0.074579	0.146819	0.222981	0.291468	0.542648	0	0	0.345564	0	0.288843	0.549161	1.36683	0	0.817891	0.157473	0.818552	0.208697	0	0	0	0.061239	0.630884	0.251207	0.486027	0.46922	0.367874	0	0.793975	0.241436	0	0.096956	0.533506	0.168231	0
0	0	0	0	0	0	0	0	0	0	0	0	0	0	0	0	0	0	0	0	0	0	0	0	0	0	0	0	0	0	0	0	0	0	0	0	0	0	0	0	0	0	0	0	0	0	0	0	0	0
0	0	0	0	0	0	0	0	0	0	0	0	0	0	0	0	0	0	0	0	0.255933	0	0	0	0	0	0	0	0	0	0	0	0	0	0	0	0	0	0	0	0	0	0	0	0	0	0	0	0	0
0	0	0.044378	0.132222	0	0.0598413	0	0	0.140095	0	0	0	0	0	0	0	0	0	0	0	0.39398	0	0	0	0	0	0	0	0	0	0	0	0	0	0	0	0	0	0	0	0	0	0	0	0	0	0	0	0	0
0.205326	0.896481	0.169792	0	0.295013	0.173934	0.293665	0.0723312	1.023016	0.597847	0.118802	1.245617	0	0	0.25836	0.423444	0.21688	0	0.223397	0	0	0.299335	0	0.352823	0.462181	1.09705	0.133669	0.297084	0	0.443296	0.112396	0.548685	0.053173	0.280266	0.07385	1.485436	0.443546	0	0.059931	0.602798	0	1.146212	0.162893	0.152156	0.135558	2.181189	0.405722	1.520553	0	0
4.316876	4.083398	2.785282	6.24294	1.871278	6.18372	6.672694	2.175083	4.185799	15.09581	4.422171	8.871476	1.563345	1.706621	1.272654	9.694079	2.000407	3.02629	4.417545	8.706854	11.471415	7.714681	6.083489	7.43279	4.491273	5.66621	9.155029	4.51974	1.89276	4.2114	6.551452	8.636102	3.547388	4.446054	3.182891	12.368414	2.098126	2.530981	4.516495	9.300315	5.672313	5.187253	4.682419	3.86676	4.463233	12.570068	8.358566	8.339074	1.515547	0.692413
8.753232	0	1.333462	0	3.079644	4.03034	8.195304	4.1158	1.208969	1.19511	1.139509	2.054572	1.463344	0.952946	0.323292	2.780308	0.181476	0.691719	0.20767	2.958114	1.486556	2.276198	1.044016	0.394819	0.743564	0.917417	7.687282	8.94542	5.27263	2.47893	1.519322	3.533067	3.723752	2.661633	3.554305	9.081325	0	0	0.03219	0	1.146341	1.140571	3.658771	1.43503	0.298344	1.719426	1.163152	2.662835	8.850899	4.539454
0.069725	0	0	0.0653174	0	0.192626	0	0	0	0	0	0.220487	0	0.291972	0.304907	0	0	0.585945	0.187377	0.366753	0.138949	0	0.526076	1.26501	1.180501	2.60276	1.215412	0.977558	0.290565	0.582142	0	0	0	0	2.85278	2.783764	0.030488	0	1.227741	0.268026	1.543633	1.051012	0.033515	0	0.120883	0.187431	0	0	0.355942	0.111395
0.387387	0	0	0	0	0	0	0	0.152177	0	0	0	0	0	0.35714	0	0	0	0	0	0	0	0	0.200984	0	0	0	0	0.921816	0.8110287	0	0	0	0	0	0	0	0	0	0	0	0	0.0747	0	0	0	0	0.265154	0.511564	0.676762
0.580922	0	0.490565	1.07035	0.251813	0.921276	1.394873	0.664615	0.663913	0.980968	0.315166	0.287322	0.325606	1.09237	0.377158	0.738195	0.509027	0.821347	0.437379	0.402768	1.462054	0.771577	0.585977	1.29624	0.9845	2.17711	1.7044	0.170786	0.312807	0.527642	1.08585	0.243541	1.181496	0.181165	0.475341	1.286892	0.438336	0.868938	0.040942	0	1.353042	0.421168	0.592393	0.744312	0.247631	0.864145	0.344424	0.07333	0.713703	0.019221
0	0	0	0	0	0.238564	0.123092	0	0	0.542276	0	0	0	0.513437	0	0	0	0	0	0	0.344912	0	0	0	0.099994	0	40.588978	8.92426	0	0	0	0	0.194928	0	0	0	0.264499	0	0	0	0	0	0	0	0	0	1.764696	0.47733	0.355201	0
0	0	0.042073	0.16194	0	0	15.039244	4.60251	0	0	0	0	0	0	0	0	0	0	0	0	0.737585	0	0	0	0	0.334048	0	0	0	0	0.145045	0	0	0	0	0	0	0	0	0	0	0	0.043146	0	0	0	0	0	0	0
0	0	0	0	0	0	0	0	0	0	0	0	0	0	0	0	0	0.0918319	0	0	0	0	0	0.0730135	0	0	0	0	0.0349642	0.106149	0	0	0	0.347526	0	0	0.180948	0	0	0	0	0	0	0.174177	0	0	0	0	0.086389	0
0.047324	0.015993	0.067422	0.0810212	0.021043	0.132217	0.119924	0.0603844	0.100413	0.0789819	0.031174	0.057266	0.031881	0.0900195	0.019433	0	0.064891	0.0794877	0.016009	0.075096	0.101042	0.063702	0.024057	0.0904943	0.055573	0.153186	0.268578	0.0875572	0.00767924	0.0664879	0.059208	0.06796	0.095193	0.059275	0.040665	0.093447	0.026704	0.124275	0.006284	0.031341	0.078869	0.046894	0.087924	0.160647	0.018687	0.022155	0.078477	0.102304	0.021092	0
0	0	0	0	0	0	0	0	0	0.842436	0	0	0	0	0	0	0	0	0	0	0	0	0	0	0	0	0	0	0	0.482819	0	0.538079	0	0	0	0	0	0	0	0	0	0	0	0	0	0	0	0	0	0
0.513133	0.151987	0.409206	0.911862	0.37956	0.706557	1.551259	0.497549	0.586581	1.05952	0.506766	0.525793	0.359093	0.417461	0.407578	0.602781	0.481732	1.20902	0.321158	0.732272	0.883943	0.496984	0.83178	0.916838	0.738407	1.02142	1.683811	0.443721	0.0940185	0.42705	0.794742	0.571874	0.698539	0.756628	0.663794	1.273437	0.466492	0.353229	0.09634	0.241918	0.885714	0.510623	0.466472	0.587379	0.400326	0.537352	0.623436	0.511649	0.217434	0.007258
0.024067	0.078633	0	0	0.007644	0.0234597	0.097641	0.806098	0.260585	0.0250532	0.014059	0.054954	0	0	0	0	0.213799	3.2433	0	0	6.619034	2.818311	1.944616	47.8544	0.057735	0.0599931	0.028327	0	0.0326621	0.179534	0.046207	0	0.009398	0	0.713379	1.797068	0.42798	2.353261	0	0	0	0	0.722306	1.67272	0	0	0.045159	0.105746	0.090062	0
0.061888	0	0	0.1566367	0.185743	0.3115242	0.566067	1.637266	0.194819	0.223174	0	0.755452	0	0	0	1.52881	0	1.882893	0	0	7.094998	4.232779	0.76016	30.945144	0.312165	0	0.43232	0	0.15567	1.01169	0.098159	0.472497	0	0.48216	1.298089	2.147197	0.246139	1.82074	0	1.755067	0.140399	0	1.391797	3.40392	0.408566	1.145556	0	0.246644	0.135891	0.109205
0	0	0	0	0	0	0	0	0	0	0	0	0	0	0	0	0	0	0	0	0	0	0	0	0	0	0	0	0	0	0	0	0	0	0	0	0	0	0	0	0	0	0	0	0	0	0	0	0	0
0.240744	0	0	0.0894972	0	0.214822	0.150371	0	0.563741	0.415045	0	0	0	0	0	0	0	0.119913	0	0	0.100911	0	0	0.278259	0.235549	0	0.094576	0.123143	0	0	0.15402	0	0.085225	0	0	0	0	0	0	0	0.069364	0	0.207853	0	0.049332	0	0	0.342853	0.081923	0
0	0	0	0	0.002491	0	0	0	0	0	0.00566	0.035111	0	0	0	0	0	0	0	0	0	0	0.006937	0	0.004035	0	0	0	0	0.0162459	0.005517	0	0	0	0	0	0	0	0	0	0	0	0	0	0	0	0	0	0	0
0	0	0	0	0	0.200865	0	0.339794	0	0	0.248724	0	0	0	0	0	0	0	0	0	0.204625	0	0	0	0	0	0	0	0.591513	149.799	0	0.390707	0.466005	0.674861	0.13319	0.38312	0.105756	0	0.137452	0	0	0	0.096742	0	0	0	0.371693	0.755928	0.196461	0
0.126804	0	0.038374	0.078057	0	0.0653693	0.124275	0	0.194421	0	0.0587	0	0	0.173007	0.176251	0	0	0.1162447	0.087706	0	0.061344	0.19499	0.204107	0.0550279	0.120887	0.139926	0.403884	0.0669381	0	0.0771005	0	0	0	0	0.039672	0	0	0	0	0.101651	0.278591	0.299047	0.042915	0.1649078	0.040828	0.218561	0.025409	0	0	0
0.011272	0	0	0	0	0.0174349	0.096456	0	0	0.0199598	0	0	0	0	0.060523	0	0	0.0604646	0	0	0	0.201935	0	0.0938895	0	0	0.086333	0	0	0	0	0	0	0.437318	0.016369	0	0	0	0	0	0.095915	0	0.039477	0.0625221	0	0	0.021889	0	0	0
0	0	0.203493	0	0	0	1.062064	0.486157	0.414495	0	0.181559	1.066273	0.272691	0	0.343335	0.364313	0.430612	1.50555	0.178168	0	0.583993	0.950704	1.623812	1.47067	0.294778	0.323524	1.822815	0.188432	0.0653392	0.871116	0.223097	0	0	0	0.262265	0	0.128655	0.301966	0.408718	0	0.533965	0	0.086294	0.206572	0.170154	0	0.295616	0	0.539815	0.259758
0	0	0	0	0	0	0	0.168959	0	0	0	0	0	0	0	0	0	0	0	0	0	0	0	0	0	0	0	0	0	0	0	0	0	0	0	0	0	0	0	0	0	0	0	0	0	0	0	0	0	0
0	0	0.029296	0	0	0.2181298	4.550053	1.573082	0	0	0	0	0	0	0	0	0.395726	0	0	0	0	0	0	0	0	0.245145	0.091131	0	0	0.0610595	0.272221	0.744051	0	0	0.06364	0.256516	0	0	0	0	0	0	0	0	0	0	0	0	0	0
0	0	0	0	0	0	0	0	0.727417	0	0	0	0	0	0	0	0	0	0	0	0	0	0	0	0	0	0	0	0	0	0	0	0	0.590728	0	0	0	0	0	0	0	0	0	0	0	0	0	0	0	0
0.026827	0	1.623583	0	0.030733	0.0275002	0	0	0	0.0153624	0.017733	0.650298	0	0.041516	0	0	0.010038	0.0385841	0.016428	0.396716	0	0	0	0	0	0	0.038286	0	0.017368	0.019268	0.176434	8.118102	0.016617	0.157775	0	0	0.057487	0	0	0.879355	0.013314	0	0.010437	0.0489926	0	0.095088	0.202112	0.395841	0.009139	0
0.107553	0.494862	0	0	0.142932	0	0	0	0.095272	0	0.100911	0	0	0.166209	0	1.035302	0	0.150252	0.108397	0	0.108864	0.372596	0	0	0	0.166767	0	0	0	0.790796	0.386207	0	0.053755	0	0.069072	0	0	0	0	0	0.077247	0.418361	0.153979	0	0	0.945889	0.282134	0	0.243701	0
0.704759	0.890929	2.527886	3.5055	1.22488	2.49894	2.616349	2.23461	2.210176	2.84894	1.341969	1.683566	0.316693	0.592902	0.403171	1.223828	0.250207	1.07723	0.460511	1.719798	4.033108	1.111422	3.607582	2.56627	1.821266	4.28334	4.348529	1.4592	0.167467	0.29041	1.042722	1.159966	0.659768	0.702625	0.406538	0.69016	1.335139	2.253807	0.216018	0.871228	3.957483	2.839685	1.420534	1.09704	1.815315	1.590185	2.275339	2.584404	0.302454	0
5.296651	0	0.064586	0	1.168843	0	0	0	0.069274	0.593306	0.561532	0.696243	2.18617	0.379995	3.198334	0.082791	4.391864	0	15.444523	0	0	0	0	0	0.03699	0	0	0.805215	11.7636	0	1.815976	0.03288	4.631486	0.869734	2.31125	3.298735	1.453449	0.530233	10.937492	0	0	2.456085	1.728419	1.77706	0.98053	0	0.836478	4.123516	0	0.860459
0	0.857132	0	0	0	0	0.229137	0	1.544725	0	0.357196	0	0	0	0	0	0.674226	0	0	0.216575	0	1.403467	0	0	0.513301	0	0.696594	1.58408e-06	0	0	0	1.179943	0	0	0	0.325881	0	2.079713	0	0	0	0	0	0.0649627	0.380753	0	0	0	0	0
0	0	0.150246	0.168743	0.073779	0.576719	0.086259	0.06952	0.578778	0.404004	0.115766	1.026785	0.317527	0	0	0.485782	0.366781	0.209163	0.091155	0	0.68956	0	0.836234	0.118025	0.104707	0	0.050825	0	0	0.286723	0.662299	0.734269	0.25853	1.027902	0	0.267547	0	0	0	0.490386	0.880307	7.562122	2.315382	0.119301	0.059605	0	0	0	0	0
0	0	0	0	0	0	0	0	0	0	0	0	0	0	0	0	0	0	0	0	0	0	0	0	0	0	0	0	0	0	0	0	0	0	0	0	0	0	0	0	0	0	0	0	0	0	0	0	0	0
0	0	0.208681	0.151015	0.084682	0.418268	0.668683	0.411498	0.293864	0.130138	0	0	0	0	0	0.282127	0	0.289632	0	0	0.234084	0	0.441732	0.534749	0.426047	0.381081	1.370372	0	0	0	0.138645	0.322742	0	0	0.100943	0	0.335258	0.560517	0	0	0.593627	0.322183	0.207925	0.0820108	0.04552	0	0.159347	0	0	0
0	0	0.447527	0.519536	0	0	0	0	0.228335	0.1277105	0	0.203867	0	0.125028	0	0	0	0	0	0.254616	0.070861	0	0	0	0	0	0	0	0	0.124358	2.236218	2.520839	0	0	0	0	0	0	0	0	0.323396	0	0.03999	0.32267	0	0.154476	0	0	0	0
0	0	0.11563	0	0	0	0.245361	0	0	0.287762	0	0	0	0	0	0	0	0	0	0	0	0.391956	0	0	0	0	0	0	0	0	0	0	0	0	0.379983	0	0	0	0	0	0	0	0	0	0	0	0	0	0	0
0.119547	0	0.021245	0	0.025349	0.113213	0	0	0.034391	0.0458162	0.040048	0	0.09633	0.0729162	0	0	0	0.0674358	0.098789	0	0	0	0.173879	0	0	0	0.121068	0	0	0.16906	0	0	0.069726	0	0.102179	0	0.1267	0	0	0	0.024608	0	0	0.0643631	0	0	0	0.168413	0	0
0.135289	1.113186	0.360791	0.222398	0.495385	0.758017	0.248815	0.509321	0.388823	0.316784	0.119047	0	0	0.19797	0	0	0	0.91099	0.116209	0	0	0.881114	0.306142	1.03066	1.060011	2.43107	0.953712	0.223011	0.203959	0.51729	0.224829	0.254781	0	0	0.150437	0.747319	0	0.662237	0	0	0.102376	0.362903	0.117463	0.296622	0	0.280769	0.466652	1.240852	0.857548	0
0.272648	0.458156	0.20268	0.834394	0.214989	0.550147	0.774205	0.483671	0.512965	0.336587	0.204508	0.38159	0.081041	0.303922	0	0.128605	0.323083	1.29045	0.142053	0.386038	0.437662	0.237805	0.468651	0.614401	0.482443	0.80367	2.053896	0.619686	0.0158038	0.532091	0.440038	0.269854	0.185164	1.019916	0.298426	1.692358	0.232809	0.252561	0.098804	0.436574	0.507452	0.759921	0.43667	0.510239	0.128038	0.650841	0.301944	0.766444	0.190819	0.126656
0.132941	0	0.709615	0.380947	0.132135	0.428368	1.927085	0.919744	0.497546	0.61382	0.248724	1.230753	0	0.163126	0	0.280021	0	1.4806	0	0.252679	0.596883	0	0.189689	0.965385	0.925363	1.57404	2.1664	0.572304	0.245094	0.580226	0.167434	1.924425	0.084044	0	0.359532	0.4991	0.21278	0	0.516019	0	0.066127	0.955606	0.553886	0.754609	0.256843	0.550908	0.581737	1.168975	0.662538	0.097576
0.032492	0	0	0	0	0	0	0	0	0	0	0	0	0	0	0	0	0	0	0	0	0	0	0	0.383578	0	0	0	0.919887	0	0	0	0	1.97761	0	0	0	0	0	0	0	0	0	0	4.722491	8.23946	0	0	0	0
0	0	0.028283	0	0	0	0.160288	0	0	0	0	0.13528	0	0	0	0	0.038383	0	0	0.203117	0.054637	0	0	0	0.121451	0.189695	0	0	0.18804	0	0	0	0	0	0	0	0	1.233564	0	0	0.034683	0	0	0.0746707	0	0	0	0	0	0
64.508084	115.036156	0.12032	0.0843805	0.536371	0.366558	0.841304	0.265438	0.201079	0.397167	0.763675	0.292082	0.124026	0.486862	0.241766	0.345678	0.364631	0.189893	0	0.450761	2.64731	0.413248	0.306429	0.0455948	0.149829	0.506636	1.335321	0.0767464	0.38428	0.293671	1.759309	0.425979	0.087749	0.222515	0.051173	0.130629	0.022852	0	0.157048	0.187448	0.192919	0.180194	0.711508	0.490446	0.4162	0.297396	0.067333	0.125172	0.106392	0
0	0	0.020575	0	0	0.0300198	0	0	0	0	0.075791	0	0	0	0	0	0.063442	0	0	0.168566	0	0	0	0	0	0	0	0	0	0	0.069533	0	0	0	0	0	0	0	0	0	0.060434	0	0.022234	0	0	0	0	0	0	0
0	0	0	0	0	0	0	0	0	0	0	0	0	0	0	0	0.058128	0	0	0	0	0	0	0	0	0	0	0	0	0	0	0	0	0	0	0	0	0	0	0	0	0	0	0	0	0	0	0	0	0
0	0	0	0	0	0	0	0	0.913046	0.825587	0	0	0	0	0	0	0	0	0	0	0	0	0	0	0	0	0	0	0	0	1.254163	0.624595	0	0	0	0	0	0	0	0	0	0	0	0	0	0	0	0	0	0
1.089154	0	0.50873	0.504646	0.356236	0.923442	1.471367	0.741223	0.260089	1.0673	0.89609	0.340722	0.068758	0.327588	0.34338	0.597974	0	0.137092	0	0.216042	0.488433	0.394173	0.544249	0.309025	0.7372	1.57588	1.254873	0.441699	0.29878	0.47752	0.175483	0	2.564994	0.393662	0.796143	0.679768	0.833049	0	0.37367	0	0.280397	0.700667	0.557892	1.04449	0.592408	0.646445	0.409307	1.051015	0.510334	0
0.017478	0	0.109188	0.0708444	0.008112	0.175451	0.041763	0	0.080911	0.0558097	0	0.081646	0.045458	0.0763845	0.079621	0.083294	0	0.0413691	0	0	0.01782	0	0.075053	0.129313	0.054732	0.0608156	0.093708	0.0128471	0	0.0157242	0.117123	0.127403	0.008468	0.157314	0	0	0.020282	0.394621	0.100184	0.262493	0	0	0.039539	0.039511	0.024847	0.078844	0	0	0.010448	0
0	0	0	0	0	0	0	0	0	0	0	0	0	0	0	0	0	0	0	0	0	0	0	0	0	0	0	0	0	0	0	0	0	0	0	0	0	0	0	0	0	0	0	0	0	0	0	0	0	0
0.159344	0.59915	0.34367	0	0	0	1.074255	0.686431	0.499764	0.794316	0.150835	0	0.337097	0.232944	0	0	0.616152	0	0	0.493686	0.903127	0	1.002121	1.1209	0.487099	0	0.327019	0.209781	0.178518	0	0.546162	0	0	0	0.097396	0	0	0	0.118324	0.396726	0.548517	0.461547	0.075606	0	0.175422	0	0.41194	0.829754	0.361833	0.209467
0	0	0	0	0	0	0	0	0	0	0	0	0	0	0	0	0	0	0	0	0	0	0.096191	0	0	0	0	0	0	0	0	0	0	0	0	0	0	0	0	0	0	0	0	0	0	0	0	0	0	0
0.012347	0	0.00707	0	0	0.0186135	0.031544	0.0161262	0.031672	0.0112368	0.021181	0	0	0	0.02365	0	0.017945	0.0334235	0	0	0.034899	0	0.011793	0.0256545	0.007455	0.0167408	0	0	0.0106496	1.87142	0	0	0.034767	0.044265	0.015318	0	7.980245	0.126142	0	0	0.024725	0	0.007838	0	0	0.058179	0	0.037007	0	0
1.012048	1.276969	1.509103	3.95456	0.859605	0.980868	3.411961	6.2828	1.446436	1.34631	0.741061	0.923241	0.26339	0.307262	0.093111	0.121198	0.177749	1.42896	0.045551	0.126317	0.583946	0.070761	0.624915	0.600519	2.113145	2.78637	1.213034	4.50028	0.655654	0	0.774754	0.442222	0.282283	0.174403	0.360368	0.369966	0.293236	0.922938	0.014279	0	1.581053	0.68083	1.78042	1.4668	0.115186	0.050514	0.925028	0.997393	4.105675	0.728151
0	0	0	0	0	0.603799	0.026743	0	0	0	0.070597	0	0	0	0	0.116011	0	0	0	0	0.264321	0	0	0	0	0.3344808	0	0	0	0	0	0	0	0.160145	0	0	0	0	0	0	0	0	0	0.0434571	0	0	0	0	0	0
0.114371	0	0.089152	0.377785	0.415039	1.05609	0.527701	0.449728	0.547827	3.43995	0	0.950702	0	0	0.424707	0	0	0.92016	4.629406	0.791127	0	0.579948	0.250129	1.26101	0	0.31368	0	0	0.523189	0.28263	0	0	0.264435	0.547302	0.274078	0	1.349207	0	0.606536	0	0.488468	0	0.551271	0.695565	0	0	0.394941	1.467949	0	0
0.047371	0	0.063929	0.1910846	0.172724	1.095643	0.053089	0.0143929	0.020816	0.2002806	0.131093	0	0	0	0.629409	2.665696	0.174511	0.2053139	0.078267	0.635504	1.237117	1.928942	0.343229	0.34039	0.29413	0.4097	0.062079	0	0	0.113142	0.065821	0	0.059715	0.0887	0.396924	0.263352	0.20264	0	0.085667	0.416193	0.030097	0	0.013183	0.0486138	0.225133	0.31078	0.108724	0.136716	0	0.067094
0	0	0.053287	0	0	0	0	0	0	0	0	0	0	0	0	0	0	0	0	0	0	0	0	0	0.075106	0	0	0	0	0	0	0	0	0	0	0	0	0	0	0	0	0	0	0.0724285	0	0	0	0	0	0
0	0	0.069806	0	0	0	0.143732	0	0.163003	0	0	0	0	0	0	0	0	0	0	0	0	0	0.419531	0	0	0	0	0	0.145943	0	0	0	0	0	0	0	0	0	0	0	0	0	0	0	0	0	0	0	0	0
0.246945	0	0.189099	0.23354	0.22452	0.603721	0.41103	0.217551	0.441103	0.364058	0.126347	0.401698	0.167077	0	0	0.474865	0.154903	0.355233	0.086646	0.368112	0.977421	0.553175	0.194507	0.351115	0.27126	0.764904	0.691501	0.296697	0.0255429	0.28066	0.303318	0.148383	0.148182	0.09714	0.266215	0.21918	0.338238	0.307392	0.259394	0.28843	0.439396	0.176905	0.350992	0.675976	0.198986	0.528431	0.271497	0.157373	0.118377	0
0	0	0	0	0	0	0	0	0	0	0	0	0	0	0	0	0	0	0	0	0	0	0	0	0	0	0	0	0	0	0	0	0	0	0	0	0	0	0	0	0	0	0	0	0	0	0	0	0	0
0	0	0	0	0	0	0	0	0	0	0	0	0	0	0	0	0	0	0	0	0.052332	0	0	0	0	0	0	0	0	0	0	0	0	0	0	0	0	0	0	0	0	0	0	0	0	0	0	0	0	0
0	0	0	0	0	0	0	0	0	0	0	0	0	0	0	0	0	0	0	0	0	0	0	0	0	0	0	0	0	0	0.211836	0	0	0	0	0	0	0	0	0	0	0	0	0	0	0	0	0.29448	0	0
0	0	0	0	0	0	0	0	0	0	0	0	0	0	0	0	0	0	0	0	0	0	0	0	0	0	0	0	0	0	0	0	0	0	0	0	0	0	0	0	0	0	0	0	0	0	0	0	0	0
0.043054	0.865449	8.996023	16.7398	0.028135	0.352231	0.00997	0.0414497	0.240642	0.257913	2.543145	4.792954	0	0	0.025978	0.037837	0.046406	0.133131	0.024087	0.047248	0.43613	1.248438	0.106604	0.0988026	0.047266	0.107269	0.079349	0.0105414	0.0164141	0.315867	4.660196	4.416184	0.021363	0.059256	0.024526	0.058373	0.38697	0.115771	0.230487	1.016507	1.446868	0.636432	1.677174	0.826365	0.071959	0.066723	0.099599	0	0.035128	0
0.254067	0.087428	0.009298	0	0.0088	0	1.058936	0.0868345	0.015319	0	0	0	0.124511	0	0	0	0.054706	0	0	0	0.017594	0	0	0	1.413576	0	3.767519	0	0.0287196	0	0	0	0	0	0.010799	0	0	0	0	0	0	0	0.019692	0	0	0	0	0	0	0.033025
0.01201	0	0	0	0	0	0.450101	0.0170238	0	0	0.049485	0	0	0	0	0	0	0	0	0	0	0	0	0	0.845452	0	2.46146	0	0.0325604	0	0	0	0	0	0	0	0	0	0	0	0	0	0	0	0	0	0	0	0	0
0.050035	0	0.169223	0.188051	0.086032	0.12427	0	0.0638503	0.108344	0.0595584	0.033155	0.510154	0.02292	0.166872	0.055034	0	0.064826	0.0450977	0.131077	1.113765	0.256059	0.170088	0	0.0703991	0.047388	0.172656	0.239992	0.0641496	0	0	0.020377	0.262012	0	0.222228	0.160887	0	0.103966	0	0	0	0.277707	0.240336	0.103641	0.18305	0.049563	0.258319	0.201335	0.229598	0.11974	0
10.308353	2.537329	3.924767	0.112238	2.785761	1.40164	0	0.0638916	0	0	2.339688	0	1.246666	1.09703	0	9.1829	5.091719	0	6.344729	5.014085	0	12.225677	0.072284	0	1.100043	6.90756	1.696975	5.33482	3.96979	0	0	0	2.917583	0.775367	4.399345	1.296231	1.257518	6.610805	1.201803	4.432615	0	0	5.937306	0.950566	4.112223	13.387047	1.215652	2.44008	4.205926	0
0.300471	0.877504	0.259484	0.355949	0.213845	0.3520101	0.437743	0.339909	0.789472	0.462516	0.070912	0.222363	0.161844	0.356325	0	0.205605	0.413881	0.77542	0.169029	0.798734	0.723554	0.247043	0.418052	0.49013	0.414464	0.545612	0.034754	0	0.0529044	0.400155	0.322441	0.16945	0.181768	0.263039	0.078264	0.272464	0.060053	0	0	0.609683	0.332927	0.257013	0.211293	0.758637	0.148332	0	0.106177	0	0.041183	0.006617
0.940575	0.291951	0.512422	0.670702	0.294234	0.530103	1.251597	0.489574	0.618519	0.602054	0.292821	0	0.132528	0	0.330604	0.849607	0	1.2068	0	0	0.773772	0.254151	2.159047	2.1366	0.699725	1.4858	0.043152	0	0.0565335	0.22894	0.528756	0.166737	0	0	0.39631	0	0.033931	0	0	0.303818	1.0406	1.931829	0.544967	0.933474	0.570743	0.658917	0	0.639363	0.354212	0
1.374914	0.734374	2.035175	3.29033	3.323273	4.31302	1.478483	1.35927	0.905954	2.87251	1.338863	4.894157	1.170913	0.915597	0.995528	9.714308	2.420834	5.82225	1.087865	2.649315	3.184093	3.077211	3.720787	8.10661	0.858968	3.36086	4.099336	1.44598	1.27764	3.07959	2.391967	3.888152	1.81374	2.964233	2.012768	0.692629	1.161198	1.042105	0.533604	3.293415	3.536581	4.816901	2.667588	2.54941	1.23677	2.788876	2.938723	5.829005	1.460014	0
0.276703	0.131565	0.435802	0.536798	0.20389	0.714278	0.135065	0.18722	0.476815	0.336335	0.380218	1.234986	0.300474	0.0260541	0.399083	3.214312	0.059793	0.271687	0.155235	1.693039	0.236477	1.316798	0.260842	0.292489	0.196844	0.475377	0.387851	0.380382	0.209564	0.289016	0.423046	1.975981	0.198162	0.967274	0.167796	0.062538	0.225487	0.153862	0.00647	0.175741	0.723539	1.40094	0.494091	0.389803	0.272251	0.133295	0.22603	0.210795	0.181581	0.026032
0.338151	0.640417	0.024809	1.23155	0	0.723014	0.455293	0.129422	1.017963	0.608772	1.786349	0	0	0	1.72617	2.553728	1.246232	0.277571	0.328897	0.803206	2.076461	0	1.211179	0.339091	0.352837	0.286946	0.497909	1.61124	0	1.35519	0.874111	0.360661	0.079338	0.541925	0.565051	0	0.17124	0	0	0	1.762994	0	0	0	0.243783	0	0.624442	1.564593	0.317229	0
0.122554	0	0	0	0	0.0916687	0	0	0.060798	0	0	0	0	0.0966917	0	0	0	0	0	0	0.148408	0	0	0	0.133648	0	0.233485	0	0	0	0	0	0	0	0.090161	0	0	0	0.631171	0	0	0	0	0	0.089366	0	0	0	0	0
0.279643	0.197198	0	0	0	0	0.048662	0	0.25707	0.049513	0	0	0	0	0.231417	0	0	0	0.042042	0	0	0.27593	0	0	0.268429	0.130135	1.41107	0	0	0	0	0	0	0	0	0	0	0	0.538069	1.195084	0	0	0	0.0723538	0.23614	0	0.039509	0	0	0
0.215228	0	0	0	0	0	0	0	0	0	0	0	0	0	0	0.217645	0	0	1.776542	0	0	0	0	0	0	0	0	0	0	0	0	0	0	1.820652	0	0	0	0	0	0	0	0	0	0	0	1.549718	0	0	0	0
0	0	0	0	0	0	0	0.175985	0	0	0	0	0	0	0	0	0	0	0	0	0.194384	0	0.22347	0	0	0	0	0	0	1.30358	0	0	0	0	0	0	0	0	0	0	0	0	0	0	0	0	0	0	0	0
0.36499	0.848082	0.234816	0.779338	0	0.124479	0.272485	0.219066	0.984639	0.606292	0.593546	0.484169	0.080223	0	0	0.635608	0	0.328841	0.252639	0.503145	0.287237	0.694733	0	0.0864991	0.17547	0.329917	0.506984	1.53583	0	0	0	0.340907	0	0.552826	0.589231	0	0.076577	0.67704	0	0.609166	1.023751	1.165326	2.366346	2.7944	0	0	0.078843	0.413673	0.060479	0.056094
0.178382	1.607845	0.35974	0.175108	0.411935	0.287897	0.322357	0.260917	0.229809	0.684304	1.098698	0	0.600173	0.119157	0.611671	0	0.267928	0.105797	0.33079	0	0.755184	0	0.750345	0.536485	0.056585	0.119191	0.56827	0.0635373	0.29521	0.91659	0.985158	0	0.078681	0	0.328322	0	0.275968	0	0.037399	0	0.390377	1.690662	0.048516	0.174653	0.236515	0	0.49895	0.477711	0	0
0.444159	0	0.349985	0	0.023489	0	4.325597	1.8770925	1.656777	2.271265	0.082111	0	1.009824	0.848756	7.773758	1.810038	0	0	0	0.768977	0	0	3.015508	3.87802	4.3049	1.536746	12.366342	1.06054	1.72368	0.679303	0.212499	0	0.17361	0	1.231476	1.976572	0	0	4.500108	0.274047	18.174708	19.572562	1.120689	3.961454	0.05909	1.578849	0	0	0.289312	0.035501
0	0	0	0	0	0	0	0	0	0	0	0	0	0	0	0	0	0	0	0	0	0	0	0	0	0	0	0	0	0	0	0	0	0	0	0	0	0	0	0	0	0	0	0	0	0	0	0	0	0
0	0	0	0	0	0	0	0	0	0	0.075687	0.265964	0	0	0	0	0	0	0	0	0	0	0	0	0	0	0	0	0	0	0.385281	0.224692	0.027407	0	0	0	0	0	0	0	0.045937	0	0	0	0	0	0	0	0	0
0	0	0	0	0	0.0806677	0	0	0	0	0	0	0	0	0	0	0	0	0	0	0	0	0	0	0	0	0	0	0	0	0	0	0	0	0	0	0	0	0	0	0	0	0	0	0	0	0	0	0	0
0	0	0	0	0	0	0	0	0	2.26818e-05	0	0	0	0	0	0	0	0	0	0	0	0	0	0	0	0	0	0	0	0	0	0	0	0	0	0	0	0	0	0	0	0	0	0	0	0	0	0	0	0
0.615846	0	0	0	0.059237	0.23033	0.4577	0.255446	0	0.266798	0	0	0	0	0.341134	0.655421	0.126444	3.17533	0	0	0	0	1.422968	3.04012	0	0.13433	0	0	0	0	0	0.562762	0	0	0	0	0	0	0	0	0.21488	0	0	0	0.266943	0	0	0	0	0
0.01898	0	0.033309	0.0259899	0.015007	0.0349161	0.026841	0.0142052	0.017733	0.0349502	0.025451	0.017987	0	0.00553562	0	0.024572	0	0.0384957	0.0097	0.072258	0.022492	0.023965	0.010435	0.0103325	0.014957	0.0821371	0.057287	0.0153591	0.0110387	0.0263233	0.036007	0.166257	0.020157	0	0.010934	0.020176	0.029508	0	0.009513	0	0.014191	0.015202	0.017602	0.0455959	0.035519	0.089422	0.01989	0.025559	0.006624	0
0	0	0	0	0	0.775668	0	0	0.575913	1.83091	0.587187	0	0	0	0	0	0	1.37596	0	0	0.642279	0	0.702341	0	0	0	0	0.374311	0	0	0	0	0	0	0	0	0	0	0	0.779565	0.446581	0	0	0	0	0	0.482725	0	0	0
2.379721	3.793254	1.584754	0	0.704135	0.372798	5.974522	0	0.759115	0	3.825045	0.690166	5.323897	4.30576	0.402656	0	0.227966	3.70604e-06	0	8.672801	0.511097	1.299197	0.217219	0.0786782	2.182953	1.2941	1.419989	3.82249	0	0.215008	2.687285	2.452174	10.640938	10.595774	2.473298	0	0	0	1.214954	0	0.164476	0.621789	0.709184	0	0.847781	0.437468	1.783977	0.029469	0.759641	0.285706
0.179239	0	0	0	0	0	0.284791	0	0.308824	0	0	0	0	0	0	0	0	0	0	0	0	0	0	0	0	0	0	0	0	0	0	0	0	0	0	0	0	0	0	0	0.261503	0	0	0	0	0	0	0	0	0
0.046804	0	0	0	0	0	0	0	0	0	0	0	0	0	0	0	0	0	0	0	0	0	0	0	0	0.156195	0	0	0	0	0	0	0	0	0	0	0	0	0	0	0	0	0	0	0	0	0	0	0	0
0	0	0	0	0	0.0512092	0	0	0	0	0	0	0	0	0	0	0	0	0	0	0.075093	0	0	0	0	0	0	0	0	0.277715	0.057925	0	0	0	0	0	0	0	0	0	0	0	0.037926	0	0	0	0	0	0	0
3.113152	6.221893	1.893079	4.61598	0.586873	3.3977	6.985879	3.51212	4.598973	3.01879	2.344737	5.274037	0	1.03728	2.111724	7.774566	1.22162	3.8179	0.532336	5.630024	8.791108	8.126619	4.97028	5.68763	4.126241	5.24574	8.670017	1.3979	0	2.0383	2.586025	2.004702	1.623805	6.822528	1.500663	8.424432	2.380377	1.972166	0.336043	0.022541	3.733164	2.487532	1.287083	2.48052	1.676475	4.20396	1.151315	2.551455	0.447503	0
0.517927	0.24139	0.04105	0.087915	0.054728	0.0403767	0.321255	0.248955	0.077451	0	0.024092	0.155727	0.125641	0.239551	0.021663	0.16595	0.130475	0.154544	0.120152	0	0.267886	0.233069	0.102077	0.253892	0.510875	0.412003	0.171518	0.00486621	0.164761	0.4674	0.21623	0.737807	0.104051	0.393512	0.204547	0.621031	0.482511	0.612254	0.079803	0	0.223123	0.599909	0.139461	0.0529382	0.093314	1.253147	0.06256	2.213574	0.143728	0
0.531764	0	0	0	0	0	0	0	0.079868	0	0	0	0	0	0	0	0.116684	0	0	0	0	0	0	0	0.921092	2.30859	0	0	0.149332	0	0	0	0.415265	0	0.058648	0	0	0	0	0	0	0	0	0	0	0	0	0	0.244903	0
[truncated: 45,694 more rows]
[truncated: 5 more columns]

## Sheet: Figure 4c
Hugo_symbol	"GR-NPB-7_PDX"	"CEA-TALL-1_PDX"	"GR-EW-3_PDX"	"GR-OS-12_PDX"	"GR-NPB-8_PDX"	"GR-RMS-1_PDX"	"GR-RMS-2_PDX"	"GR-HGG-5_PDX"	"CEA-TALL-2_PDX"	"GR-NB-5_PDX"	"GR-OS-20_PDX"	"GR-NPB-3_PDX"	"GR-OS-10_PDX"	"GR-RMS-10_PDX"	"GR-RMS-6_PDX"	"GR-ALCL-1_PDX"	"GR-OS-17_PDX"	"GR-EW-5_PDX"	"GR-NPB-2_PDX"	"GR-OS-9_PDX"	"GR-OS-18_PDX"	"GR-BALL-3_PDX"	"GR-RMS-3_PDX"	"CEA-TALL-3_PDX"	"GR-PPB-1_PDX"	"GR-US-2_PDX"	"GR-OS-11_PDX"	"GR-NPB-1_PDX"	"GR-NB-4_PDX"
[truncated: 53,762 more rows]

[truncated: 2 more sheets: Figure 5, Figure 6]
